# Supplementary material for: Elucidating the Genetic Relationships on the Original Old Sicilian Triticum Spp. Collection by SNP Genotyping
Source: Int J Mol Sci. 2022 Nov 2;23(21):13378. doi: 10.3390/ijms232113378 (PMC9694989; doi:10.3390/ijms232113378)
Supplement: Supplementary file 1 [file ijms-23-13378-s001.zip]

Archive with 12 entries (11 files):
- Fiore_et_al_supplementary_material_IJMS/
- __MACOSX/._Fiore_et_al_supplementary_material_IJMS
- Fiore_et_al_supplementary_material_IJMS/Table_S2.xlsx
- __MACOSX/Fiore_et_al_supplementary_material_IJMS/._Table_S2.xlsx
- Fiore_et_al_supplementary_material_IJMS/Fiore_et_al_supplementary_material_IJMS.pdf
- __MACOSX/Fiore_et_al_supplementary_material_IJMS/._Fiore_et_al_supplementary_material_IJMS.pdf
- Fiore_et_al_supplementary_material_IJMS/Table_S1.txt
- __MACOSX/Fiore_et_al_supplementary_material_IJMS/._Table_S1.txt
- Fiore_et_al_supplementary_material_IJMS/Table_S4.xlsx
- __MACOSX/Fiore_et_al_supplementary_material_IJMS/._Table_S4.xlsx
- Fiore_et_al_supplementary_material_IJMS/Table_S5.xlsx
- __MACOSX/Fiore_et_al_supplementary_material_IJMS/._Table_S5.xlsx
