# Supplementary material for: Elucidating the Genetic Relationships on the Original Old Sicilian Triticum Spp. Collection by SNP Genotyping
Source: Int J Mol Sci. 2022 Nov 2;23(21):13378. doi: 10.3390/ijms232113378 (PMC9694989; doi:10.3390/ijms232113378)
Supplement: Supplementary file 1 [file ijms-23-13378-s001.zip › Fiore_et_al_supplementary_material_IJMS/Table_S2.xlsx]

## Sheet: Foglio1
Table S2 List of the 126 accessions belonged to Triticum species and subspecies analyzed by SNP markers. For each accession is reported: accession name, species, passport information and seed sources.
Accessions	Taxonomy	Passport information	Seed source		Accessions	Taxonomy	Passport information	Seed source
Spelta Rossella	Triticum spelta L.	(Altgold Rotkorn x Spada) x line Altgold	CREA-CI		Vera		Old collection of ESS**, Variety (Russello_SG7 x Eiti in 1961 in ESS**)	ESS
Maiorca 09	Triticum aestivum L. subsp. aestivum	IPK TRI 28217. Origin: Sicilia Italy, maintained, received and collected by IPK to 1950. In collection at the ESS** since 2004	ESS		MantoMaria01		In collection at the ESS** and sampled in 1999 on farm in Scicli (Ragusa)	ESS
Anforeta		Variety (BEL 118 x EG-52)	CREA-CI		Ruscia01		Old collection of ESS**	ESS
Anapo		Variety (BEL 118 x EG-52)	CREA-CI		Ruscia02		In collection at the ESS** and sampled in 1999 on farm in Modica (Ragusa)	ESS
Cuccitta 03		USDA PI 191636. Origin: Stazione Sperimentale di Granicoltura Catania Sicilia Italy, received by NPGS in 28 Sep. 1950*. In collection at the ESS** since 2004.	ESS		Ruscia05		In collection at the ESS** and sampled in 1999 on farm in Modica (Ragusa)	ESS
Romano 01		Old collection of ESS**	ESS		Ruscia06		In collection at the ESS** and sampled in 1999 on farm in Scicli (Ragusa)	ESS
Romano 02		USDA PI 157949. Origin: Stazione Sperimentale di Granicoltura Catania Sicilia Italy, received by NPGS in 05 Mar 1947*. In collection at the ESS** since 2004.	ESS		Ruscia07		USDA PI 157978. Origin: Stazione Sperimentale di Granicoltura Catania Sicilia Italy, received by NPGS in 05 Mar 1947*. In collection at the ESS** since 2004.	ESS
Maiorca 01		In collection at the ESS** and sampled in 1999 on farm in Lipari island (Messina)	ESS		Ruscia09		In collection at the ESS** and sampled in 1999 on farm in Scicli (Ragusa)	ESS
Incensarola		Old collection of University "Mediterranea" of Reggio Calabria - Italy	UNIRC		RusselloIbleo01		In collection at the ESS** and sampled in 1999 on farm in Ragusa (Ragusa)	ESS
Rosia		Old collection of University "Mediterranea" of Reggio Calabria - Italy	UNIRC		RusselloIbleo02		In collection at the ESS** and sampled in 2020 on farm in Frigintini (Ragusa)	ESS
Maiorcone 05		IPK TRI 25424. Origin: Sicilia Italy, maintained, received and collected by IPK to 1950. In collection at the ESS** since 2004	ESS		RusselloIbleo03		In collection at the ESS** and sampled in 2020 on farm in Modica (Ragusa)	ESS
Pilusedda 02		In collection at the ESS** and sampled in 1999 on farm in Ustica island (Palermo)	ESS		RusselloIbleo05	Triticum turgidum L. subsp. durum (Desf.)	In collection at the ESS** and sampled in 2020 on farm in Chiaramonte Gulfi (Ragusa)	ESS
Maiorcone 01		Old collection of ESS**	ESS		RusselloIbleo09		In collection at the ESS** and sampled in 2020 on farm in Ispica (Ragusa)	ESS
Maiorca RC01		Old collection of University "Mediterranea" of Reggio Calabria - Italy	ESS		DuroSG3		USDA PI 264947. Origin: Stazione Sperimentale di Granicoltura Catania Sicilia Italy, received by NPGS in 05 Mar 1947*. In collection at the ESS** since 2004. Variety (Timilia landrace x Biancuccia in ESS**)	ESS
Maiorca RC02		Old collection of University "Mediterranea" of Reggio Calabria - Italy	ESS		Timilia01		In collection at the ESS** and sampled in 2004 on farm in Maletto (Catania)	ESS
Maiorca Pollina 01		VIR K 19341. Origin: Sicilia Italy, maintained, received and collected by VIR St. Petersburg to 1927. In collection at the ESS** since 2004	ESS		Timilia03		In collection at the ESS** and sampled in 2004 on farm in Polizzi Generosa (Palermo)	ESS
Tiraditto		In collection at the ESS** and sampled in 2021 on farm in Niscemi (Caltanissetta)	ESS		Timilia04		In collection at the ESS** and sampled in 2004 on farm in Vizzini (Catania)	ESS
Cuccitta 01		In collection at the ESS** and sampled in 1999 on farm in Fiumedinisi (Messina)	ESS		Timilia07		In collection at the ESS** and sampled in 2004 on farm in Caltagirone (Catania)	ESS
Maiorca 06		USDA PI 236026. Origin: Stazione Sperimentale di Granicoltura Catania Sicilia Italy, received by NPGS in 27 Feb. 1956*. In collection at the ESS** since 2004.	ESS		Timilia08		In collection at the ESS** and sampled in 2004 on farm in Mezzojuso (Palermo)	ESS
Pilusedda 01		In collection at the ESS** and sampled in 1999 on farm in Ustica island (Palermo)	ESS		Timilia09		In collection at the ESS** and sampled in 2004 on farm in Grammichele (Catania)	ESS
MonococcoID-518	Triticum monococcum L. subsp. monococcum	Linea Dr. N.E. Pogna	ESS		Timilia13RB		In collection at the ESS** and sampled in 2004 on farm in Giuliana (Palermo)	ESS
MonococcoID-561		Linea Dr. N.E. Pogna	ESS		Timilia14		IHAR 27018. Origin: Sicilia Italy, maintained, received and collected by IHAR. In collection at the ESS** since 2004	ESS
Dicocco Garfagnana	Triticum dicoccum L.	Old collection of ESS**	ESS		Timilia15RB		IPK TRI 26982. Origin: Sicilia Italy, maintained, received and collected by IPK to 1950. In collection at the ESS** since 2004	ESS
Dicocco PadrePio		Variety (Simeto x Molise landraces) CREA-Research Centre for Cereal and Industrial Crops, Foggia, Italy	CREA-CI		Timilia16		In collection at the ESS** and sampled in 2004 on farm in Corleone (Palermo)	ESS
Claudio		Variety: ([CIMMYT selection x Durango] x [IS 1938 x Grazia]). Collection of Institute of Life Sciences, Scuola Superiore Sant’Anna, Pisa, Italy.	CREA-CI		Timilia17		In collection at the ESS** and sampled in 2018 on farm in Ferla (Siracusa)	ESS
Svevo		Variety (Selezione CIMMYT x Zenit sib) Società produttori sementi Bologna	CREA-CI		TimiliaSG1		IHAR 27012. Origin: Sicilia Italy, maintained, received and collected by IHAR. In collection at the ESS** since 2004 – selection from Timilia landrace in the 50s of the twentieth century in ESS**	ESS
Core		Variety (Platani x Gianni)	CREA-CI		TimiliaSG2		IHAR 27314. Origin: Sicilia Italy, maintained, received and collected by IHAR. In collection at the ESS** since 2004 – selection from Timilia landrace in the 50s of the twentieth century in ESS**	ESS
Duilio		Variety 1985 (Cappelli x Flamingo). Collection of Institute of Life Sciences, Scuola Superiore Sant’Anna, Pisa, Italy.	CREA-CI		TumminiaSG3		Selection from Timilia landrace, patented in the 2007 by ESS**	ESS
Tripolino01		USDA PI 157959. Origin: Stazione Sperimentale di Granicoltura Catania Sicilia Italy, received by NPGS in 05 Mar 1947*. In collection at the ESS** since 2004	ESS		Gigante01		CGN 8206. Origin: Sicilia Italy, maintained, received and collected by CGN. In collection at the ESS** since 2004	ESS
Tripolino02		Old collection of ESS**	ESS		Scavuzza01		USDA PI 157966. Origin: Stazione Sperimentale di Granicoltura Catania Sicilia Italy, received by NPGS in 05 Mar 1947*. In collection at the ESS** since 2004	ESS
Trinakria		Old collection of ESS** (B14 x Capeiti 8)	ESS		Biancuccia01		In collection at the ESS ** and sampled in 2004 on farm in Salemi (Trapani)	ESS
Capeiti01		Variety 1969 (Eiti 6 x Cappelli)	ESS		Francesa02		USDA PI 157954. Origin: Stazione Sperimentale di Granicoltura Catania Sicilia Italy, received by NPGS in 05 Mar 1947*. In collection at the ESS** since 2004	ESS
Simeto		Variety: (Capeiti8 x Valnova). Collection of Institute of Life Sciences, Scuola Superiore Sant’Anna, Pisa, Italy.	CREA-CI		Regina01		Old collection of ESS**	ESS
SenatoreCappelli		Collection of Institute of Life Sciences, Scuola Superiore Sant’Anna, Pisa, Italy.	CREA-CI		Martinella01		USDA PI 157971. Origin: Stazione Sperimentale di Granicoltura Catania Sicilia Italy, received by NPGS in 05 Mar 1947*. In collection at the ESS** since 2004	ESS
Cappelli		Old Collection of ESS** (selection from Tunisian landrace Jenah Rhetifah)	ESS		Girgentana01		USDA PI 157963. Origin: Stazione Sperimentale di Granicoltura Catania Sicilia Italy, received by NPGS in 05 Mar 1947. In collection at the ESS** since 2004	ESS
Bidì		(Selection from Tunisian landrace Bidì, line AP4)	CREA-CI		Sammartinara03		USDA PI 157958. Origin: Stazione Sperimentale di Granicoltura Catania Sicilia Italy, received by NPGS in 05 Mar 1947*. In collection at the ESS** since 2004	ESS
Margherito06	Triticum turgidum L. subsp. durum (Desf.)	In collection at the ESS** and sampled in 2004 on farm in Maniace (Catania)	ESS		Giustalisa01		USDA PI 278354. Origin: Stazione Sperimentale di Granicoltura Catania Sicilia Italy, received by NPGS in 05 Mar 1947*. In collection at the ESS** since 2004	ESS
Bidì03		IPK TRI 26213. Origin: Sicilia Italy, maintained, received and collected by IPK to 1950. (selection from Tunisian landrace Bidì, line AP4). In collection at the ESS** since 2004	ESS		Lina01		IPK TRI 3859. Origin: Sicilia Italy, maintained, received and collected by IPK to 1950. In collection at the ESS** since 2004	ESS
Bidì _ seed 2012		IPK TRI 26213. Origin: Sicilia Italy, maintained, received and collected by IPK to 1950. (selection from Tunisian landrace Bidì, line AP4). In collection at the ESS** since 2004	ESS		Pavone03		IPK TRI 3856. Origin: Sicilia Italy, maintained, received and collected by IPK to 1950. In collection at the ESS** since 2004	ESS
Francesa01		Old collection of ESS**	ESS		Cannara01		In collection at the ESS** and sampled in 2019 on farm in Porto Empedocle (Agrigento)	ESS
Semenzella01		USDA PI 157972. Origin: Stazione Sperimentale di Granicoltura Catania Sicilia Italy, received by NPGS in 05 Mar 1947*. In collection at the ESS** since 2004	ESS		Niuru01		In collection at the ESS** and sampled in 2015 on farm in Gangi (Palermo)	ESS
Tunisina01		IPK TRI 26351. Origin: Sicilia Italy, maintained, received and collected by IPK to 1950. In collection at the ESS** since 2004	ESS		Castiglione Pubescente01		CGN 08213. Origin: Sicilia Italy, maintained, received and collected by CGN. In collection at the ESS** since 2004	ESS
Cotrone01		USDA PI 157975. Origin: Stazione Sperimentale di Granicoltura Catania Sicilia Italy, received by NPGS in 05 Mar 1947*. In collection at the ESS** since 2004.	ESS		Castiglione Glabro03		USDA PI 157974. Origin: Stazione Sperimentale di Granicoltura Catania Sicilia Italy, received by NPGS in 05 Mar 1947*. In collection at the ESS** since 2004.	ESS
Chiattulidda01		USDA PI 157962. Origin: Stazione Sperimentale di Granicoltura Catania Sicilia Italy, received by NPGS in 05 Mar 1947*. In collection at the ESS** since 2004	ESS		Vallelunga Glabra02		USDA PI 157979. Origin: Stazione Sperimentale di Granicoltura Catania Sicilia Italy, received by NPGS in 05 Mar 1947*. In collection at the ESS** since 2004.	ESS
Inglesa02		IPK TRI 3519. Origin: Sicilia Italy, maintained, received and collected by IPK to 1950. In collection at the ESS** since 2004	ESS		Gioia01		IPK TRI 3851. Origin: Sicilia Italy, maintained, received and collected by IPK to 1950. In collection at the ESS** since 2004	ESS
Urria01		In collection at the ESS** and sampled in 2004 on farm in Santa Croce Camerina (Ragusa)	ESS		Khorasan	Triticum turgidum L. subsp. turanicum (Desf.)	Variety, patended by Kamut Enterprise	CREA-CI
Francesone01		CGN 8205. Origin: Sicilia Italy, maintained, received and collected by CGN. In collection at the ESS** since 2004	ESS		TuranicumPI283795		USDA PI28379. Origin: Afganistan, received by NPGS in 18 Oct. 1962*. In collection at the ESS** since 2012.	CREA-CI
Scorsonera04		In collection at the ESS** and sampled in 2004 on farm in Santa Croce Camerina (Ragusa)	ESS		FarroLungo04		Old collection of ESS**	ESS
Realforte04		IPK TRI 28452. Origin: Sicilia Italy, maintained, received and collected by IPK to 1950. In collection at the ESS** since 200	ESS		FarroLungo03		CGN 8209. Origin: Sicilia Italy, maintained, received and collected by CGN. In collection at the ESS** since 2004	ESS
Russello01		In collection at the ESS** and sampled in 1999 on farm in Randazzo (Catania)	ESS		Bivona Casedda04 seed 2012	Triticum turgidum L. subsp. turgidum (Desf.)	In collection at the ESS** and sampled in 1999 on farm in Santo Stefano Quisquina (Agrigento)	ESS
Russello02		In collection at the ESS** and sampled in 1999 on farm in Prizzi (Palermo)	ESS		Bivona Casedda04		In collection at the ESS** and sampled in 1999 on farm in Santo Stefano Quisquina (Agrigento)	ESS
Russello03		In collection at the ESS** and sampled in 1999 on farm in Mazzarà S. Andrea (Messina)	ESS		Bufala Bianca02		In collection at the ESS** and sampled in 1999 on farm in Randazzo (Catania)	ESS
Russello06		In collection at the ESS** and sampled in 1999 on farm in Polizzi Generosa (Palermo)	ESS		Paola02		In collection at the ESS** and sampled in 1999 on farm in Randazzo (Catania)	ESS
Russello08		In collection at the ESS** and sampled in 1999 on farm in Delia (Palermo)	ESS		BufalaNC02		IPK TRI 3517. Origin: Sicilia Italy, maintained, received and collected by IPK to 1950. In collection at the ESS** since 2004	ESS
Russello09		In collection at the ESS** and sampled in 1999 on farm in Gangi (Palermo)	ESS		BufalaRL01		IPK TRI 3355. Origin: Sicilia Italy, maintained, received and collected by IPK to 1950. In collection at the ESS** since 2004	ESS
Russello10		USDA PI 157973. Origin: Stazione Sperimentale di Granicoltura Catania Sicilia Italy, received by NPGS in 05 Mar 1947*. In collection at the ESS** since 2004.	ESS		Ciciredda01		In collection at the ESS** and sampled in 1999 on farm in Maletto (Catania)	ESS
Russello11		IPK TRI 3857. Origin: Sicilia Italy, maintained, received and collected by IPK to 1950. In collection at the ESS** since 2004	ESS		BufalaSRL48		Old collection of University "Mediterranea" of Reggio Calabria - Italy. Rivet wheat with long red ear	UNIRC
Russello12SG7		USDA PI 231357. Origin: Stazione Sperimentale di Granicoltura Catania Sicilia Italy, received by NPGS in 27 Feb. 1956*. In collection at the ESS** since 2004. selection from Russello landrace in the 50s of the twentieth century in ESS**	ESS		BufalaSRP31		Old collection of University "Mediterranea" of Reggio Calabria - Italy. Rivet wheat with piramidal red ear	UNIRC
Russello13SG8		Selection from Russello landrace, patented in the 2007 by ESS**	ESS		BufalaSRC34		Old collection of University "Mediterranea" of Reggio Calabria - Italy. Rivet wheat with short Red Ear	UNIRC
Russello14		IPK TRI 28772. Origin: Sicilia Italy, maintained, received and collected by IPK to 1950. In collection at the ESS** since 2004	ESS		BufalaSNC45		Old collection of University "Mediterranea" of Reggio Calabria - Italy. Rivet wheat with lLong black ear	UNIRC
Sicilia01		Old collection of ESS**, Variety (Aziziah x Russello in the 50s of the twentieth century, By Dr. Lutri )	ESS		BufalaSB42		Old collection of University "Mediterranea" of Reggio Calabria - Italy. Rivet wheat with white ear	UNIRC
Sicilia02CP		Old collection of ESS**	ESS		BufalaSNL41		Old collection of University "Mediterranea" of Reggio Calabria - Italy. Rivet wheat with long black ear	UNIRC
SiciliaLutri		In collection at the ESS** and sampled in 1999 on farm in Modica (Ragusa)	ESS		BufalaSNP36		Old collection of University "Mediterranea" of Reggio Calabria - Italy. Rivet wheat with piramidal black ear	UNIRC
CREA = CREA-Research Centre for Cereal and Industrial Crops, Italy
ESS = Experimental Sicilian Station for Durum Wheat (Caltagirone, Catania)
UNIRC = University "Mediterranea" of Reggio Calabria - Italy
SSSA = Institute of Life Sciences, Scuola Superiore Sant’Anna, Pisa (Italy)
USDA= United States Department of Agriculture
NPGS = National Plant Germplasm System (NPGS) of the United States Department of Agriculture - Agricultural Research Service (USDA-ARS).
IPK = Genebank of IPK Gatersleben
VIR = N. I. Vavilov All-Russian Institute of Plant Genetic Resources
CNG = Centre for Genetic Resources, Netherlands
IHAR = Plant Breeding and Acclimatization Institute Radzikow – Poland)
