# Supplementary material for: Elucidating the Genetic Relationships on the Original Old Sicilian Triticum Spp. Collection by SNP Genotyping
Source: Int J Mol Sci. 2022 Nov 2;23(21):13378. doi: 10.3390/ijms232113378 (PMC9694989; doi:10.3390/ijms232113378)
Supplement: Supplementary file 1 [file ijms-23-13378-s001.zip › Fiore_et_al_supplementary_material_IJMS/Table_S1.txt]

Table S1. SNP profiles (20,899 high-quality SNPs filtered) of samples investigated in the present work (126 varieties). The table is in .raw format.

FID IID PAT MAT SEX PHENOTYPE RAC875_c44064_222_G Kukri_c13346_73_G D_contig61826_235_T RFL_Contig1923_1040_G TA006199-1015_T RAC875_c2212_1752_T BobWhite_c13718_682_A Excalibur_c41734_82_A BobWhite_c31_3667_G Excalibur_rep_c103154_84_C Excalibur_c100531_251_G Tdurum_contig10546_273_A BobWhite_rep_c50362_537_G wsnp_Ex_c29304_38355434_T GENE-3455_115_G GENE-3062_561_C Jagger_c754_272_A tplb0043i04_1277_C wsnp_Ku_c24804_34773820_C Excalibur_rep_c68121_1706_C BobWhite_c9608_92_T tplb0037d04_2122_C BS00018740_51_T BS00021670_51_G Kukri_c59671_258_A tplb0039d12_1032_A Kukri_c19903_114_T D_contig22255_501_G RAC875_c43199_137_T Kukri_c6898_1569_G D_contig24085_88_C BobWhite_c9761_225_A D_GB5Y7FA01DP7RD_165_T RAC875_c11199_365_T BS00067029_51_A tplb0053a18_357_C Kukri_c3510_78_G RAC875_c7016_2039_T RAC875_rep_c105884_546_C RAC875_c21308_823_T Kukri_c3430_1787_A D_GB5Y7FA01BYY4P_216_C Excalibur_c3948_1315_C Excalibur_c24707_1036_T BobWhite_c34637_83_T TA003794-1077_C Excalibur_c9846_678_C Excalibur_c34793_1608_A RAC875_c18106_421_C Excalibur_c35011_203_C TA001041-0997_A RAC875_c9073_876_C wsnp_Ra_c33125_42049841_C JD_c9613_220_C Kukri_c20078_273_T Excalibur_c11462_338_T D_GBUVHFX02JMSM2_131_C D_contig28963_289_C RAC875_c18806_58_A TA003569-0839_C RAC875_c5518_1401_T RAC875_c7997_317_T RAC875_c26109_259_A RAC875_c19284_902_C Excalibur_c20845_223_G Excalibur_rep_c109856_92_T Kukri_c44747_259_C wsnp_Ex_c53426_56667282_G Excalibur_rep_c110379_169_G Excalibur_c12395_467_C TA003759-0324_T Excalibur_c74925_115_T Kukri_c51332_79_G BobWhite_c46941_668_G D_GBF1XID02HALMS_303_A BobWhite_c5748_756_G RAC875_c107024_454_T Excalibur_c30358_1147_G TA002249-0791_A BobWhite_c3440_1252_T Tdurum_contig11411_100_T Excalibur_c38541_317_G D_contig73483_655_C TA008675-0589_T RAC875_c20429_421_T D_contig17851_392_G wsnp_JD_c5431_6580242_G RFL_Contig4911_357_C GENE-3303_848_G D_contig10845_70_C Jagger_c1407_59_A BS00065269_51_T Kukri_c78001_304_C tplb0031c19_331_T RAC875_c106214_53_T D_GDS7LZN02IOTEU_82_C Kukri_c5228_1011_C RAC875_rep_c101430_180_C BobWhite_rep_c63591_317_T Excalibur_c4699_215_T CAP7_c1979_79_A Excalibur_c50791_258_G RAC875_c55460_171_C BobWhite_c24871_399_T Kukri_c67129_155_T D_contig12770_123_A Kukri_rep_c74522_96_C Kukri_rep_c80794_53_C RAC875_c64400_1344_T Excalibur_c29293_815_A RFL_Contig3045_714_G Excalibur_c40845_272_A wsnp_Ex_rep_c70120_69070056_A Excalibur_c50618_1149_A Tdurum_contig12995_722_T D_contig02344_374_T BobWhite_c28333_454_G Kukri_rep_c112867_23_A D_contig56923_144_C IACX3657_G RAC875_rep_c114082_1092_G RAC875_c45690_614_T D_F5MV3MU01CAOTE_192_C Kukri_c9285_762_C RAC875_c41914_613_C Excalibur_c41710_417_T RAC875_c36092_85_T tplb0043i04_1229_T wsnp_RFL_Contig1548_762547_C BobWhite_c17170_461_T RAC875_c40928_60_A Excalibur_rep_c103557_339_T Excalibur_c17450_1374_T Kukri_c29711_277_G RAC875_c34479_171_C BobWhite_c3909_877_T Kukri_rep_c108049_277_A RAC875_c26646_511_G Excalibur_c5541_1227_A BobWhite_c31195_268_G Ku_c12613_354_C wsnp_AJ612027A_Ta_2_5_T RAC875_c14078_202_C D_contig04922_546_C Kukri_c13045_163_A D_contig33128_324_C RAC875_rep_c113430_115_A GENE-4336_110_A BobWhite_rep_c51262_329_C RAC875_c86482_263_G D_GDEEGVY01B1RNW_44_C D_contig38495_61_T RAC875_c28667_516_A D_contig09088_319_A RAC875_c37360_239_T BS00022278_51_G Excalibur_c1110_390_G RAC875_c17626_194_G RAC875_c41129_455_A D_contig29832_275_C Excalibur_c4541_231_G Excalibur_c4964_275_T Tdurum_contig49576_75_G CAP7_c1669_191_T Excalibur_c31507_302_T RAC875_c34287_644_G wsnp_JD_c43684_30430706_T D_GCE8AKX02GJQ22_146_A D_contig23076_255_C BobWhite_c17416_426_T Excalibur_c24051_502_C RAC875_c33508_2118_G Ra_c10635_2071_G GENE-4297_86_T Excalibur_c2546_1157_A Kukri_c32825_95_C GENE-4037_300_G BobWhite_c22752_224_T Kukri_c95103_97_C CAP7_c2618_188_A Excalibur_c10459_343_A Kukri_rep_c69008_613_T D_GB5Y7FA02JGU4G_88_T Tdurum_contig47762_1254_T D_contig08129_415_G CAP12_c667_143_T BobWhite_c46765_212_T TA005322-0586_T Excalibur_c2458_689_T GENE-3310_647_G D_GCE8AKX01C08ZT_240_T GENE-3450_204_T IAAV1227_G Kukri_c29800_137_C RAC875_c97163_238_A Tdurum_contig4885_200_A Tdurum_contig102312_245_T D_GDS7LZN02GGYM8_194_G BS00000615_51_A BobWhite_c967_516_G Kukri_c36260_436_C Excalibur_c46394_762_T BobWhite_c8037_1135_G RAC875_c27967_1477_A RAC875_c11598_661_G TA002406-0765_T Excalibur_c55572_378_A Excalibur_rep_c108665_509_C Kukri_c8417_1114_A BobWhite_c44832_557_A RAC875_c49940_385_C D_contig22733_296_A BobWhite_c1238_1826_T D_contig36731_1011_T Kukri_c46570_549_G Kukri_c42165_484_C Ra_c10310_829_A JG_c1749_345_T Excalibur_rep_c108404_225_C BobWhite_c20692_90_A D_GA8KES402HG9VM_327_A RAC875_c25952_296_A Excalibur_c32979_1152_A RAC875_rep_c117665_511_A Tdurum_contig29967_456_T RAC875_c8614_336_C Excalibur_c6967_1852_G RAC875_c19693_74_T Excalibur_c30178_3183_C Kukri_c10508_253_T D_GDRF1KQ02HM0CK_343_T D_GDEEGVY01AU4CW_149_G BobWhite_c20106_307_A Excalibur_c23172_1116_C Kukri_rep_c69504_889_A Kukri_c30471_128_T D_contig22272_147_T Excalibur_c78983_124_T BobWhite_c27870_103_T D_contig72649_301_C RAC875_c38849_250_C Excalibur_c43173_833_A Excalibur_c13618_341_T Excalibur_s110507_191_T Ex_c7830_1682_A Excalibur_c21846_709_A Kukri_rep_c108200_226_T RAC875_s109659_142_A GENE-3392_155_T RAC875_c19105_498_A wsnp_Ex_c2185_4094843_T TA012745-0706_T BS00097066_51_C RAC875_c18339_1169_A Kukri_c2757_642_A BobWhite_c1136_385_G Excalibur_c5836_163_C Kukri_c46932_125_G wsnp_Ex_c10127_16635328_T Excalibur_c13516_146_A GENE-3158_93_G BS00109754_51_T Ra_c7220_983_C D_contig62313_135_0 D_contig31502_270_T RAC875_c7364_659_A Kukri_rep_c116526_98_A Ex_c15589_363_A BobWhite_c36154_81_C RAC875_c9503_1003_C Kukri_c31087_82_T Ku_c28054_204_T IAAV5779_T GENE-3641_40_C BobWhite_c18681_273_T Kukri_c6264_669_T RFL_Contig2782_1833_T Tdurum_contig16866_148_T BobWhite_c14424_227_T Excalibur_c26671_282_A RAC875_c49220_125_T D_contig33872_338_A RAC875_c7220_1241_T Ra_c45265_219_T Jagger_c4653_122_T tplb0051c21_968_T BS00019894_51_T RAC875_c92929_92_T Excalibur_c2795_724_T D_GCE8AKX01C3N8A_377_T RAC875_c66589_306_G BobWhite_c7106_849_A RAC875_c16771_83_C D_GB5Y7FA02JRQ1I_101_G BobWhite_c15454_63_A Kukri_c10243_475_A Excalibur_c90444_199_A BS00071087_51_T Excalibur_c13318_463_G D_GA8KES401ELSX6_193_T wsnp_Ex_c19519_28487099_C Ra_c2279_718_C Kukri_c8826_168_T CAP7_c6813_397_T wsnp_JD_c825_1223454_C D_GA8KES401DJBC1_165_C BobWhite_c4438_162_T Kukri_c19108_2614_C Kukri_c4596_620_G D_GBB4FNX01CGSK0_129_C wsnp_Ex_c12152_19431363_C wsnp_JD_c4438_5567972_G D_GA8KES402H1C3J_143_A BS00025017_51_C Kukri_c12827_1422_C D_GA8KES402JNYTS_218_T Excalibur_c4083_731_A Excalibur_c19001_377_A RAC875_rep_c91577_333_T BobWhite_c1002_263_T GENE-3206_268_G Excalibur_c1208_72_A wsnp_Ra_c40111_47657505_A Excalibur_c4468_654_A Excalibur_c60166_158_T D_contig05766_300_G IAAV7088_G BobWhite_c48301_178_A Kukri_c21784_411_T Kukri_c1315_1358_A RAC875_rep_c109471_154_T BS00011931_51_A BobWhite_c12174_290_G Excalibur_rep_c68199_184_A D_F5XZDLF02JVOXG_230_G BobWhite_c44531_67_G D_contig12794_150_A D_contig25485_468_T RAC875_c47962_259_C D_GA8KES402HYT7F_263_A GENE-2326_353_A Ku_c6176_938_C Kukri_c33299_519_A Kukri_rep_c101206_312_C wsnp_RFL_Contig3238_3265410_G GENE-3189_137_G RAC875_c79944_269_A RAC875_rep_c86466_74_T RAC875_c49044_502_C wsnp_Ku_c55961_59662821_T tplb0049c19_1005_T RAC875_c3672_705_A Kukri_c26795_90_A IACX6007_A Excalibur_c74925_338_A GENE-3318_556_T Excalibur_c6842_206_G Ku_c5228_402_A RAC875_c69083_793_A BobWhite_c29506_211_A RAC875_c10783_310_G RAC875_c4792_233_G Excalibur_c47452_183_G BS00011750_51_A BobWhite_c1238_913_C D_contig19619_855_C Excalibur_c55196_381_A D_GA8KES402H5VUD_422_G RFL_Contig1215_558_A TA004173-0745_T Kukri_c54915_108_G Kukri_c15684_409_A wsnp_JD_c3867_4934646_T RAC875_rep_c69406_121_C Excalibur_c91745_337_A Kukri_c15649_477_T RAC875_c26265_117_T Excalibur_c14710_650_C D_contig37024_287_T BS00066349_51_T Ex_c2615_564_A BobWhite_c16916_658_T Kukri_rep_c104415_53_C BobWhite_c19084_575_T RAC875_c39681_270_A GENE-3167_70_A Excalibur_rep_c105544_255_A BS00068331_51_A RAC875_c103163_489_A Excalibur_rep_c71590_144_C Kukri_c55125_63_A Excalibur_c7353_1496_G D_GBUVHFX02GV3H6_360_A Kukri_rep_c104564_670_T BS00063580_51_A Tdurum_contig49576_134_A Kukri_c52_417_T Kukri_c25223_442_A D_contig93496_271_T GENE-2550_181_T Tdurum_contig98215_420_T D_GBB4FNX02JDM4N_144_A RAC875_rep_c73148_184_A RAC875_c50011_126_G IAAV8378_A D_GBUVHFX01EXXMA_334_G RFL_Contig2782_1779_T Excalibur_c44910_67_A Kukri_rep_c69786_647_C Excalibur_c30462_100_T Excalibur_c50584_358_G Excalibur_c3730_546_C Ku_c6181_1032_G RAC875_c109949_244_G D_F5XZDLF01A2ZKA_314_T RAC875_c15038_1342_T D_contig09110_430_T Excalibur_c49550_97_A RFL_Contig2373_1570_G Excalibur_c64265_196_C Jagger_c5859_114_C Excalibur_c8875_496_C Kukri_c28257_729_A RAC875_c14661_1560_C Excalibur_c37628_191_A BobWhite_rep_c64260_207_G Kukri_c12575_871_C Tdurum_contig13965_452_G Excalibur_c17928_1950_A Excalibur_rep_c106232_761_A RAC875_c30829_1711_C RAC875_rep_c97614_87_C D_GCE8AKX02J2BYY_249_A Kukri_c56081_307_C RAC875_c33508_624_A Tdurum_contig93602_268_A BobWhite_c15455_389_G Tdurum_contig46733_6628_C Kukri_rep_c70578_406_C RAC875_rep_c91954_175_A BobWhite_c51109_247_A BS00064627_51_T Excalibur_c4656_168_T RAC875_c8452_1646_A tplb0032b23_1830_T BobWhite_c9070_287_T BS00022914_51_T Excalibur_rep_c105699_335_C wsnp_JD_c20604_18293112_C Kukri_c5046_198_C Kukri_c89764_273_C D_contig16943_475_A Kukri_c50168_248_A Excalibur_rep_c72685_1198_C Excalibur_c37858_158_C GENE-2307_1216_G D_GDEEGVY01CEIGE_161_A GENE-3111_152_T GENE-2794_70_A RAC875_c62558_109_C Kukri_c42466_392_A D_GDEEGVY01BZ3T1_184_G wsnp_CAP11_c209_198467_C BS00065882_51_C Excalibur_c11840_1722_G Kukri_c8168_290_T BS00065473_51_A BobWhite_c13582_252_C TA003225-1427_C Excalibur_c2947_1739_T Kukri_rep_c70770_1937_T RAC875_c11404_610_C Kukri_c9994_1162_G JD_c61555_640_A wsnp_Ra_rep_c105740_89636179_T Excalibur_c18500_247_A Excalibur_c96104_349_G Kukri_c1137_411_A Excalibur_c61343_523_T RFL_Contig5814_1472_G RAC875_c20047_1003_G GENE-3524_570_C Excalibur_c4723_507_T Kukri_c27568_278_G Ra_c105060_1855_C Tdurum_contig10100_164_C D_GA8KES401EMIOB_219_A Kukri_c14692_75_A Excalibur_c3328_227_G Kukri_c7760_1781_C D_contig06953_173_A RAC875_c9217_738_G D_GCE8AKX01A4RSH_126_C IACX5872_G Excalibur_c28499_109_G Excalibur_c19267_685_T Kukri_c31702_343_A TA006001-0725_A Kukri_c9103_129_C Excalibur_c49604_131_T RAC875_c21299_844_A Tdurum_contig48100_260_C RAC875_c12522_1194_G wsnp_RFL_Contig44_5147697_A wsnp_Ex_c19724_28720939_A D_GA8KES402IY0WD_338_A D_contig10767_771_T D_GA8KES402GAVSF_317_T TA001339-1140_C RAC875_c49044_335_A RAC875_c26265_146_T Kukri_c637_827_C wsnp_Ex_c12048_19288999_C Kukri_c81435_549_G JG_c2778_160_G Ku_c7288_3812_G Kukri_c16567_261_C Tdurum_contig12776_278_C RAC875_rep_c85183_200_A wsnp_Ex_c5598_9855436_T Kukri_c33889_396_T Excalibur_c34148_481_T Kukri_rep_c101202_190_C Kukri_c4141_216_C RAC875_c68368_99_G Kukri_rep_c70777_573_C D_contig28927_354_G wsnp_Ra_c25691_35261662_T Excalibur_c35047_271_T BS00010033_51_T D_F5XZDLF01CQ4E9_136_A RAC875_rep_c71435_255_T BobWhite_c6759_365_G Kukri_c890_726_T IACX6034_T tplb0060m15_257_T Excalibur_c26252_363_T Kukri_c637_583_G Kukri_c27591_1180_C Excalibur_c15381_32_T wsnp_CAP7_c3386_1586636_T BS00022537_51_T BobWhite_c16578_171_C wsnp_Ra_c17541_26430903_C IAAV4145_G BobWhite_c22615_567_G RAC875_c15870_393_G Jagger_c1491_73_G tplb0057f07_116_C wsnp_Ku_rep_c68797_67943795_A Jagger_c750_276_C RAC875_c23544_2300_T IAAV3167_T BS00029317_51_A RAC875_rep_c113738_246_C D_contig14598_345_G D_GBF1XID02ILGAO_466_C BobWhite_c23569_434_T BobWhite_c6244_144_A Excalibur_c33031_1755_T Kukri_c6649_641_T D_contig10328_478_C Ku_c815_1960_A RAC875_rep_c117665_465_A Kukri_c17550_151_C Tdurum_contig42128_10375_T wsnp_Ex_rep_c66900_65314012_T GENE-3516_56_C D_GB5Y7FA02IZ73U_152_G RAC875_c41209_71_A wsnp_Ku_c23100_32990996_T BS00001986_51_A RAC875_c3925_763_A D_GCE8AKX01CNNQV_61_C wsnp_RFL_Contig2265_1693968_A BobWhite_c23714_130_G IAAV6140_A CAP12_c6440_470_C Ex_c32823_1062_T RAC875_c3118_758_C BobWhite_c17133_107_C RFL_Contig2012_1858_C RAC875_c18322_691_A Excalibur_rep_c104876_277_C BobWhite_c26143_145_C Ku_c2142_625_G wsnp_Ex_c9117_15173882_C D_GB5Y7FA01BY1M8_127_A GENE-3641_96_A RAC875_rep_c114291_287_G Kukri_c11815_706_G Excalibur_c1289_927_G BobWhite_c46489_189_T D_contig24844_36_A RAC875_c65147_730_A Excalibur_c10523_133_T BS00027465_51_G Tdurum_contig11399_221_A Excalibur_c11840_1752_A Tdurum_contig45240_1309_T Kukri_c9167_3197_T Kukri_c20834_286_G Excalibur_c37943_221_A D_GBUVHFX01EZHEU_155_A D_F1BEJMU02HY2QX_406_T Excalibur_c3948_235_T BobWhite_c527_783_A Excalibur_c10324_1308_G Excalibur_c29259_276_C Kukri_c23264_282_G BS00088587_51_T BobWhite_c12573_827_C Kukri_c2111_216_T GENE-3572_70_C Kukri_c50458_210_A D_GDS7LZN01CBWNE_99_G BobWhite_c6075_366_C BS00067351_51_T BobWhite_c15271_52_T BobWhite_c12562_256_A BobWhite_rep_c64018_60_T Kukri_c12562_453_G D_F1BEJMU01BR369_139_A Excalibur_c31539_688_T BS00067129_51_G Kukri_rep_c102537_887_T Excalibur_c79041_63_G D_contig07644_520_A RAC875_c49044_314_T Kukri_c23682_76_A Kukri_c11240_332_C wsnp_RFL_Contig2504_2093982_T D_GDEEGVY01DH9WK_198_G BS00065420_51_T Kukri_c23100_568_C D_GBF1XID01CPTHP_149_C D_contig53476_675_A wsnp_RFL_Contig2840_2647753_C BS00064388_51_A IAAV8669_G RAC875_c1330_1820_T RAC875_rep_c78918_114_C RAC875_c14078_561_G BS00066447_51_G TA001648-1036_T Kukri_c11914_951_T BobWhite_c31494_142_T BobWhite_c6017_1147_G Kukri_c29319_102_T D_contig14313_216_C RFL_Contig3939_1408_A Kukri_c34487_386_C D_contig70779_108_A Ku_c5228_417_A RFL_Contig3173_1215_C D_F5XZDLF01EURXT_112_A RAC875_c5418_500_T Excalibur_rep_c74143_114_C Excalibur_c17190_534_T Excalibur_c20413_220_G IAAV2542_G Jagger_c8037_96_A Kukri_c20155_820_T D_contig37534_218_T Ex_c7603_1315_G BobWhite_c12424_886_G Kukri_c18862_545_G GENE-3536_115_T D_GDS7LZN02HBWGI_240_A BobWhite_c58255_200_A D_contig17143_54_T D_GB5Y7FA01DM80C_223_A Kukri_c36461_905_G TA004832-0873_A BobWhite_c2729_263_C Kukri_c20444_677_C Ex_c58936_372_T RAC875_c18322_670_G wsnp_Ra_c3414_6378271_A Excalibur_c21811_858_A Excalibur_c46979_268_C Ex_c30185_304_G IAAV9048_A RAC875_c10112_364_T GENE-2311_464_A Excalibur_c40202_114_A D_contig03890_445_T RAC875_c703_2551_G Excalibur_c90962_511_T Kukri_c48401_362_C D_contig69935_326_A IAAV6606_T RAC875_rep_c83825_236_G Excalibur_c31364_298_G RAC875_rep_c71490_362_T TA003502-1375_G Kukri_c14240_847_C D_contig17564_236_C GENE-3389_93_G Kukri_rep_c70108_165_G Kukri_s109964_198_G RFL_Contig2033_482_T Excalibur_c24043_93_G RAC875_c60453_122_T IAAV8629_C Kukri_c11240_312_A D_GB5Y7FA01EP0US_263_C D_contig16956_329_T GENE-3591_126_G D_contig17718_477_C Excalibur_c40019_171_T RAC875_rep_c70941_685_T Excalibur_c88730_208_A Excalibur_c22518_1683_T BobWhite_c5538_82_C JD_c825_1450_C Excalibur_c11023_846_A D_GB5Y7FA02G36G4_89_G IAAV8896_C CAP7_c2695_75_C RAC875_c14882_275_T Kukri_c5967_586_A Excalibur_rep_c106979_146_G Excalibur_c17092_1472_T Ra_c6712_1047_A RAC875_c41315_157_G Tdurum_contig82048_224_C D_contig35538_46_G BS00088895_51_C BobWhite_rep_c62937_348_A D_GBUVHFX01EH6C6_52_T Kukri_rep_c106454_77_G Tdurum_contig28282_184_G Excalibur_c22418_62_T RAC875_c3871_229_A Kukri_c16707_278_A Excalibur_c60370_131_T wsnp_RFL_Contig2606_2264492_T Excalibur_c65716_324_T Kukri_c27245_412_G D_contig34058_78_T Excalibur_c23709_358_T RFL_Contig1775_844_T Kukri_c890_2697_T D_F5MV3MU01ECZOG_257_T RAC875_c8754_346_A RAC875_c53903_318_G BobWhite_c5456_216_G Kukri_rep_c106820_800_G Excalibur_rep_c70281_965_C Kukri_c16971_258_C D_contig17784_137_T Excalibur_c9969_98_G Tdurum_contig25656_240_A RAC875_c6034_324_G BS00011360_51_T BobWhite_c7683_165_C Excalibur_c35389_108_G Kukri_c11343_2525_A BobWhite_c8578_511_G GENE-2944_81_T Kukri_c15649_506_T RAC875_c30315_692_T CAP7_c3364_401_T Excalibur_c3730_2098_C Excalibur_c27708_193_C BobWhite_c6017_1096_G Excalibur_c26592_494_A Excalibur_c12048_1756_T RFL_Contig4032_547_C BobWhite_c42713_209_G BobWhite_c10911_493_T Excalibur_rep_c103168_2862_T Excalibur_c41552_306_A Kukri_c33511_151_A JD_c3737_285_C wsnp_Ex_c3620_6612231_C Ex_c8305_422_T Excalibur_c74397_238_G IAAV6298_T Kukri_rep_c107271_304_A D_contig28805_339_C D_GCE8AKX01EN4D2_337_G Kukri_c6477_696_G TA004924-0669_T D_contig20182_196_G Kukri_c24985_857_C D_contig13916_424_G Jagger_c2212_120_T Kukri_c7337_276_T Kukri_c18213_392_C Ra_c72534_468_G Excalibur_c92555_283_A Excalibur_c29933_351_T D_GBQ4KXB01DF27A_162_A RFL_Contig5759_1729_T RAC875_c30829_446_G RAC875_c46370_1193_C D_GDEEGVY02HK110_108_T BobWhite_c13198_118_A Kukri_c16554_697_T BS00088325_51_G BS00011794_51_C Tdurum_contig17230_619_C D_F1BEJMU02I00U2_83_G RAC875_rep_c74271_414_G RAC875_rep_c111521_246_G Excalibur_rep_c86695_559_C Kukri_s113540_21_T Excalibur_c76347_77_T RAC875_c11101_259_T Excalibur_c49950_280_T RAC875_c2223_625_A IAAV9053_G wsnp_RFL_Contig4574_5416228_T Kukri_c100408_598_C BS00010491_51_G BobWhite_c6444_66_T Excalibur_rep_c101324_1680_C RAC875_c11510_850_C tplb0031m13_1902_G Excalibur_c19972_91_T BobWhite_rep_c64642_64_A D_F5MV3MU01BX4Q2_42_G RAC875_c35250_457_C Excalibur_rep_c101970_186_C RAC875_c24226_1356_G D_GA8KES402GX5RW_294_T wsnp_Ex_rep_c101994_87256479_G Excalibur_c9586_2332_A Kukri_c45951_367_A TA014611-0432_A Ku_c43151_811_C BobWhite_c12980_151_C Excalibur_rep_c88724_127_T Excalibur_c11612_1422_A tplb0061f21_1705_G BS00011469_51_T RAC875_c28495_191_A TA004005-0934_C D_contig09666_451_C CAP7_c7079_123_A Kukri_c31786_657_G RAC875_c13169_459_A Excalibur_c36970_599_C D_GBF1XID01A9HAL_45_C BobWhite_c13030_406_A Excalibur_c49597_398_T D_GBUVHFX02FY8QG_158_G RFL_Contig5042_1233_T D_contig34510_298_T Kukri_c12613_845_C Ra_c6993_1750_T D_GBF1XID01CY2AC_77_G BobWhite_c18449_145_C Kukri_c98777_361_T D_contig06709_822_C D_contig35612_195_G Jagger_c4985_67_G Kukri_rep_c106020_60_C RFL_Contig1898_350_T D_contig49209_163_T D_contig26283_377_G Ra_c47267_507_C wsnp_Ra_c40111_47657589_T RAC875_c3420_537_G TA004010-0869_C Excalibur_c22576_108_A BS00022215_51_A Kukri_c34312_99_T D_GDS7LZN02FUMZV_311_C Kukri_c34435_265_A Kukri_c5281_991_G BS00090851_51_A Kukri_rep_c111041_218_T JD_c8260_695_C RAC875_rep_c108082_333_T RAC875_c5850_287_T BobWhite_c15550_941_T D_contig27364_387_A D_GDEEGVY02I9CHE_238_T wsnp_RFL_Contig2809_2587619_T Excalibur_c22331_66_C D_contig04281_502_G RAC875_c28449_88_A D_GBUVHFX02JNPQU_251_T Kukri_rep_c114367_213_T Kukri_c7194_681_G Kukri_c55914_256_C Kukri_c46932_155_C Kukri_c46932_65_T Excalibur_c36048_410_A Excalibur_c24707_1015_A Excalibur_rep_c66777_69_C Excalibur_c45731_155_A D_contig04657_38_G Excalibur_c27747_477_A Kukri_c10508_438_A Excalibur_rep_c105925_446_C Kukri_c21384_1758_G Ku_c815_1936_T Ku_c2142_630_A IAAV7104_A Tdurum_contig13659_615_T BS00062990_51_A RAC875_c27743_249_T D_contig37228_121_A RAC875_c63892_678_T Kukri_c15731_727_A D_GB5Y7FA01B7IVT_283_A Excalibur_c19573_856_T RAC875_rep_c106941_417_A BobWhite_c20106_377_A D_contig72869_266_T Kukri_c8376_2125_C wsnp_Ex_c15163_23357477_A GENE-3641_641_C D_F5XZDLF02GATD6_225_G IAAV1706_A RAC875_c7291_388_A TA002735-1043_G wsnp_Ex_rep_c68269_67060931_A GENE-3622_79_G tplb0023f22_1818_T BobWhite_c5176_1164_A BobWhite_c368_114_A BobWhite_c7254_403_T Tdurum_contig11060_433_G Kukri_c20962_644_A BobWhite_c3552_1588_C tplb0039m09_92_G RAC875_c27307_165_A Excalibur_rep_c69526_921_T D_contig04203_490_G D_contig03230_469_A IACX11346_C wsnp_Ex_c24594_33843836_T Excalibur_rep_c102804_215_C D_F1BEJMU02IBF8G_328_C BS00093588_51_A wsnp_Ku_c7872_13484038_A RFL_Contig1213_900_T Ra_c11738_1041_T CAP7_c9854_345_A RAC875_c13945_597_A Kukri_rep_c72773_882_C Kukri_c19216_123_A Ex_c7201_1112_G Kukri_c40388_844_A D_contig27358_207_C Kukri_c3510_99_C BS00065783_51_C RAC875_c53407_97_T Excalibur_rep_c88310_1394_G D_GDS7LZN02IWUC3_38_T RAC875_c101391_521_T BS00004202_51_T Excalibur_c31769_793_C Tdurum_contig62367_403_T GENE-0620_95_G IAAV1417_A D_contig37543_277_C Tdurum_contig10210_428_A wsnp_Ex_c41074_47988141_T RAC875_c48937_760_C wsnp_Ku_rep_c70662_70289489_T Excalibur_rep_c73156_287_T RAC875_c1467_1195_C BS00066451_51_T JD_c48734_1188_C RAC875_c68267_284_T GENE-2281_931_G BobWhite_c40348_238_A Ex_c25112_1345_G Excalibur_rep_c105234_72_T Excalibur_c146_170_A Ex_c7988_1244_C RAC875_c8787_915_T wsnp_RFL_Contig3139_3096141_A D_F5XZDLF01ELZ49_220_T BobWhite_rep_c67088_284_A RAC875_c16354_606_T BobWhite_c12435_393_T TA005618-0434_G BobWhite_c8422_189_T Kukri_c61044_208_G tplb0025h05_495_C D_GA8KES401AQRQG_164_A CAP12_c377_227_A RAC875_rep_c111531_277_A RFL_Contig3991_1168_G D_contig62289_221_C RAC875_rep_c112273_57_G RAC875_c15002_442_T CAP7_c142_328_T RAC875_c39595_391_C D_contig05843_596_T Kukri_rep_c70578_346_A D_GBQ4KXB01BMEK8_423_G RAC875_c32105_250_T D_GBF1XID01B0VFD_308_C D_GDEEGVY01C31ON_386_A CAP12_c7891_103_T BobWhite_c12486_101_T IACX10520_G RAC875_c21589_472_G RAC875_c7186_212_A Kukri_c25223_487_G D_contig04914_413_T Kukri_c10016_369_G RAC875_c67549_101_C BobWhite_c12154_199_A Excalibur_c46979_314_C D_contig13089_47_A RAC875_c33884_492_G IAAV7134_T BobWhite_rep_c67531_135_A Kukri_c57553_64_G wsnp_JG_c402_268605_T Kukri_rep_c104831_63_T RAC875_c56631_2142_A RAC875_rep_c105391_572_G RAC875_c40595_87_A tplb0023f22_1893_T Kukri_c43260_332_A Excalibur_c90370_325_A BobWhite_c23304_314_T RAC875_c32600_260_G D_GBB4FNX02GXFL1_268_A BobWhite_c14996_670_A D_contig31769_632_G Excalibur_rep_c66597_201_A RAC875_c98608_173_T RAC875_c7291_1117_G RAC875_s111199_95_T Excalibur_c8997_802_A RAC875_c81257_422_G Kukri_c27245_646_C BobWhite_c47486_215_T wsnp_Ex_c17928_26697183_T D_contig29704_386_G D_contig17825_517_G Kukri_c16994_1482_A RAC875_c51407_215_C Excalibur_c1371_454_C Kukri_c26510_377_A Kukri_c836_286_G Kukri_c11649_227_C Ex_c7988_1255_A CAP8_c3020_64_C Kukri_c36020_169_G Excalibur_c16247_266_G D_GBB4FNX02I4ZJR_91_G RAC875_c11805_52_A Kukri_rep_c69008_811_A RAC875_c23274_399_G Kukri_c18205_162_A Kukri_c10173_1468_A RAC875_c50772_238_T Excalibur_c1961_728_A D_GDEEGVY01CWFY5_285_A D_contig26608_497_T Kukri_c20244_174_A RAC875_c27959_117_T BS00032406_51_A BS00010168_51_C Excalibur_c39842_681_T TA001269-1282_T Excalibur_c4468_411_C RAC875_c1330_80_A IACX2226_A GENE-3155_652_C Ex_c4208_839_G Kukri_c14890_368_C GENE-3536_611_C Ex_c12927_2173_A RAC875_c13_1965_T BobWhite_c27193_217_A Ra_c71978_532_A Excalibur_c7729_144_T Tdurum_contig75699_984_T Kukri_c39804_400_A Excalibur_c27357_146_C Kukri_c5097_2340_A GENE-3336_136_A RAC875_c5256_1029_G Tdurum_contig53501_505_A GENE-2673_1010_C BS00022683_51_T wsnp_Ku_c1254_2498515_T CAP11_c3386_168_G Kukri_c1305_1854_T Tdurum_contig62767_426_A wsnp_Ex_rep_c70343_69286263_T Tdurum_contig51134_497_G Excalibur_c12332_217_C wsnp_Ex_rep_c71219_70023450_A Tdurum_contig36142_150_C TA004447-1006_T RAC875_rep_c110032_448_C wsnp_Ex_c49211_53875600_G RAC875_c29957_355_A Excalibur_c472_914_C BS00046529_51_A Excalibur_c8030_2139_A Tdurum_contig14986_191_G Ra_c6930_1753_A wsnp_Ra_c13_24540_A Excalibur_c16470_623_G BS00022906_51_A Ex_c21738_1175_A BS00064444_51_C wsnp_Ex_c130_258776_A Ku_c19516_384_C RAC875_c13_1293_T CAP8_c3064_95_A Tdurum_contig49187_356_A BS00022500_51_C wsnp_BG606780A_Td_2_1_G Excalibur_c16470_494_G BobWhite_rep_c64197_143_T BobWhite_c9931_915_G wsnp_Ku_c21275_31007309_A Tdurum_contig62589_830_T Tdurum_contig31992_95_C CAP8_c1528_379_G BS00094385_51_G BS00078654_51_T Ra_c700_1024_G Excalibur_c24993_950_G Ex_c9327_1750_T wsnp_BF293620A_Ta_2_1_C wsnp_Ra_c6788_11804894_A BobWhite_rep_c64315_248_G wsnp_CAP11_rep_c4151_1963100_C RAC875_c61597_327_C Excalibur_c20260_137_G Kukri_c46302_194_A Excalibur_c10798_140_A Excalibur_c52195_220_T RAC875_c2926_371_C Kukri_c81075_69_A Tdurum_contig5481_369_C BobWhite_c14291_666_T wsnp_Ex_c7168_12311649_G GENE-3791_463_G wsnp_Ex_c4125_7456528_A BS00013829_51_T BS00081951_51_T wsnp_Ra_c14112_22155312_T Tdurum_contig54737_537_G RAC875_c53311_414_A Tdurum_contig64337_158_G Excalibur_c33681_111_T D_GBQ4KXB01DNG9S_191_T wsnp_RFL_Contig2187_1525458_T BS00072156_51_A wsnp_BE443187A_Ta_2_2_T Tdurum_contig62589_1042_A BS00097623_51_C Ra_c14657_678_G BS00076190_51_G Tdurum_contig15055_478_A RAC875_rep_c112818_307_A wsnp_Ex_c57094_58953404_G RAC875_rep_c114788_238_A wsnp_Ex_c18941_27841286_G Excalibur_c52165_93_A RAC875_rep_c112205_166_G Kukri_c52161_263_A wsnp_Ex_c4921_8764088_T wsnp_Ex_c1279_2451699_A wsnp_BF484028B_Td_2_1_A BS00070260_51_G Ku_c6824_1023_T Ex_c472_2724_G Tdurum_contig69079_300_G BS00066174_51_A RAC875_c7068_3046_C Tdurum_contig47120_587_C BobWhite_c6094_740_T wsnp_Ra_c2228_4310870_G BS00076221_51_T wsnp_JD_c2128_2930150_A BS00023138_51_A wsnp_Ex_rep_c68441_67261679_C Excalibur_c7272_551_C Tdurum_contig10759_260_T BS00065292_51_A RAC875_c13_2330_T wsnp_Ex_rep_c101323_86702413_G wsnp_Ex_c47684_52820187_T BS00078242_51_C BS00029413_51_A Tdurum_contig13608_585_G BS00067647_51_T Excalibur_c3743_1123_T BS00066882_51_T BS00069176_51_C BS00061387_51_C RAC875_c23340_2243_T GENE-3154_218_C wsnp_CAP11_c1506_840951_T wsnp_Ku_c20011_29589514_A BS00021669_51_T Tdurum_contig49187_601_A Tdurum_contig31992_75_A RAC875_c19641_125_C Tdurum_contig62589_836_T RAC875_c25339_200_G Excalibur_c11864_886_A IACX5898_T Ra_c106922_266_T RAC875_c213_1435_C BS00009369_51_G wsnp_Ex_c11992_19213872_T BS00073670_51_G Excalibur_c39112_79_T CAP7_c2681_478_T wsnp_Ex_c15084_23263641_G Tdurum_contig9893_492_T Excalibur_rep_c85060_466_C CAP8_c317_307_G wsnp_Ku_c16812_25759885_T Ku_c21002_908_T Tdurum_contig81510_198_A tplb0030m03_137_A wsnp_Ku_c23772_33711538_A BS00100167_51_G wsnp_BE444644A_Ta_2_1_A BS00022353_51_C BobWhite_c2236_111_T wsnp_BE443187A_Ta_2_3_T Ra_c24707_827_A RAC875_c17026_714_T BobWhite_rep_c65811_114_C Kukri_c23694_370_C BS00096756_51_T tplb0041f23_1247_C wsnp_BE403211A_Td_2_1_G RAC875_c11738_219_G BS00022761_51_G Tdurum_contig50282_211_A RAC875_c31670_389_T Kukri_c31705_105_A Tdurum_contig9074_2085_C RAC875_rep_c69852_1027_C BS00045284_51_G RAC875_c8075_2392_A wsnp_Ku_c31317_41063833_A BS00074299_51_T Ra_c28262_455_T BobWhite_c14705_487_T Ra_c2142_821_C BS00066652_51_A BS00063823_51_T RAC875_c19367_87_C BS00078572_51_G Tdurum_contig15055_229_G RAC875_c28819_482_G Excalibur_c46261_342_A IAAV3916_A BS00077879_51_T Excalibur_c51832_260_C wsnp_Ex_c1943_3663067_A Tdurum_contig47370_77_C wsnp_Ex_c20611_29693561_A Kukri_c50828_766_G RAC875_c46811_128_T Tdurum_contig53340_355_T RAC875_c58966_471_T BS00089967_51_G Ra_c10310_595_G tplb0056h22_2113_A Excalibur_c36697_630_C Kukri_c10033_3046_C RAC875_c99519_227_T Kukri_rep_c103857_458_T RAC875_c16943_404_A Excalibur_c19647_294_C RAC875_c68969_492_T Excalibur_c87038_91_T Excalibur_c39303_144_T Excalibur_rep_c104104_115_G Kukri_rep_c68263_657_G Excalibur_c15194_1756_A wsnp_Ex_rep_c67394_65974276_T BobWhite_rep_c63943_76_T Kukri_c10441_640_T RAC875_rep_c80358_120_T wsnp_Ex_c4666_8349206_G BS00036851_51_G BS00066460_51_G Tdurum_contig60051_169_T BobWhite_c20810_291_A Excalibur_c53930_53_T Kukri_c19178_2327_A BS00068108_51_T wsnp_Ex_c25707_34968426_T Kukri_c30875_283_G Tdurum_contig81907_126_C Tdurum_contig71499_211_C Kukri_c26289_337_T Kukri_c75754_239_T wsnp_Ra_c13_24576_T JD_c20036_865_A wsnp_Ex_c4026_7281501_A Excalibur_rep_c66441_1420_A BS00000006_51_A BS00026916_51_A BS00011873_51_A RFL_Contig3370_343_T Ku_c915_507_A BS00063822_51_C wsnp_Ex_c5978_10478584_A Excalibur_c36774_106_C wsnp_Ex_c15342_23592789_A Ex_c28553_508_A wsnp_Ex_c55777_58153636_T D_GBB4FNX02F2BN2_113_C RAC875_c31614_450_C Tdurum_contig28268_91_G BS00057293_51_G BS00022762_51_A Ra_c52338_677_A Excalibur_c51133_246_T Excalibur_c9901_163_C TA006419-0680_C BS00074876_51_C BS00028356_51_G Tdurum_contig4731_552_A Tdurum_contig86202_175_C wsnp_Ex_c16551_25061517_T wsnp_Ex_c2171_4073721_T BobWhite_c2905_590_A wsnp_Ku_c328_679106_T BS00023152_51_T RFL_Contig3629_1465_T RAC875_c30882_172_C Kukri_c4158_753_C BS00022003_51_T Tdurum_contig59338_68_A wsnp_Ex_c7383_12655992_G Kukri_c29560_455_T BS00063818_51_T BS00035256_51_A wsnp_Ex_c2171_4072995_T Tdurum_contig50581_125_C BS00066342_51_C Kukri_c47029_253_A BS00067776_51_G BobWhite_rep_c65612_488_C wsnp_Ex_c16826_25388915_T Kukri_rep_c77867_217_T RAC875_c26353_719_T wsnp_Ra_c21347_30731229_T Excalibur_c45648_469_G Tdurum_contig4576_603_A wsnp_Ex_c94356_82888150_T Kukri_c5460_1063_A tplb0044n12_1423_T Excalibur_c39640_119_C Kukri_c37337_260_C wsnp_Ex_c2171_4074003_G Ku_c30403_1029_T CAP12_c956_61_A BobWhite_c5457_1440_T IACX11633_G Ku_c10756_1197_G CAP12_rep_c5184_99_T RAC875_rep_c111410_206_T BS00066421_51_G Excalibur_rep_c106908_149_A GENE-4360_481_A Kukri_c75091_220_A Excalibur_c2598_2052_A RAC875_c67417_275_C BS00013563_51_C Kukri_c17675_1197_T Excalibur_c77910_272_A Kukri_c55310_94_T Kukri_c14683_65_C Excalibur_c57603_571_A Tdurum_contig88305_380_G Kukri_rep_c69378_1842_G RAC875_c31708_337_A Kukri_c2745_123_T BS00089076_51_G BobWhite_c6966_236_A Tdurum_contig11173_79_G wsnp_Ex_c16127_24561453_G IACX3152_G JD_c6094_241_T Excalibur_c4125_1075_A Excalibur_c5161_518_A BS00021688_51_A Excalibur_rep_c74009_217_G Excalibur_c2041_1689_T TA004548-0753_G RAC875_c18195_741_A RAC875_c54622_446_A Ra_c106922_296_A RAC875_c7132_134_A wsnp_Ex_c7383_12654806_C D_contig04361_455_C Ra_c28381_461_A GENE-0941_229_A BS00065714_51_T Tdurum_contig31992_289_A IAAV3512_A BS00083846_51_G tplb0049a09_1302_T Ra_c106922_334_G Tdurum_contig62589_603_C wsnp_Ex_c130_259533_T BS00009274_51_T Ku_c11729_1464_T RAC875_c19999_341_A GENE-3622_277_A RFL_Contig316_572_G wsnp_BE443745A_Ta_2_1_G wsnp_Ex_c5626_9897389_T Tdurum_contig19413_1144_T Kukri_c9522_622_G Excalibur_rep_c70310_105_A Kukri_rep_c69322_651_A wsnp_BE399966A_Ta_2_3_G Ex_c9327_1907_C Tdurum_contig17712_200_A Tdurum_contig54543_888_C wsnp_Ra_c12183_19587379_A D_GDS7LZN01CH8YS_326_C Kukri_rep_c102290_540_C wsnp_Ex_c7266_12475249_A Ku_c47168_563_A Excalibur_c59112_122_A Tdurum_contig76136_404_T Kukri_c25634_710_A BS00094396_51_T GENE-3145_39_T BobWhite_c7246_643_C Tdurum_contig4576_1646_C wsnp_CAP11_c1116_654940_T Ex_c27046_3425_T BS00100107_51_G Tdurum_contig42905_282_T Kukri_c14187_243_T GENE-2725_217_G BS00067606_51_A Kukri_c194_132_A BobWhite_c10022_471_T BS00011608_51_T BobWhite_rep_c50145_387_A Kukri_c8267_88_A RAC875_c15929_925_G Kukri_c75644_104_C BS00065481_51_T Tdurum_contig15055_482_T Tdurum_contig53340_953_C wsnp_Ex_c54193_57155537_T JD_c19300_498_T Kukri_c10621_627_T BS00099700_51_T BobWhite_rep_c49153_721_C Excalibur_rep_c108066_112_T RAC875_c52086_72_A Excalibur_c130_3813_G BobWhite_c32495_258_T Ra_c700_3506_C RAC875_c41830_186_A BobWhite_c26534_532_C BS00100178_51_G BS00041063_51_G Ra_c106922_1879_A BS00109052_51_A wsnp_Ex_c12684_20157261_T Excalibur_rep_c69868_123_G TA006037-0261_G Tdurum_contig5481_252_T BS00046772_51_C Tdurum_contig42421_526_T Excalibur_rep_c71254_415_G Ku_c13370_656_T Jagger_c8122_111_T Tdurum_contig81424_675_A IAAV3048_G RAC875_c35993_308_C wsnp_CD454152A_Ta_2_1_T Excalibur_c33589_373_C BS00083847_51_A BS00111119_51_A wsnp_Ku_c28245_38183393_A BS00080093_51_A Kukri_c94655_373_G Kukri_rep_c71604_334_T CAP12_c4447_280_T Tdurum_contig86202_145_T RAC875_c21117_276_C Kukri_c59002_182_G Ku_c12469_983_A BobWhite_c16397_524_G JD_c22675_270_A GENE-2967_336_0 BS00044408_51_C Kukri_c24211_1034_A wsnp_Ku_c20011_29589289_T Excalibur_c8647_252_A RAC875_c51606_80_G Excalibur_c18510_1265_T Ra_c2139_967_T BS00067453_51_C Tdurum_contig77524_228_C RAC875_c27229_300_T BobWhite_rep_c57286_122_G Kukri_c39282_553_C wsnp_BG607308A_Ta_2_1_A GENE-3383_162_T Tdurum_contig59338_1902_C Excalibur_c56861_322_A Tdurum_contig28306_292_T Jagger_c7747_323_C Excalibur_rep_c68708_80_T Kukri_c40804_171_A BS00065551_51_C BS00086096_51_G Ku_c21587_754_T GENE-3047_146_A BS00066916_51_C Tdurum_contig4567_172_G BS00041220_51_A Tdurum_contig67291_367_T RAC875_rep_c115230_87_T CAP7_c9530_138_C wsnp_Ex_c31570_40343841_A Kukri_c57965_109_T wsnp_Ex_c31154_39982416_T Excalibur_c6567_743_T IAAV6488_T Tdurum_contig14863_916_G Excalibur_c37642_1416_G BS00023029_51_T wsnp_BE399939A_Ta_2_1_G tplb0057m23_1318_T Tdurum_contig56267_180_G Excalibur_c22021_404_A wsnp_Ex_c28908_37989067_C GENE-2848_248_G Excalibur_c54774_408_C CAP7_c4800_276_T wsnp_Ex_c2474_4619730_G Tdurum_contig29112_483_C RAC875_c52775_296_A RAC875_c55661_677_C wsnp_Ex_c3136_5798185_G Tdurum_contig15250_312_C wsnp_Ku_c14958_23427256_G BS00096758_51_A Excalibur_c11864_649_G BS00094388_51_C wsnp_Ex_c4244_7662955_T RAC875_c64253_666_T BS00085826_51_A BS00066143_51_T BobWhite_c19155_246_G BS00062759_51_C Tdurum_contig43413_1432_T BS00110075_51_A RAC875_c2848_171_G Kukri_rep_c95692_396_T wsnp_Ex_c54193_57155632_T wsnp_Ex_c905_1748920_T RAC875_c95309_460_T GENE-3601_145_T BobWhite_c2244_314_C Kukri_c49033_52_T RAC875_c54468_81_C RAC875_c50298_205_T BobWhite_rep_c49176_485_T Excalibur_rep_c111708_568_C Tdurum_contig64715_774_C TA003225-0566_G GENE-3090_82_A wsnp_Ex_c3772_6866645_A RAC875_c22020_280_C wsnp_Ex_c62818_62296773_T Kukri_c26670_493_T Excalibur_c98513_226_A RAC875_c52338_1019_A Kukri_rep_c107435_940_G RAC875_c17427_270_T Ra_c700_2210_T Ra_c33743_472_C GENE-3403_61_G Excalibur_c40166_578_C tplb0051d06_1385_T IACX2540_G RAC875_c9617_395_C IACX12578_G Kukri_c54152_242_G IAAV9057_T Ex_c21738_1159_A Kukri_c5501_1515_A wsnp_JD_c21776_19013462_G Tdurum_contig82476_184_C wsnp_Ra_rep_c69221_66574148_T wsnp_Ex_c62351_62025689_C Tdurum_contig4567_1261_A wsnp_Ra_c57838_59796310_A Kukri_c7633_724_A BS00021805_51_C tplb0049a09_2097_G BS00029871_51_C Ra_c10762_1137_G Tdurum_contig59926_526_G BS00021660_51_A BS00077855_51_A Excalibur_c14682_600_T Ex_c5317_662_G Excalibur_c45297_316_C CAP8_c671_588_A wsnp_Ra_c18755_27856621_T RAC875_c19313_887_G wsnp_CAP11_c1116_654975_G Ex_c21460_295_C Excalibur_c41315_367_T Tdurum_contig4761_609_A IAAV1179_A RAC875_c3609_396_C GENE-3278_330_A wsnp_Ku_c6319_11093041_C Excalibur_c52167_355_A BobWhite_c44460_821_A Excalibur_c45894_552_C Excalibur_c34451_370_G TA011464-0382_C Kukri_rep_c108281_424_G GENE-3502_443_G Excalibur_c104037_107_A Tdurum_contig45977_1319_A wsnp_Ex_c54655_57455110_A BS00068178_51_T BS00079189_51_T BS00067940_51_A Kukri_c10625_440_G wsnp_CD453438A_Ta_2_1_C RAC875_c13_2258_A wsnp_RFL_Contig1845_996931_T wsnp_Ku_c9559_15999945_G wsnp_Ex_c2718_5038582_C IAAV1016_A Kukri_c43911_444_A Kukri_c60913_155_A Kukri_c52733_358_T BobWhite_c6309_647_T Excalibur_c12835_2524_G Kukri_c10508_755_C wsnp_Ex_c3670_6694480_C Tdurum_contig4731_469_T Tdurum_contig81143_961_A RFL_Contig5747_560_T BS00108367_51_T Excalibur_c99101_82_T Excalibur_s102534_75_T BS00089968_51_A BS00023008_51_T wsnp_Ex_c2922_5391083_C Tdurum_contig8348_831_T BS00051181_51_T Excalibur_c7556_381_T Ra_c2204_459_G BS00066362_51_T RAC875_c8895_1029_G Kukri_c24771_821_G IAAV5061_C BS00064945_51_C RAC875_c24767_132_A JD_c64219_207_C Excalibur_c79344_151_A Tdurum_contig77937_226_T BS00075959_51_C Tdurum_contig47852_422_T wsnp_Ex_c6314_10993582_A RAC875_c13_2042_A Excalibur_c6567_845_A wsnp_Ex_c23795_33033959_T wsnp_Ra_c18459_27525981_A wsnp_Ex_c6209_10838852_T D_contig23735_167_A BS00010366_51_C Tdurum_contig4567_1290_C Kukri_c16087_281_G Kukri_c23752_659_C RAC875_c15713_943_T CAP7_c915_121_A Ku_c3432_336_T wsnp_Ex_c17763_26513562_C D_contig02118_720_C RAC875_c32639_395_T Excalibur_c9836_408_G RAC875_c24685_135_T D_contig69254_95_T BS00006196_51_T Kukri_c43155_247_T Excalibur_c92838_112_A wsnp_BE497368A_Ta_2_1_C Kukri_c31479_147_T wsnp_BE500291A_Ta_2_1_A BS00062427_51_G IAAV5294_C BS00022644_51_G BS00080090_51_T RFL_Contig727_736_A IACX7820_G GENE-3156_152_G Ex_c9327_1198_G BS00066569_51_G Tdurum_contig12967_831_G BS00076246_51_A Ex_c95453_1499_G RAC875_c37076_1157_T Tdurum_contig62330_88_T Tdurum_contig64587_107_T Kukri_rep_c72046_78_A wsnp_Ex_c2526_4715978_T RAC875_c13_1458_T RAC875_c8800_1237_C BobWhite_c2715_411_G RFL_Contig5875_431_T BS00009699_51_T BS00100108_51_G Kukri_c44685_238_G Jagger_c6106_119_T BS00022299_51_C BS00022509_51_C JD_c7391_884_T BobWhite_c8906_83_C Kukri_c24642_426_G Excalibur_c38701_537_A wsnp_JD_c6160_7327405_A IAAV4939_G BS00077990_51_G RAC875_c64253_435_C BS00066127_51_G Tdurum_contig81058_275_C Ku_c9559_737_A wsnp_Ex_c472_935980_G Excalibur_c43578_260_T BS00082002_51_G Ku_c21002_1075_G IAAV1538_A BobWhite_c1294_197_C Ku_c4925_624_C wsnp_BG607308A_Ta_2_2_A Kukri_c31602_132_T Ku_c2205_1317_T BS00021684_51_G RFL_Contig3352_463_A RAC875_c3838_1378_C CAP8_c671_339_T RAC875_rep_c110032_317_C RAC875_rep_c106700_77_G BS00062786_51_G wsnp_Ex_c49211_53875575_T Kukri_c2326_1037_A BS00020605_51_T BS00046773_51_C BS00097930_51_A Kukri_c35744_213_A BobWhite_c17170_99_A Tdurum_contig68445_462_G Kukri_rep_c75553_182_A BobWhite_c20974_103_T Tdurum_contig60421_74_G wsnp_Ex_c621_1231298_A BS00022518_51_C Excalibur_rep_c71106_216_A Kukri_c1305_275_C BS00065389_51_A Ex_c24587_139_T Kukri_c4221_1114_G Tdurum_contig75699_1053_T Ex_c2332_275_A BS00082219_51_G Excalibur_c42255_425_T wsnp_Ra_c5651_9978896_C wsnp_Ex_c27298_36506245_G CAP7_c3814_303_T BS00088851_51_C BS00005311_51_G wsnp_Ex_c28908_37989320_G Kukri_rep_c68263_453_T wsnp_Ex_c17476_26190830_A GENE-0860_96_T wsnp_Ex_c18941_27840933_T Tdurum_contig54543_173_A Ex_c28553_538_T IAAV5811_C BobWhite_c1387_798_G Excalibur_c12683_100_C wsnp_Ex_c44164_50292954_T Kukri_c12384_430_G CAP8_c4920_219_G wsnp_Ex_rep_c70117_69067356_T BS00064608_51_T wsnp_Ku_c51039_56457361_T BS00083514_51_T BS00110673_51_T Kukri_c25634_680_C wsnp_Ku_c38543_47157828_T Tdurum_contig35291_134_T JD_c330_1246_G Tdurum_contig28272_126_C Ra_c6486_886_T GENE-3189_377_C Ex_c14898_287_A wsnp_Ra_c57838_59796220_T wsnp_Ra_c14112_22155451_T Ku_c69633_1873_A TA001523-1009_T BS00070903_51_C Excalibur_c47264_322_T GENE-2290_120_A BS00097986_51_G Kukri_c17629_449_C RAC875_c36684_56_G RAC875_rep_c91682_90_T BS00064242_51_A Kukri_c19815_106_C Kukri_c24295_437_C BobWhite_c40643_370_C Excalibur_c2171_2728_T Kukri_rep_c69515_183_G Excalibur_rep_c71254_241_T Kukri_rep_c72756_155_G Excalibur_c3743_1624_C wsnp_Ex_c744_1463350_C IAAV6174_A RAC875_c30526_802_A RAC875_c10845_377_G IAAV1852_A wsnp_Ex_rep_c66900_65314631_C BS00074301_51_C RAC875_c68120_285_T RAC875_c62807_251_A Kukri_c2726_142_T Kukri_c35705_237_G BS00092333_51_G BobWhite_rep_c62431_104_A Tdurum_contig12066_247_T RAC875_c13_2075_T Kukri_c6148_74_G RAC875_c18195_718_A Tdurum_contig12465_596_G BobWhite_c38924_112_A BobWhite_c34308_155_T RAC875_c12052_1481_G wsnp_JD_c38123_27754848_C Tdurum_contig50282_279_A BS00064188_51_T wsnp_Ex_c621_1231444_T Kukri_c18599_1110_C Kukri_c14944_771_T RFL_Contig4653_1217_G CAP8_c2014_192_G Kukri_c28080_887_A wsnp_RFL_Contig4565_5399994_A wsnp_Ex_c8424_14192191_A wsnp_Ex_c7383_12655410_A Ex_c13561_710_A TA001108-1396_G RAC875_c31051_490_A Kukri_c17126_1211_A wsnp_Ex_c10231_16783750_T wsnp_Ku_c6977_12078885_A Kukri_c2781_719_C BobWhite_c25941_205_C Excalibur_c4834_2003_C wsnp_JD_c8448_9444839_A BS00055102_51_T wsnp_Ku_c7890_13513783_C BS00098207_51_T BS00107823_51_C Ex_c2171_2600_C Kukri_c8780_304_T Kukri_rep_c70839_205_C wsnp_JD_c23511_20069005_G Excalibur_c23354_306_G Tdurum_contig69612_781_G Kukri_c41594_1487_C BS00068257_51_C Tdurum_contig48766_257_G BS00022358_51_C Excalibur_rep_c111129_125_G BobWhite_c12593_529_G Excalibur_c26430_839_G Kukri_c14915_963_T BobWhite_c31565_576_G BS00091219_51_T Tdurum_contig10191_996_T Kukri_c95189_124_G Tdurum_contig50875_569_A IAAV1311_A Tdurum_contig25487_857_T wsnp_Ex_c621_1230852_G IAAV2077_T Tdurum_contig83412_270_T wsnp_Ex_c2433_4556063_G Ra_c16567_2358_A RAC875_c8898_382_G CAP7_c5006_150_T wsnp_Ex_rep_c67636_66293429_T IAAV3365_C Tdurum_contig32994_372_T Tdurum_contig81753_70_A BS00086963_51_T BobWhite_c11861_535_G RAC875_c8231_1578_A BobWhite_c4057_365_T GENE-1771_89_A wsnp_Ex_c14027_21925404_C RAC875_c13570_484_T Excalibur_c26315_911_C wsnp_Ra_c16278_24893033_G Kukri_rep_c72842_454_G BS00078473_51_G BS00063004_51_T D_contig26547_480_A D_contig73036_58_G RAC875_c96702_395_C Excalibur_c15392_1098_C BS00022452_51_T Excalibur_rep_c103036_445_C Kukri_c61212_82_G RAC875_c26059_160_C Ku_c1485_980_T Excalibur_c2258_410_G BobWhite_c36727_170_T tplb0024k06_580_C wsnp_Ku_c24414_34372822_A D_contig24598_466_G Excalibur_c26857_1707_C BobWhite_c17332_325_G RAC875_c24641_720_A BobWhite_c5104_555_T Excalibur_c11412_287_A Kukri_c5991_1325_G D_contig06128_776_G wsnp_JD_c4413_5541607_G Kukri_c43464_89_A Kukri_c5252_107_G RAC875_c30632_374_T Excalibur_c2901_132_C BobWhite_c14717_800_G RAC875_c11514_244_C Kukri_c32802_164_A D_contig36342_599_C BobWhite_c610_245_G GENE-1018_99_T Excalibur_c6906_773_T wsnp_Ra_c8570_14489763_A D_contig13689_296_T Excalibur_c18826_1356_T RAC875_c22641_993_G D_GBF1XID01C2E0M_32_A Excalibur_c6118_183_G RAC875_c10628_1079_A Kukri_rep_c71608_1236_A Tdurum_contig28070_213_C Kukri_rep_c101983_112_A IACX20251_C Excalibur_c20277_483_C Excalibur_c4439_331_G RAC875_c38406_185_C D_contig22401_248_A RAC875_rep_c70746_1207_C Kukri_c8218_189_C Ra_c10378_1677_A D_GA8KES402FQCKB_135_A Tdurum_contig50596_708_C BobWhite_c23272_564_G RFL_Contig5758_757_T RAC875_c26560_1071_T Excalibur_c34069_520_C D_contig62948_589_T RAC875_c35165_410_T Excalibur_c35271_231_C BobWhite_c2453_460_G Excalibur_c21277_2919_C RAC875_c36125_202_G Kukri_c59558_232_A RFL_Contig2549_565_T D_contig78815_155_A Kukri_c58197_70_T BS00063300_51_C Jagger_c9094_71_C BobWhite_c31460_86_C Excalibur_c15056_922_A JD_c11997_485_G BobWhite_c3929_526_C Kukri_c53794_1164_T Excalibur_c95460_88_T RAC875_c18646_756_A tplb0045o20_1168_C D_contig17599_311_G Kukri_rep_c73149_106_T TA013323-0732_A Excalibur_rep_c68757_1424_A Excalibur_c20277_570_T RAC875_c44290_511_T Ex_c3791_736_T Excalibur_c58321_236_G Kukri_c19514_1602_T tplb0021a03_738_A wsnp_Ex_rep_c69314_68244502_T BS00063798_51_G Kukri_rep_c70482_440_T Kukri_c47614_1115_A Kukri_rep_c97801_70_T D_contig20706_282_T D_contig11200_143_G Kukri_rep_c102432_1417_C Ku_c11957_433_G RAC875_c2529_1483_T BS00064739_51_G BobWhite_c14758_214_A D_GA8KES402GQGAB_371_C Excalibur_c7468_1672_A D_GBF1XID01D5TPF_35_T Excalibur_c9653_713_A Ku_c43540_401_T BobWhite_rep_c51732_86_A GENE-2086_76_A Excalibur_rep_c67948_1122_G BobWhite_c3990_763_G RAC875_c35197_998_C BobWhite_c11232_706_T BS00066253_51_T Excalibur_c7742_2201_G Kukri_c67060_168_A CAP7_c3880_535_T RAC875_c18570_893_A JD_c8195_1088_T Tdurum_contig11121_739_A D_contig28406_150_G Kukri_rep_c113993_300_T IACX15364_T Kukri_rep_c72043_166_G RAC875_c14830_305_T GENE-1851_76_A D_contig26582_205_C Excalibur_rep_c69004_1008_G Ku_c23419_358_G BobWhite_c47950_99_G D_GCE8AKX02H1T6A_80_G RAC875_c40301_203_A D_contig11306_30_A Excalibur_c16569_535_T D_contig35671_126_C wsnp_Ex_c35645_43758114_T Tdurum_contig42523_1988_A Excalibur_rep_c109950_314_T Ku_c71255_408_A wsnp_BG263758A_Ta_1_1_A D_GDEEGVY02GTDD7_144_A D_GA8KES402IJSGC_293_G Excalibur_c15451_883_C BobWhite_s67061_200_T IACX11358_A Kukri_c38065_217_T BS00004334_51_C RAC875_c84279_89_C Kukri_rep_c101735_236_G Excalibur_c33223_634_A RFL_Contig2394_496_T IAAV8056_C D_contig12263_754_G Kukri_rep_c100083_195_A D_GBB4FNX01C3FWI_92_C RAC875_rep_c69281_207_T Jagger_c8522_72_A BobWhite_rep_c66068_129_C Excalibur_c31930_725_T BobWhite_c35093_176_T BobWhite_c5276_631_G RAC875_c899_1326_G JD_c7714_954_C Excalibur_rep_c107481_157_A GENE-1617_131_C Kukri_c12817_59_T CAP11_c3914_325_G BS00110286_51_G D_GB5Y7FA01BH4ZC_240_T D_GB5Y7FA02I44NU_340_C Kukri_c44565_322_A Kukri_c58392_80_G BobWhite_c32614_213_T D_GDS7LZN01CSI4U_148_A Kukri_c49679_365_C Excalibur_c50917_233_G Kukri_rep_c72656_1593_G Ex_c25261_833_T GENE-2105_409_C Kukri_c21856_535_C D_contig69979_636_T Kukri_c46248_110_A Ku_c8389_1782_G Kukri_c55147_360_G D_contig30296_293_G D_contig16418_352_C Excalibur_c50105_154_A D_F1BEJMU02G2SGD_208_C Excalibur_c63100_504_C Kukri_s110037_62_G Excalibur_c20595_614_T BobWhite_rep_c62707_681_G Excalibur_c32807_235_C D_GBQ4KXB02JK6XM_295_C Excalibur_c10470_1493_T Excalibur_c3682_1404_A Excalibur_c92401_157_A BS00065291_51_C Excalibur_rep_c108736_384_C Excalibur_rep_c103759_153_T BobWhite_c5370_215_T BS00093699_51_G Kukri_c90136_804_C Kukri_c39439_246_A Tdurum_contig61601_447_C RAC875_c43185_963_C Ku_c152_278_C RAC875_c61950_377_A BobWhite_c44576_154_G TA003144-1460_T D_GBQ4KXB02HD8ZV_73_G Tdurum_contig26727_267_A GENE-1624_198_G Excalibur_c38206_93_A Excalibur_c4278_348_G Excalibur_c22598_471_T Excalibur_c2901_201_C tplb0046d07_1908_C Ex_c104581_457_A D_GDS7LZN02GXEJ7_195_A RAC875_c8700_1249_C JD_c5095_432_G Excalibur_c55621_291_A RAC875_c3451_656_G BobWhite_rep_c49779_74_T Ku_c9784_702_G TA003540-1083_T RAC875_c24734_1507_T BS00038834_51_C Kukri_c25476_1204_T RAC875_c30395_105_T TA001014-2308_T Kukri_c76881_193_T Kukri_c2665_294_C TA006032-0960_T Excalibur_rep_c67388_917_A Excalibur_c20791_691_C Kukri_c50622_1554_C Kukri_rep_c106052_466_T Kukri_c48146_554_C BobWhite_c30009_285_G GENE-1642_397_C GENE-1617_188_G Ex_c2148_1165_T RAC875_c17404_1160_G RAC875_c18570_980_A D_F5MV3MU01BH82Y_239_A BobWhite_c17191_297_C BobWhite_c54480_387_G Ex_c16357_1137_C GENE-1743_351_C Kukri_c68006_282_A Ra_c9368_688_G Tdurum_contig11705_96_A Ra_c6639_1170_A TA006079-0893_A Kukri_rep_c110544_248_A BobWhite_c13818_362_A D_contig70493_226_A Excalibur_c13242_1178_G Excalibur_c38072_65_A RAC875_c56106_1454_G wsnp_Ex_c269_517710_A Kukri_c13682_860_C D_F5XZDLF01CBQP8_271_T BobWhite_c16763_87_C D_contig09529_227_T tplb0052j13_363_C GENE-4927_846_T wsnp_Ex_c1878_3541204_T D_contig24826_493_G RFL_Contig4591_1759_T RAC875_rep_c106198_237_T D_F5MV3MU01EHJ7U_158_G BobWhite_c33976_317_T TA002390-1493_G Ku_c25527_773_G TA001137-1058_A Tdurum_contig93830_1688_A Kukri_c14864_420_A Excalibur_c15071_608_G BobWhite_c6420_284_A TA001383-0516_C Excalibur_c10198_691_A RAC875_c43711_2189_A Tdurum_contig50617_713_G D_contig79247_344_C Excalibur_c18826_761_G Kukri_c12295_352_T Excalibur_c14804_392_A RAC875_c35355_777_T RFL_Contig167_504_G Kukri_c47887_111_A TA002103-1262_G Tdurum_contig74920_757_A CAP12_c5256_322_T Kukri_c4036_1240_A Tdurum_contig62502_90_C CAP8_c9887_106_T Kukri_c94845_415_G RAC875_c60550_115_G D_F5XZDLF02HFNOT_200_G Kukri_c52990_710_C IAAV2853_T BS00058654_51_A BS00065107_51_A RAC875_c104071_233_G RAC875_c583_341_T Kukri_c33478_83_C JD_c47941_367_C Excalibur_rep_c70658_301_T Kukri_c22629_517_T IACX8620_T D_GA8KES401AG8MD_98_G TA005267-0400_G Ex_c11301_2749_0 wsnp_JD_c5170_6293946_A BobWhite_rep_c66990_238_T wsnp_CAP11_c1051_622082_A Kukri_c28448_225_A Kukri_c46857_532_G RAC875_c20871_349_T RAC875_c16625_182_T CAP12_rep_c7901_114_A BobWhite_c46000_142_A GENE-1897_552_G RAC875_c1692_1602_0 Kukri_c11204_1824_G Kukri_rep_c91299_84_A RAC875_c30632_793_G D_GA8KES401BOZGW_50_T Kukri_c75397_333_T RAC875_c17735_569_G RAC875_c22054_1936_A RFL_Contig5929_1234_T Kukri_c15835_233_A D_contig16711_928_G TA004498-1036_A RAC875_c22869_77_T wsnp_RFL_Contig1537_744038_A RAC875_c33823_279_G RAC875_c30513_69_C TA006408-1384_G Kukri_rep_c102432_691_A Excalibur_c13709_2568_G RAC875_c42699_285_G D_GDRF1KQ02GV96X_70_G IAAV6442_A CAP12_rep_c3953_177_C Kukri_c53836_110_T BS00065603_51_T Tdurum_contig12530_278_A RAC875_rep_c114830_499_C RAC875_c102912_62_T Kukri_c39858_388_T RAC875_c22095_1545_G RAC875_rep_c118229_56_A CAP12_c1533_111_C Tdurum_contig63427_344_A RAC875_c35334_54_A RAC875_c10194_910_C BS00098161_51_T RAC875_c8459_1291_T IACX787_A Excalibur_c4607_97_G Ra_c13606_817_G RAC875_c103347_76_A D_contig10233_395_A BobWhite_c6897_268_G Kukri_c30784_1036_C BobWhite_c15912_229_A Excalibur_c32742_224_T RAC875_c7158_687_T BobWhite_c43193_810_A Excalibur_c10103_2233_A BobWhite_c2661_155_G RAC875_c30121_270_C Excalibur_c18480_149_C Excalibur_rep_c68055_258_A RAC875_c27749_670_T CAP11_c3161_271_G Excalibur_c50917_293_G BobWhite_rep_c63322_592_T Excalibur_c14985_437_T GENE-1724_72_A RAC875_rep_c107849_199_C RAC875_rep_c114405_62_T Excalibur_c10470_1318_G Excalibur_c42974_156_T Kukri_rep_c105249_148_G Jagger_c9935_144_A RAC875_c13570_367_A D_contig11243_365_C Kukri_c19263_346_C Ra_c6275_485_C Tdurum_contig82214_79_G D_GDEEGVY02H1H8H_282_G Kukri_c33270_461_T Excalibur_c212_1553_G RAC875_c19570_581_T BobWhite_c56749_15_C BobWhite_c18256_158_T BS00010707_51_C Excalibur_c15672_1503_A Excalibur_c6531_1268_G BS00011605_51_T RFL_Contig3619_577_T D_GB5Y7FA01AFF7Q_389_C Kukri_rep_c71375_1264_A D_contig28521_176_A RAC875_c42481_438_C IAAV5984_G TA005793-0515_G tplb0051d09_335_A Kukri_c5463_435_C Kukri_c34819_557_A Kukri_c8218_564_T Kukri_c4465_1360_C BS00067324_51_C BS00065928_51_T Kukri_c92874_383_A RFL_Contig2471_119_T IAAV7897_G Excalibur_c48366_1086_C RAC875_c18467_544_C D_contig11880_396_G Tdurum_contig72057_254_A tplb0046d07_2063_T D_contig62053_349_G Kukri_c64533_214_T RFL_Contig4851_2839_C D_GB5Y7FA01BMVS5_180_T TA005679-0546_G RAC875_c15055_393_T BS00099327_51_A Kukri_c29444_327_G Ra_c26212_615_C RAC875_rep_c108978_62_A D_contig11810_446_T Kukri_c21025_644_T Kukri_rep_c102840_412_T Excalibur_c39686_664_A wsnp_Ex_rep_c66380_64574083_C BobWhite_c5430_380_T D_GA8KES401EI4GK_388_T Kukri_c13830_487_T Kukri_c17403_815_T Excalibur_rep_c70374_769_G TA005611-0133_A D_F1BEJMU02HXBHZ_290_C TA001229-0435_T BS00004149_51_G wsnp_Ex_c5061_8986366_T BobWhite_c6678_1323_T Excalibur_c29205_537_C D_contig80917_595_G BS00058860_51_C Ra_c79436_414_0 BobWhite_c11006_801_T RAC875_c47451_442_A Kukri_c31733_290_A BobWhite_c18256_105_T D_contig59302_159_0 Excalibur_c11581_1220_T Kukri_c336_807_G BobWhite_c1499_59_G TA002623-1271_A Jagger_c522_55_A Kukri_c25290_789_C Excalibur_c78351_66_C Kukri_c46958_150_T Excalibur_c28456_520_G Excalibur_rep_c67048_452_T RAC875_c29137_73_T Kukri_c13830_601_G D_GBQ4KXB01AS3JB_339_T Kukri_c28416_423_C JD_c5412_707_G Tdurum_contig26727_187_T wsnp_RFL_Contig2177_1500201_T Kukri_c43445_457_A D_GDS7LZN01BVIDA_283_A BobWhite_c42020_456_A Kukri_c1764_840_C RAC875_rep_c110852_188_G Excalibur_c15009_1129_G Kukri_c43661_225_A D_F5XZDLF02JAM3J_371_C Excalibur_c33550_75_G Kukri_rep_c68267_306_C BobWhite_c27163_179_A Kukri_c46716_211_G BobWhite_c10098_535_T D_contig56705_171_A Tdurum_contig12008_725_C Excalibur_rep_c67237_644_T GENE-1989_568_C Kukri_c12401_90_A TA002219-1181_A RFL_Contig1999_2717_G D_GDS7LZN01DC8NU_46_G Excalibur_c11601_231_A RAC875_c10628_1037_A GENE-1548_292_T wsnp_RFL_Contig463_5510887_C BS00011532_51_C BS00010405_51_G Excalibur_c50379_132_A BS00024422_51_G wsnp_Ex_rep_c69034_67934852_A TA001028-0737_T Jagger_c3839_60_G Kukri_c55411_253_G BS00040798_51_T RAC875_c61179_179_A D_contig08320_88_C RAC875_rep_c105923_212_T RFL_Contig610_851_C Ra_c32057_95_A D_contig36160_443_G RAC875_s116366_192_T BS00025114_51_A Kukri_c4230_398_A Tdurum_contig42131_1300_G BobWhite_c35398_207_G CAP8_c6336_351_A wsnp_RFL_Contig3845_4190041_A Excalibur_c1806_1285_A BS00003971_51_A tplb0058f19_340_C BobWhite_c16853_232_A GENE-4700_158_A Excalibur_c20559_887_A RFL_Contig2432_2400_C wsnp_Ku_c25527_35493338_A RAC875_rep_c110890_508_A D_F5XZDLF01DYBH7_144_G Ra_c2095_340_A Excalibur_c58692_101_C tplb0046d07_492_C BobWhite_rep_c66950_351_T RAC875_c15567_440_T D_contig28931_85_G Excalibur_c7124_174_A JD_c3494_1337_G Excalibur_c19108_321_T Tdurum_contig28070_129_A RAC875_rep_c110425_100_C RFL_Contig1537_638_T Excalibur_c15205_66_A Excalibur_rep_c103411_97_T BS00025843_51_G Excalibur_rep_c70996_188_G Tdurum_contig57693_581_C D_contig07683_502_A Kukri_c639_1223_T Jagger_c7257_57_C RFL_Contig1227_1073_G GENE-1776_104_C CAP7_c4497_167_C RAC875_c7312_1442_G Excalibur_rep_c102275_215_T RAC875_c37578_482_A Excalibur_rep_c116587_84_T Kukri_c487_67_T Excalibur_c839_478_C Kukri_c14345_255_A Kukri_c9560_2531_C RAC875_c33041_1070_C RAC875_c24982_772_T wsnp_Ku_c14409_22721765_T GENE-1929_91_A RFL_Contig5360_1282_T RAC875_c31922_138_G Excalibur_c17654_351_T BS00049637_51_C Kukri_rep_c87658_1436_T Jagger_c4063_197_A IAAV2602_A IAAV3838_C Excalibur_c7163_179_G D_GB5Y7FA02I1F08_123_T Excalibur_c12446_155_A Kukri_c21856_567_G D_contig29323_171_T Excalibur_c27972_320_G Excalibur_c7321_741_A D_contig35269_394_T RAC875_c112146_288_A D_GB5Y7FA01CIZIW_77_A Excalibur_rep_c109599_89_C Kukri_rep_c117022_97_T BobWhite_c2069_1096_G Kukri_c47643_920_C Tdurum_contig13098_184_G wsnp_BE446462D_Ta_2_3_T D_contig12007_107_G GENE-1587_448_C BS00003884_51_A GENE-4918_283_G RAC875_c64107_404_T RAC875_c14135_335_G Excalibur_rep_c104843_300_G BobWhite_c19547_472_T GENE-1634_405_C Kukri_rep_c96809_352_G Ra_c10471_346_T BobWhite_rep_c50835_441_G RAC875_c19570_671_T Excalibur_c36004_202_A RAC875_c24556_559_A BobWhite_c3591_513_A TA004900-0524_G RAC875_c98794_101_T wsnp_JD_c5944_7102095_C Ra_c32887_583_G BobWhite_c8151_424_A RAC875_c50661_279_C Kukri_c7245_1062_C Excalibur_c63460_349_A RAC875_c25095_444_G Excalibur_c19658_82_A Ra_c44591_213_C IACX9430_C D_GBF1XID01AQRDL_39_G BobWhite_c25670_425_T Excalibur_c25566_1000_A RAC875_rep_c70966_253_T RAC875_c61669_150_A RAC875_rep_c113824_662_G RFL_Contig4846_2315_C Kukri_c43282_1189_G RAC875_c26238_406_G RAC875_c67833_350_T D_contig26393_165_A JG_c34_270_A D_F5XZDLF02FCV9Y_183_C Kukri_c45609_882_A D_F5MV3MU01EPHGP_167_C BS00003956_51_T wsnp_JD_c9042_9950637_G Excalibur_c62735_71_C wsnp_Ex_rep_c66331_64502363_T Kukri_c103597_1266_A D_contig09839_77_C Excalibur_c12735_380_T Ku_c14376_680_A BS00058753_51_T BS00062708_51_C RAC875_c11409_550_A JD_c12198_642_C IAAV7465_A D_contig75662_409_C Kukri_c5235_102_G RAC875_c12579_727_T D_GDS7LZN02GD430_119_G BobWhite_c839_2021_T Ra_c72650_1176_A RAC875_rep_c73025_311_A Excalibur_c42667_427_G RAC875_c111148_324_T Excalibur_c34857_401_A D_contig68985_131_G Excalibur_c31930_1574_C D_GBQ4KXB01C3YHD_199_T wsnp_RFL_Contig2569_2199100_T Excalibur_c4803_830_T Jagger_c5199_194_T D_contig03595_505_A Excalibur_c1413_2210_A RAC875_c5606_501_G BS00010854_51_C D_GCE8AKX02GSCVR_40_C Kukri_c34819_767_G BobWhite_c25422_85_A RAC875_c15873_273_A BS00010446_51_C Excalibur_c78756_200_G D_F1BEJMU01DR1KC_368_G D_contig25845_323_T D_GDRF1KQ02FMFSH_337_C RAC875_rep_c106170_204_A BobWhite_c3319_141_T Kukri_c7582_176_C Excalibur_c30565_92_A BobWhite_c3731_409_G tplb0036a13_1634_T RAC875_c61950_1644_G Kukri_c50154_80_A Excalibur_c1001_586_C Kukri_c25290_747_A wsnp_Ra_c11291_18338838_T D_contig79290_372_C RFL_Contig873_566_C D_F1BEJMU02HU15T_96_A D_F1BEJMU01A6MWB_163_G GENE-2105_96_A D_F1BEJMU01AEBU1_154_A GENE-4918_402_A D_GA8KES402FPVF2_367_T RAC875_c15693_258_G Kukri_c46794_418_G Kukri_c38768_582_C BS00066403_51_T BS00081981_51_A TA004969-0441_A Kukri_c13830_556_T Excalibur_c48057_110_T BobWhite_c9992_862_A Ra_c63818_731_G BS00082644_51_A Jagger_c294_118_T RAC875_rep_c72275_185_C wsnp_JD_c828_1226159_A RAC875_c38768_112_A wsnp_CAP7_rep_c5643_2537213_A D_F5XZDLF02GN47Z_208_T Kukri_c32803_217_T Kukri_c336_459_G Excalibur_c32282_1153_T Tdurum_contig12008_1001_T Kukri_c1130_522_A RAC875_rep_c69281_328_C Excalibur_rep_c69241_274_C RAC875_c29373_483_T GENE-1540_678_A Kukri_c12401_301_A Excalibur_c38005_1685_C RAC875_rep_c72033_594_C RAC875_c98126_565_T Excalibur_rep_c101455_842_A RAC875_c98733_107_C BobWhite_c20641_267_A D_contig31565_240_G RAC875_rep_c75144_976_G Ra_c10246_341_A Ex_c15087_564_G CAP7_c4219_186_A D_contig27989_204_C wsnp_Ex_c741_1456698_C Kukri_c29821_603_C JD_c11220_315_T RAC875_rep_c72679_55_A Tdurum_contig12380_63_T BobWhite_c38444_238_C RAC875_c15787_712_C Excalibur_c8208_993_C RFL_Contig2443_255_A RAC875_c106500_413_A Tdurum_contig28714_240_A Excalibur_c2820_1453_T Kukri_c42337_1177_C RFL_Contig5015_668_A BobWhite_c11935_137_T BS00066691_51_T D_GCE8AKX01AMSZ4_141_T Excalibur_c5561_1148_C BS00064227_51_G RAC875_rep_c86950_103_C Ku_c172_840_C BS00010095_51_T RAC875_c947_383_T D_GBUVHFX02JTRCK_492_A D_contig76257_342_T RFL_Contig3158_598_T Tdurum_contig51914_500_T Kukri_c41361_186_C Excalibur_rep_c67269_496_C Excalibur_c12824_193_A RAC875_c66891_81_G wsnp_Ku_c17659_26797674_A Kukri_c92813_223_A D_contig00182_252_C BS00085464_51_G RFL_Contig735_479_A D_contig27278_220_T RAC875_rep_c106198_174_G D_contig64114_583_C BS00065388_51_T Kukri_rep_c101018_395_A Excalibur_c54828_1116_G D_contig12774_253_A RAC875_rep_c106168_466_G Excalibur_c48030_405_T RAC875_c12983_691_G BS00032692_51_A D_contig62033_395_G D_F5MV3MU01AK6H1_257_C Kukri_c48514_470_T D_F5XZDLF01A9X51_343_G Ku_c7557_633_T Tdurum_contig11004_400_T BS00066508_51_A Kukri_c22221_992_G BS00068441_51_G D_contig10494_279_A wsnp_RFL_Contig1047_63602_T Jagger_c7103_144_A D_GDS7LZN02HR5RP_229_A BS00031658_51_T BS00066215_51_G D_contig14987_417_T Kukri_c8390_441_T BS00070877_51_C wsnp_Ex_c1429_2745237_T Kukri_c30159_573_T BobWhite_c11309_738_G Excalibur_c1729_841_T RAC875_c14926_589_C IACX314_C Tdurum_contig12598_378_T BS00028216_51_T wsnp_Ra_rep_c97840_85062318_A RAC875_rep_c107479_97_A Kukri_rep_c76017_449_G RAC875_c4377_524_T Kukri_c18081_988_C GENE-0239_843_G TA002437-1957_T D_contig23625_585_T D_GBB4FNX02FP4CK_179_A D_contig20248_176_A Tdurum_contig57247_383_G Excalibur_c2439_283_T CAP11_c2913_115_C Excalibur_s113941_196_C JD_c6373_67_A CAP7_rep_c7114_55_C BobWhite_c4273_119_C D_GBUVHFX02JPJR7_79_T wsnp_Ku_c11987_19472688_T Kukri_c21718_661_T BobWhite_c16559_71_G Kukri_rep_c69829_307_G GENE-0491_632_T Jagger_c5467_105_T wsnp_Ex_c8052_13645549_A BS00068380_51_A TA002789-1409_A BS00063909_51_C D_GDS7LZN01EWFNL_181_C D_contig09376_670_T D_GB5Y7FA01C8UUZ_322_T Ku_c6612_1192_C BS00023417_51_C Excalibur_c8893_150_A wsnp_Ku_c13229_21141117_A Kukri_c8473_1915_C BS00110284_51_C Kukri_c52472_315_A RAC875_rep_c110182_186_A Kukri_c19768_568_C Kukri_c12183_71_G BobWhite_c16559_93_C tplb0059i08_441_G Kukri_c38809_219_C Kukri_c12314_693_G BS00069300_51_C Kukri_c25839_487_T wsnp_BE405518D_Ta_2_3_G Ex_c67198_1838_T tplb0056m13_196_T RFL_Contig4140_1135_G D_GDS7LZN02FCNVA_196_G RAC875_c77118_331_A BS00087544_51_C Kukri_c9864_1220_A BobWhite_c4942_140_A RAC875_c20883_801_C BS00065523_51_0 D_contig07386_822_G BS00062946_51_0 Excalibur_c37093_557_C Excalibur_c16570_925_G BS00064036_51_A Kukri_c37586_56_G D_contig08028_419_A D_contig23157_502_C Tdurum_contig55009_1153_T BS00011824_51_T GENE-0004_125_G Kukri_c25689_433_G Excalibur_c28255_430_G Kukri_c25215_124_C BobWhite_rep_c49356_237_C Excalibur_rep_c74745_818_C Ku_c13622_482_C RAC875_c66286_256_C Excalibur_c43347_322_A BS00009921_51_G RAC875_rep_c105509_691_G BobWhite_rep_c65358_222_T wsnp_BF473056D_Ta_2_1_G Excalibur_c19248_2132_G Tdurum_contig57479_236_G RFL_Contig4622_751_A RAC875_c38580_350_G BS00022615_51_T Excalibur_rep_c66946_110_C D_F5XZDLF01B36NZ_309_T BobWhite_c34030_646_T IACX8373_G Excalibur_rep_c108206_398_G BS00091317_51_C wsnp_JD_c11014_11565501_C GENE-0040_194_T RAC875_c41434_558_C GENE-0450_892_T Kukri_rep_c115657_255_A BS00105383_51_T Excalibur_c11680_81_A tplb0043h23_1346_G Excalibur_c46797_317_C Kukri_c34536_259_A CAP12_c523_58_C TA015410-0477_T Kukri_c2446_683_T CAP12_c6266_187_A Ku_c17401_363_C Excalibur_c1429_3483_C D_GBB4FNX02GIIJ0_296_G BS00110623_51_C RAC875_c7236_3265_G Kukri_c6167_1271_A Excalibur_c17781_679_T BS00087248_51_T IACX8452_T Kukri_c44861_828_T BS00089269_51_A RAC875_c2936_5114_G Excalibur_c24041_794_C RAC875_c18749_87_A RAC875_c6338_2719_A BS00012392_51_T Kukri_c1332_909_A wsnp_CAP11_c8597_3709328_G BobWhite_c14587_51_G RAC875_c10387_685_C CAP12_c111_91_A Kukri_c81481_198_T Ex_c18215_311_A wsnp_RFL_Contig2403_1927045_G IACX6862_C Kukri_c92306_132_T D_GB5Y7FA02I07N2_128_T RAC875_rep_c109498_83_T D_contig01389_367_G RAC875_c29947_163_A tplb0044p22_2330_T BS00068161_51_A BS00011292_51_G BobWhite_rep_c49212_819_A CAP12_c6266_160_A Ku_c1063_400_G BobWhite_c2243_737_T GENE-0019_1155_A D_contig07011_485_G BobWhite_c18053_160_A Excalibur_c21063_439_C Tdurum_contig43360_1592_A BS00063231_51_T Ra_c13947_509_T RAC875_c30149_220_C BobWhite_c39153_131_G Tdurum_contig61914_169_C Excalibur_c34697_831_A BS00108090_51_G BS00064917_51_A D_GDS7LZN02FII0B_71_G CAP7_c1788_66_A BobWhite_c15258_451_G RAC875_c12463_430_A D_contig26854_194_T Kukri_c42556_833_C Kukri_c32306_1074_T D_GDRF1KQ02IOYDU_51_C Ra_c3045_1739_A BS00045023_51_G TA005047-0304_C BS00028491_51_A RAC875_c32894_1038_C Excalibur_s103715_85_C Excalibur_c14716_644_T Kukri_c67383_102_C Excalibur_c26495_567_G Kukri_c15757_1117_C RAC875_rep_c72287_99_A Kukri_c60272_114_A BS00067620_51_A Ex_c7959_588_G CAP8_c1338_137_T D_GDEEGVY01AGZT8_329_G BobWhite_c16824_151_G D_contig74531_32_A GENE-0487_549_G Kukri_c3744_362_C RAC875_c7987_173_T BobWhite_c30109_240_G Kukri_c11000_1769_C IAAV1549_G RFL_Contig4977_2333_T Excalibur_c19681_415_G Excalibur_c46365_304_A BS00009828_51_T Kukri_c8211_401_T Excalibur_c21534_1436_A RAC875_c5227_1385_A Tdurum_contig29616_817_G RAC875_c8271_1469_A BS00108585_51_C IAAV1167_T BS00076278_51_G Kukri_c52405_258_A wsnp_RFL_Contig2036_1264133_T Ku_c7557_607_C RAC875_c62_1514_G CAP8_c2850_333_A BS00067372_51_T RAC875_c30786_411_G BS00063635_51_G Excalibur_c32722_690_A Kukri_c41943_535_C RFL_Contig3374_686_T BobWhite_c18208_142_G tplb0044p22_2257_T D_contig03023_692_T Kukri_c48080_676_T RAC875_c90431_275_A Excalibur_c19640_270_A Kukri_rep_c104713_455_A Excalibur_c6476_811_T D_F5XZDLF02IXO1K_235_T Kukri_c2207_116_G CAP12_c2761_184_A Kukri_rep_c110316_116_C CAP12_rep_c5044_194_T wsnp_Ra_c48124_53475114_G D_GA8KES401BPFPR_150_C GENE-1347_184_0 D_F1BEJMU01ED5CN_185_A RAC875_c51493_471_A wsnp_Ex_c1969_3705930_T wsnp_BE445121D_Ta_2_2_T Ex_c101469_91_T Kukri_c20844_116_C BS00022670_51_C BobWhite_c11895_332_A RAC875_c38580_244_A Kukri_c18109_475_C D_GBUVHFX01E2JJC_230_T Kukri_c25839_458_C wsnp_Ex_c412_814247_A D_contig17842_656_T BS00071465_51_C Excalibur_c6255_1119_T Excalibur_c8052_541_T Excalibur_c20462_128_C Tdurum_contig56662_54_C Excalibur_c11941_612_T Excalibur_c50665_1323_G BS00058612_51_T RAC875_c78304_229_A Excalibur_c43347_79_G Ex_c6765_2118_G Kukri_c13039_858_A Excalibur_c24217_1151_T GENE-0120_729_C wsnp_Ex_rep_c68201_66980814_T wsnp_Ra_rep_c70864_68811253_A D_contig12592_200_C RAC875_c26906_213_T D_contig14142_247_T Excalibur_c31264_321_C Ra_c7324_1464_C Tdurum_contig12598_408_T GENE-1118_58_G RFL_Contig5353_817_A TA004324-0491_T Kukri_c8390_547_T Tdurum_contig46413_680_C Excalibur_rep_c101880_541_G Ex_c69656_787_A BS00064524_51_A RAC875_c11613_469_A Excalibur_c8301_1555_G RFL_Contig3481_1669_T BS00068345_51_G BobWhite_c18881_338_T RAC875_rep_c105196_532_G wsnp_Ku_c7266_12551048_G BS00013901_51_C Ex_c33668_180_A wsnp_Ex_c6476_11246531_T Kukri_rep_c69383_83_C Kukri_c54157_392_A Kukri_rep_c115732_228_T RAC875_c8271_479_G Kukri_c59535_186_C Kukri_c56346_423_C GENE-0217_113_T Excalibur_c81236_77_T BobWhite_c11338_605_G D_contig38983_238_T BobWhite_rep_c63278_349_T BS00075001_51_T BobWhite_rep_c52838_100_C Kukri_rep_c101946_496_C Excalibur_c36368_166_G Tdurum_contig11004_688_A RAC875_rep_c116934_270_C Excalibur_rep_c81381_378_A BS00067024_51_C RAC875_c7784_850_T D_GBF1XID01DNWRS_378_T Kukri_c12758_617_T D_contig00825_513_C RFL_Contig2961_1806_C BS00090490_51_G Kukri_c22870_91_C RAC875_c11781_870_T Excalibur_c21619_544_A wsnp_BE497109B_Ta_2_5_T Ra_c8807_1021_G Kukri_rep_c85508_127_G Kukri_c13976_96_C JD_c30395_411_A Kukri_c29121_226_G RFL_Contig2961_2082_A RAC875_c21835_69_T Excalibur_rep_c72050_467_T Kukri_rep_c69225_178_T Excalibur_rep_c107996_235_C Excalibur_c30878_796_G BobWhite_c1520_455_G BobWhite_c1764_139_C Tdurum_contig32775_78_A Ku_c17401_410_G RAC875_c5796_424_T wsnp_Ex_rep_c101746_87053634_A RAC875_c54390_334_C Kukri_c92912_60_A RAC875_c5341_106_T GENE-3334_199_T Kukri_c7691_212_C BS00063511_51_A IACX5018_A BobWhite_c48591_394_T Kukri_c23914_241_T IAAV8085_A D_contig15826_234_A BS00068215_51_A BS00003806_51_C Kukri_c1977_1940_A D_contig80525_319_G Kukri_rep_c68835_172_C BobWhite_c31198_475_C Excalibur_rep_c70674_83_A Excalibur_c8512_1048_C Excalibur_c40507_80_T RAC875_c42275_224_C Excalibur_c53217_241_G Kukri_c18017_1391_A BobWhite_c13649_579_G BS00065450_51_T Excalibur_c23272_1948_G IAAV7915_A D_GB5Y7FA01BDG4D_227_G RAC875_rep_c70851_135_C GENE-0511_403_T Kukri_c38845_430_C Kukri_c3987_386_C Ra_c21676_178_T Tdurum_contig46413_779_T Excalibur_c8052_201_T D_contig07951_68_T Excalibur_c54249_283_G Kukri_c6896_3239_A BobWhite_c36171_198_C CAP12_rep_c5769_63_G CAP12_c7875_113_C BS00062648_51_C D_GDS7LZN02FVVK9_144_T BS00071903_51_A RAC875_c111260_375_T Ra_c5544_1715_A RAC875_rep_c96733_369_C Ra_c12999_321_G wsnp_Ex_c17884_26647952_C BS00079082_51_G Excalibur_c24041_287_C Kukri_rep_c72078_126_A GENE-0018_237_A BS00068313_51_T BobWhite_c24496_96_T BS00021854_51_C Kukri_c5113_1082_A Excalibur_rep_c66959_497_A Kukri_c38809_309_A RAC875_c24066_1484_G RAC875_c30569_210_C D_GBUVHFX01B9RV4_48_G D_F5XZDLF01B50S3_317_C Ra_c90949_363_T Ra_c27073_507_G GENE-0019_427_G Ku_c5560_2665_C BS00021880_51_C D_contig28418_203_G BS00002331_51_A IAAV2840_C Kukri_c7466_581_T Excalibur_c54315_74_T Excalibur_c17004_1396_T BS00065022_51_T Kukri_rep_c111448_150_G RFL_Contig1338_2574_G RAC875_c68124_105_A D_GCE8AKX02G8TME_73_T IACX11070_G Excalibur_c27873_266_C D_GBB4FNX02JKJVZ_417_T BS00089313_51_T Excalibur_c9149_1789_T Kukri_c44604_203_C Tdurum_contig29769_202_A CAP12_c6266_339_A Ra_c31540_407_G Excalibur_rep_c67899_290_T BobWhite_c47213_505_A BS00021702_51_G BS00021907_51_G wsnp_RFL_Contig3542_3718200_G BS00066092_51_C BS00009375_51_C Excalibur_c19488_2440_C BS00064132_51_C BS00084720_51_C RAC875_c28099_377_T BS00095758_51_T RAC875_c12176_1338_G D_GBQ4KXB01ARYBZ_386_T RAC875_rep_c108085_570_C RAC875_c14613_112_T BS00078086_51_T D_GA8KES401CVVAD_281_T CAP7_c1640_170_G wsnp_Ex_c1429_2744367_A Kukri_rep_c68583_931_T BS00019365_51_C BobWhite_c816_289_A Kukri_c27717_755_G IAAV3049_A Kukri_c64049_279_C IAAV7383_A BobWhite_c25875_165_T BobWhite_c14727_390_T IAAV7757_T BobWhite_c16355_308_G Kukri_c7536_215_A Excalibur_c19857_549_G wsnp_BE637971D_Ta_2_3_G Excalibur_c11683_565_G RAC875_c63328_250_G Kukri_rep_c108287_1022_C D_GBB4FNX01DIPZ2_261_T D_F5XZDLF01DA5XW_133_A BS00067898_51_C TA004476-0719_C IAAV8440_G D_GBQ4KXB01B66WE_115_A Excalibur_c27917_676_A Kukri_c36321_292_G BS00096054_51_G IAAV7473_A Excalibur_c49018_470_C wsnp_Ex_c9149_15220399_A JD_c26750_378_0 Ku_c70934_340_A Excalibur_c30456_110_C wsnp_Ku_c28164_38103270_G RAC875_c44705_206_G D_GBB4FNX01CK433_53_T BobWhite_c21055_257_T Kukri_c3365_1192_C RFL_Contig3374_1624_A Excalibur_c17781_434_A D_GBUVHFX01BWAUI_418_G wsnp_Ex_c5216_9235964_G wsnp_RFL_Contig2794_2564017_G BobWhite_c10109_1022_T Kukri_c15084_1271_T RAC875_rep_c70247_160_T Tdurum_contig10036_1057_T Kukri_rep_c118476_63_A Kukri_c13091_1140_T TA004668-0687_T Tdurum_contig97688_186_A BobWhite_c24033_973_G Excalibur_c32317_89_T wsnp_Ex_c50340_54659660_T D_contig16895_351_A RAC875_c63624_753_A Excalibur_c7026_2635_T RAC875_c39401_502_C Excalibur_c27843_509_A Excalibur_c1358_794_T Ra_c6038_588_T RAC875_c8888_802_G Ra_c4116_606_A wsnp_Ra_c6182_10833256_G Excalibur_c26495_84_T Kukri_c42335_363_C Excalibur_s112663_236_T BS00067556_51_C D_contig31676_279_T Ku_c1313_1673_C BS00036189_51_T Excalibur_c62713_521_T D_contig35913_253_A D_F1BEJMU02GUUJ4_150_T Excalibur_c26485_912_C D_contig31307_316_G RAC875_c11613_571_C Excalibur_c64533_980_C BobWhite_c42716_71_G Ra_c15730_3403_T BS00021917_51_G RAC875_c17777_720_C Tdurum_contig72192_260_T Ra_c11906_1480_G Excalibur_rep_c108057_435_C RAC875_rep_c108748_81_G D_F5MV3MU01AGJFQ_103_C BobWhite_c24033_1054_T BobWhite_c15603_69_A wsnp_Ex_rep_c69932_68893867_G RFL_Contig2088_1107_C CAP7_c12113_460_G Kukri_c30930_113_A Kukri_c30490_328_G Excalibur_c21107_396_C tplb0041a03_623_T D_GBB4FNX01C01MY_308_A RAC875_c87975_354_T Kukri_c1790_469_C RAC875_rep_c70937_1065_G BobWhite_c4904_679_G BS00063146_51_T RAC875_c24560_1529_G Excalibur_rep_c69044_357_C D_GDS7LZN01D16TT_200_T BS00062942_51_G BS00064532_51_G BS00110086_51_C BobWhite_c18252_329_C BS00092585_51_T Kukri_c13349_176_G Excalibur_c32722_1440_G IAAV8297_C BobWhite_c12334_362_A Kukri_rep_c108573_60_T Excalibur_c44198_961_A D_F5XZDLF01A64L7_363_G D_contig12192_450_T Tdurum_contig61515_522_T wsnp_RFL_Contig2808_2585736_C Kukri_c1332_2383_G Excalibur_c43567_850_A CAP11_c7969_315_T JD_c31679_409_T BS00011451_51_C Tdurum_contig11756_1415_C Excalibur_c31151_117_T wsnp_Ra_rep_c97840_85062404_T RAC875_c13119_537_C D_GB5Y7FA02I3OFD_118_A RAC875_c19014_725_C Kukri_rep_c69538_145_C Kukri_c4951_71_T D_contig00295_359_C Kukri_c18828_2728_G Ku_c28957_544_T BS00075036_51_T RAC875_c24544_433_A Kukri_rep_c69383_56_C wsnp_Ku_c13952_22097856_T RAC875_rep_c70353_972_G Ex_c6145_2193_C D_contig23655_334_G BS00015317_51_C wsnp_Ex_c6920_11929171_A Excalibur_rep_c67899_407_C BobWhite_c14032_277_T Kukri_c44738_477_A IACX1549_C Ex_c7430_1498_T Excalibur_rep_c109591_366_A BS00063405_51_C BobWhite_c15309_466_G Excalibur_rep_c106320_941_T BobWhite_c13649_390_G GENE-3954_370_A BS00065884_51_C BobWhite_c6453_179_A D_GDEEGVY01AEH37_107_T IAAV960_C BobWhite_c19609_421_T BobWhite_c18139_83_C Kukri_c10308_342_T Excalibur_c15885_1145_A Excalibur_rep_c72906_71_A RAC875_c32874_804_T Kukri_c12183_262_T Kukri_c16267_1605_A Ex_c32428_576_C Kukri_rep_c106578_67_C BobWhite_c4351_370_C BobWhite_c28295_256_A Excalibur_c8188_243_A RAC875_c62796_157_G BobWhite_c15925_224_A BS00063885_51_G Excalibur_c85432_106_A RAC875_c6054_1232_A D_contig16365_500_T BS00004769_51_T Kukri_c11638_723_C D_GA8KES401BNLTU_253_G BS00033776_51_A Excalibur_c9676_163_C BobWhite_s64374_97_T tplb0022g15_564_A D_F5XZDLF01EQQ04_112_A RAC875_c32452_55_C Kukri_c2332_583_A Excalibur_c6704_782_G D_contig19806_76_A RAC875_c14613_68_T D_GCE8AKX02GNPLW_219_G D_F5XZDLF02GY0X2_81_C BS00014671_51_C D_contig10974_342_A Tdurum_contig10036_741_T Ku_c17846_781_A RAC875_c12847_1513_T Excalibur_c981_294_A GENE-0509_566_G RAC875_rep_c73313_388_T IACX310_G CAP8_c5190_146_A D_F5MV3MU01AQZAG_388_T D_GBQ4KXB01BTNRM_105_A RAC875_c6750_1255_G Kukri_c17177_1575_C Excalibur_c18925_848_G D_contig14006_771_C D_contig34866_267_G BobWhite_c12695_427_G BobWhite_c8428_346_G Kukri_c4880_1603_G RAC875_c41275_131_C Excalibur_rep_c67757_264_A BS00063954_51_G D_contig29203_95_C Kukri_c37718_187_A RFL_Contig4884_602_A BobWhite_c872_311_G BobWhite_c19204_194_T Kukri_c55771_446_G D_GDS7LZN02GQ7FT_204_T Kukri_c35941_121_C BS00063907_51_T BobWhite_c6433_417_T Tdurum_contig47006_2711_A Jagger_c5439_68_T Kukri_rep_c69697_207_T RAC875_c33279_526_C Ex_c68201_1182_G RAC875_rep_c105465_663_A Excalibur_c56553_184_A RAC875_c21411_100_G Excalibur_c49018_325_T Excalibur_c49588_354_G BS00010128_51_T Excalibur_c80977_396_A Excalibur_c14076_727_C RAC875_c8271_887_T BS00110261_51_G RAC875_rep_c110445_106_A BS00000721_51_C BobWhite_c18184_107_T Kukri_c2014_1200_C Excalibur_c18735_1380_A BS00063686_51_T RAC875_rep_c82601_194_C RAC875_c62_321_T D_F5XZDLF02H4IVP_50_G Tdurum_contig47006_1105_C Excalibur_c22205_573_C BS00039003_51_C Kukri_c4183_132_C Excalibur_c15660_947_T BobWhite_c9537_208_A D_GA8KES401BUJHD_322_G IAAV2452_C BS00066669_51_G Tdurum_contig42182_6396_A Ku_c21298_362_G BS00063860_51_A IAAV1683_A Ku_c13515_171_C tplb0049e23_1384_T CAP12_c8501_370_T D_GBF1XID01DSTM1_279_T Tdurum_contig8840_575_A D_GBF1XID01AROUO_311_G BS00110067_51_C wsnp_Ex_c1861_3506202_T Kukri_c8395_1352_T RAC875_c61463_272_C Kukri_rep_c69465_1109_T RAC875_c4190_132_T RAC875_c1159_2187_G BobWhite_c41829_56_T Tdurum_contig53888_107_A Excalibur_rep_c102090_357_C RAC875_c25141_108_T Tdurum_contig11349_810_T BS00097477_51_A Ex_c105443_895_C Tdurum_contig42446_1915_G IACX13378_C BobWhite_c14032_133_T RFL_Contig5383_466_G D_contig62358_613_A BobWhite_c40848_119_G RAC875_c76714_77_G BS00003839_51_C Excalibur_c10538_1153_T GENE-0072_33_T Kukri_c39628_318_G BobWhite_c54833_100_A CAP11_c1500_171_A RAC875_c6338_1887_C wsnp_BG606986B_Ta_2_1_C BobWhite_c46330_310_T BS00110278_51_T CAP11_c3218_126_A D_GDRF1KQ02G72YO_156_T Excalibur_c4058_1121_T RFL_Contig3374_1162_A Excalibur_c9149_3054_T CAP11_c6014_160_A TA013374-0567_C D_GA8KES402HPX2O_67_A D_contig06122_208_C wsnp_Ex_c278_538158_T Kukri_c14615_441_G RAC875_c11747_1291_G RAC875_rep_c106876_446_A IACX5814_G BobWhite_rep_c63197_344_A RAC875_c1491_2446_A BS00064471_51_G Kukri_c28164_739_G Kukri_rep_c111710_80_G Kukri_c14292_157_A Ra_c11906_1618_A Excalibur_c60931_1260_C RAC875_rep_c105796_617_T BS00066847_51_C IAAV3890_T D_GDRF1KQ01CWH6Y_306_T TA004690-1102_G Ra_c23235_248_T RAC875_c6338_2325_G IACX6064_T D_GBF1XID01C164G_138_G CAP12_c1979_117_C TA001473-0980_T TA002215-1444_C BS00064516_51_C BS00013227_51_C wsnp_Ex_rep_c66872_65273203_A Kukri_c18081_1280_A Excalibur_c25353_1171_A Kukri_rep_c111841_87_A Excalibur_c65741_169_C JD_c5780_834_C BS00022156_51_C BobWhite_c10524_739_T GENE-0112_64_C Excalibur_rep_c108764_831_A RAC875_c32059_2463_G RAC875_c37025_878_T Kukri_c32885_145_C BS00070878_51_G tplb0049e23_713_G Excalibur_c95018_140_C RAC875_c5485_139_A wsnp_Ku_c3682_6786230_C BS00085818_51_G RAC875_c19508_277_T Kukri_c8628_774_G Excalibur_c49906_242_G Tdurum_contig42289_936_A Kukri_c2145_4336_G IACX5970_C BS00021878_51_T Excalibur_c21172_952_T RAC875_c55026_311_A BS00065117_51_G Excalibur_c16702_511_T D_contig08189_724_A RAC875_c1080_523_G BS00096470_51_T GENE-0129_110_C RAC875_c97040_104_A BS00022632_51_G BS00044453_51_G Kukri_c52845_292_T Tdurum_contig42856_1271_T wsnp_RFL_Contig1109_136771_A Excalibur_c50856_63_A Kukri_rep_c102084_834_T RFL_Contig2961_1493_C Kukri_rep_c93230_882_A TA001430-0733_A Excalibur_rep_c66394_199_T D_contig16694_86_C D_GDRF1KQ02JHCOB_134_C RAC875_c11871_2157_T Kukri_c43701_385_A wsnp_Ex_c17884_26647833_T D_contig37552_508_C tplb0030m20_410_T CAP12_rep_c6128_120_T Ra_c12713_1187_G RAC875_c85031_525_T Kukri_c2297_52_C D_GB5Y7FA02GPYE5_185_T RAC875_c8282_644_T BobWhite_c13450_712_C BS00041397_51_G JD_c6360_288_A tplb0036b21_694_T Excalibur_s110878_71_A tplb0053p01_1832_C Ex_c28051_531_G BobWhite_c10977_834_T RAC875_c50365_521_A BS00067706_51_G RAC875_c25314_533_G BS00106356_51_T wsnp_Ku_c26635_36605013_A Excalibur_c45673_686_G D_contig80605_97_G D_contig06739_630_A Ra_c62804_1641_C RAC875_c29814_97_A Excalibur_c1374_612_C CAP7_c4375_270_G Excalibur_rep_c113275_136_G Kukri_c14880_637_T BS00068222_51_A IAAV2396_T RAC875_c103613_441_A D_contig17202_79_G Kukri_rep_c103282_174_C Ex_c67582_735_G Excalibur_c40712_559_A BS00092119_51_T RAC875_c105746_447_T CAP11_c2892_176_C IACX10924_A IACX1713_C RAC875_c36980_161_G RAC875_c29598_147_G Excalibur_c46114_572_C Excalibur_rep_c69266_786_A Excalibur_c49588_295_T D_contig66059_275_A Kukri_c4064_433_T Ku_c43730_722_C Tdurum_contig59794_640_C D_contig04348_649_A Excalibur_c2906_1753_A wsnp_Ex_c9577_15855968_T RAC875_rep_c109601_189_C D_contig31741_545_G BobWhite_c3128_1348_G Kukri_c22289_168_T Excalibur_c66196_256_A D_contig00889_561_C D_contig37179_75_0 BS00022742_51_A Ra_c13947_524_C BobWhite_c26_1245_T Excalibur_c48213_65_C wsnp_BE446240B_Ta_2_1_A Excalibur_c6704_716_T RAC875_c3656_1229_C GENE-3454_74_T CAP7_c3533_280_T D_F5MV3MU01ESURR_181_G Excalibur_c2659_318_G BS00052837_51_C BS00065631_51_G BobWhite_c21562_339_C RAC875_c26958_512_A Excalibur_c9110_103_A BS00010039_51_A BS00030251_51_T D_GDS7LZN02GPGC0_114_T D_GDEEGVY01DD44S_389_A D_GA8KES402F4O36_323_A Excalibur_c41448_1348_T BS00078414_51_A Kukri_c11596_830_C BobWhite_c48153_106_T Kukri_c8390_712_T Kukri_c67675_174_T Excalibur_rep_c67333_1070_C Ex_c6145_1877_T Excalibur_c110968_321_T D_GDS7LZN02HILRP_44_C BS00110375_51_A BS00066896_51_G Tdurum_contig45301_876_A Excalibur_c14911_546_G Excalibur_rep_c105343_349_T wsnp_BF484656D_Ta_1_1_G BobWhite_c22794_111_C IACX2961_C BS00064850_51_T tplb0055p02_1074_T Ra_c23235_349_A BobWhite_c30049_425_A BS00088027_51_T BobWhite_c3771_338_T IAAV1117_G Ra_c7324_527_T Ra_c18323_183_C wsnp_RFL_Contig4726_5654774_T Excalibur_rep_c107303_77_T RAC875_c38646_1770_G RAC875_rep_c71685_445_A BS00012283_51_G Kukri_c33670_506_A Excalibur_c19201_783_T Tdurum_contig42446_1999_A Tdurum_contig31131_198_T BS00099729_51_A BobWhite_c39996_126_T Ra_c15638_1296_C wsnp_Ex_c26312_35558700_G RAC875_c3893_1027_G Tdurum_contig13784_824_T CAP12_c182_72_G BobWhite_rep_c53099_208_G Kukri_c2346_1102_C Tdurum_contig9551_1862_A RAC875_rep_c116126_68_T Excalibur_c1925_2569_A Kukri_c18410_409_A Excalibur_c2618_1412_C RAC875_c98401_90_A BobWhite_c23150_157_T Ku_c9620_150_A wsnp_JD_c1845_2564931_G Excalibur_c73201_240_G IAAV2246_T Tdurum_contig63161_121_T BS00021948_51_T BS00100707_51_A IAAV2401_T Excalibur_c2774_468_C Kukri_rep_c105952_87_G BobWhite_c14092_485_T RAC875_c33465_482_T Excalibur_c32630_104_C Excalibur_c1534_677_T Kukri_rep_c113170_88_A Kukri_rep_c101316_375_G Kukri_c55317_179_C Tdurum_contig44181_593_A BS00002208_51_A RAC875_c25756_279_A wsnp_Ra_c5634_9952011_G Kukri_c1214_1488_A TA014612-0744_T RAC875_c24376_1382_T IAAV1981_G Kukri_c29969_543_G Tdurum_contig14326_597_T Tdurum_contig45263_768_A Tdurum_contig10172_176_A Excalibur_c20606_871_C Kukri_c18749_968_T BS00064274_51_A tplb0057m23_716_A Excalibur_c25661_1215_C RAC875_c30011_426_A Kukri_c93476_247_G Excalibur_rep_c110067_199_G wsnp_Ku_c568_1187615_T BS00110346_51_A BobWhite_c4034_965_T RFL_Contig5739_641_A RAC875_c103988_92_C wsnp_Ex_rep_c68023_66768700_C Kukri_rep_c78086_735_T Tdurum_contig50731_961_G Kukri_c36638_192_C Kukri_rep_c72329_163_A Tdurum_contig82077_129_A Tdurum_contig27843_281_T Excalibur_rep_c106460_410_A Tdurum_contig14130_245_C BobWhite_c10954_467_T CAP8_c7929_203_A IACX11840_G RFL_Contig2832_2410_C RFL_Contig4167_1164_C RFL_Contig2372_272_A RAC875_c15782_375_G wsnp_Ex_c11070_17950604_A BS00079321_51_C BS00099719_51_G RAC875_c42518_57_T Kukri_rep_c81356_289_C RAC875_c18088_2222_A Kukri_c14002_69_C Kukri_c1214_2247_T RAC875_rep_c106589_650_A RAC875_c985_387_A GENE-2885_304_T wsnp_BE590634B_Ta_2_1_C Tdurum_contig43677_338_C Kukri_c25613_1347_C Kukri_rep_c105373_113_A RAC875_c46983_524_A BS00033612_51_C Tdurum_contig25393_218_A BS00029720_51_C tplb0057m23_413_T Excalibur_rep_c110121_63_A Kukri_rep_c89008_974_A RAC875_c31197_62_A wsnp_Ku_c20701_30355248_A Tdurum_contig81708_212_T Tdurum_contig5522_455_A Tdurum_contig42257_4485_A wsnp_CAP12_rep_c8723_3660715_C Tdurum_contig44115_561_T RAC875_c79095_311_T Kukri_c1214_825_C RAC875_c39141_55_C BS00024992_51_C BobWhite_c5218_257_G BobWhite_c10126_263_T RAC875_c19099_434_G IAAV1888_A tplb0059h22_1233_C IAAV1835_T BS00022525_51_G RAC875_rep_c106884_592_T Excalibur_c54386_103_T Kukri_c6284_1623_A Tdurum_contig8171_1680_A Kukri_c17840_300_T Ex_c2571_842_G JD_c3499_551_G Excalibur_c19303_516_G CAP7_c12729_232_A BS00073015_51_G BobWhite_c43_86_T Tdurum_contig93435_732_T BS00048205_51_T Excalibur_c8478_273_A BS00022999_51_A GENE-3496_128_T Excalibur_c36377_615_A IACX17304_G wsnp_Ex_c37410_45162932_G RAC875_rep_c116615_105_T BS00083715_51_G wsnp_Ex_c15611_23928961_T wsnp_Ku_c3102_5811860_T Excalibur_c20611_444_A BS00081125_51_G Ku_c1083_375_A Ku_c3893_771_T Excalibur_rep_c78071_195_C wsnp_Ra_c30792_40014791_C Tdurum_contig19615_188_G wsnp_Ex_c1838_3461594_A RAC875_c4504_51_T IAAV8463_A wsnp_BE495277B_Ta_2_5_C wsnp_Ex_c5155_9140608_A wsnp_Ku_c40084_48381107_A RAC875_c15843_799_T wsnp_Ex_c8985_14979134_T BS00091519_51_G Ex_c23426_1546_G Kukri_rep_c112425_98_C wsnp_Ex_c10818_17605541_T wsnp_BF201102B_Ta_2_1_C RAC875_c37988_243_T Tdurum_contig14130_315_C Excalibur_c8636_391_C BS00062971_51_C BS00022000_51_A RAC875_c58332_1099_T BS00068414_51_A RAC875_c8927_1434_A Kukri_c62848_1581_C wsnp_Ku_c14332_22613741_G BS00066231_51_T BS00068390_51_A BS00068775_51_A BS00023077_51_C BS00095133_51_G BobWhite_c3995_1463_G Tdurum_contig51922_676_G Kukri_rep_c71291_155_G Tdurum_contig59631_198_C Kukri_c37959_640_T Tdurum_contig75960_546_A RAC875_c10139_92_A Ra_c364_50_A Kukri_c9520_288_T RAC875_c278_1801_A Kukri_c65921_274_A Kukri_c6717_2928_A Ku_c3121_1368_C Tdurum_contig10669_1535_C BobWhite_rep_c63253_215_A Tdurum_contig29286_319_T IAAV8195_C BS00067152_51_A RAC875_c30011_471_A RFL_Contig4979_965_T Kukri_c3576_1212_T BS00023803_51_T TA005387-0575_A BS00106103_51_T RAC875_rep_c107602_116_A BS00069601_51_C BobWhite_c6633_240_T Excalibur_c71602_591_G GENE-0371_208_T Kukri_c20360_726_T wsnp_Ku_c17875_27051169_T RFL_Contig539_1789_C Tdurum_contig10268_1000_A RAC875_c13829_413_C Tdurum_contig56973_413_G wsnp_Ex_c13485_21225504_G wsnp_Ku_c3849_7064369_A tplb0029o19_1172_C wsnp_Ex_c11141_18047244_T BobWhite_c38988_85_C BS00063804_51_C Kukri_c4583_269_C BobWhite_c27355_190_T TA004156-0841_C RFL_Contig5787_2311_T BobWhite_rep_c50822_462_T Ku_c3121_1685_T RAC875_rep_c107408_129_T Tdurum_contig42069_846_A Excalibur_c17046_210_T Ra_c9527_234_G BS00104690_51_A Jagger_c6390_111_G Tdurum_contig83644_363_T Kukri_c54078_114_A wsnp_Ex_rep_c105478_89891634_T Excalibur_c7968_2218_A Ex_c70834_198_A IAAV5479_G BS00067074_51_C Kukri_c47057_1032_T Kukri_c33386_112_A RAC875_c378_310_A Kukri_c66668_597_C wsnp_Ex_c33455_41940691_A Kukri_c56477_956_C BobWhite_c2694_494_T IAAV7110_G Ex_c6619_221_A Tdurum_contig98569_290_A BS00039487_51_T Tdurum_contig59631_111_C Kukri_c36789_230_C RAC875_c6905_776_G CAP7_c1137_53_A wsnp_Ex_c24031_33277293_A IACX7945_C BobWhite_c4351_607_A wsnp_BE403710B_Ta_2_1_G Tdurum_contig59965_563_T tplb0033f11_1381_G BS00078784_51_G Excalibur_c37146_747_G Tdurum_contig10911_155_A IAAV2219_C tplb0027f13_1346_C Kukri_c9802_309_A BS00062762_51_G Kukri_c49151_139_T wsnp_Ex_c3874_7036132_A BS00022993_51_T BobWhite_c5477_204_A BS00001101_51_G wsnp_Ku_c7199_12444840_T IAAV468_A Kukri_c10530_1013_G RAC875_c62400_924_A Tdurum_contig82077_336_T RAC875_c4033_192_C BobWhite_c12655_541_T RAC875_rep_c105322_99_T wsnp_Ex_c32872_41456586_A BS00098292_51_C Ra_c3287_1461_G RAC875_rep_c69785_196_T Tdurum_contig48658_1022_T wsnp_Ex_c2132_4004831_G BobWhite_c34650_78_C Kukri_rep_c113977_334_T Ku_c7740_879_T BS00064515_51_C BS00064120_51_T Tdurum_contig60866_667_A BS00066039_51_A Ra_c15638_858_A RFL_Contig3979_1705_C wsnp_Ku_c3102_5810751_G BS00010863_51_T Kukri_s117136_180_A BS00109908_51_T BobWhite_c38408_71_A BS00021735_51_G wsnp_Ex_rep_c66696_65023462_T IACX9203_T Tdurum_contig46366_913_C CAP7_c1155_57_A RAC875_c7486_1667_C tplb0060p09_735_T Tdurum_contig7459_1061_T IACX4548_A RAC875_c95548_156_T BS00068528_51_T BS00088186_51_C Ra_c19837_1031_T TA001600-1603_G wsnp_Ex_c658_1294440_A GENE-3232_217_A BS00069866_51_T BS00045447_51_C Kukri_rep_c107961_286_G BS00070139_51_T Excalibur_rep_c107908_308_A RAC875_c2275_2182_G BS00076882_51_A Kukri_c13473_1193_C wsnp_BF201102B_Ta_2_5_G wsnp_Ex_rep_c66802_65172754_G Tdurum_contig42423_1963_T BS00039874_51_A tplb0048c20_2437_T BS00110293_51_A Tdurum_contig51416_414_G BobWhite_c6782_180_A IACX5859_G wsnp_BE446509B_Ta_2_1_T wsnp_Ex_c3834_6971529_T Excalibur_c15207_994_T wsnp_Ra_c48052_53424490_G RAC875_rep_c108166_516_C wsnp_Ex_rep_c68504_67334656_G Tdurum_contig13773_321_G RAC875_c9476_916_A Excalibur_rep_c72256_78_G BS00093522_51_C Tdurum_contig10030_364_T BS00026678_51_G BS00005092_51_G wsnp_RFL_Contig1749_876559_T Tdurum_contig46780_203_G BS00084216_51_T BS00067550_51_C RAC875_c762_120_T Tdurum_contig44851_927_A Kukri_c9133_534_A tplb0049h18_1622_T wsnp_Ex_c7244_12439355_T RAC875_c90819_109_T BobWhite_c6633_179_T Tdurum_contig57742_400_C BS00077734_51_G wsnp_Ex_c12431_19823475_T Kukri_c46579_347_C BS00022520_51_A Excalibur_c8613_1266_G wsnp_JD_c10416_11077664_A GENE-0283_96_C wsnp_CAP8_c2693_1401039_G RAC875_c32768_440_A wsnp_Ex_rep_c66921_65344887_G CAP12_c2628_118_A Kukri_rep_c102792_163_T TA004264-0825_A wsnp_Ex_c3042_5618219_C RAC875_rep_c112737_766_T Kukri_c22987_152_G BobWhite_c423_737_G Tdurum_contig4864_203_G Kukri_c6009_373_A wsnp_Ra_c38873_46699852_A Ku_c3121_1332_G RAC875_c20047_946_G BS00078203_51_T RAC875_c15929_628_A CAP8_c1772_199_C Kukri_s115977_74_T Kukri_rep_c113387_369_T wsnp_Ku_c40334_48581010_T tplb0042c07_1400_G wsnp_JD_c23569_20105699_G wsnp_Ex_c6748_11659366_C wsnp_Ra_c1844_3607706_A Excalibur_c12792_58_T GENE-0782_747_C RFL_Contig5337_1453_T Excalibur_rep_c104800_795_T Tdurum_contig61258_264_C wsnp_Ex_c53011_56395185_G Tdurum_contig28552_88_C BS00022763_51_G BS00031016_51_T Excalibur_c35797_615_G IAAV659_G IAAV7207_C wsnp_JD_c5795_6955627_A RAC875_rep_c105761_317_G Ra_c12448_491_T wsnp_CAP11_rep_c8668_3741698_T Kukri_c13590_206_G BS00072185_51_A Tdurum_contig29228_114_A Kukri_c3294_1484_T BobWhite_c34650_141_T IAAV8847_A Ra_c23336_538_A Excalibur_c73706_178_G GENE-3383_729_G Tdurum_contig25393_269_T BobWhite_c7400_194_T BS00100218_51_T wsnp_Ex_c1314_2513802_A wsnp_Ex_rep_c110196_92676847_G TA001138-0446_A wsnp_CAP12_c303_168436_A Ra_c11303_583_C Kukri_c35220_83_T wsnp_Ku_c2797_5284087_C RAC875_c29907_293_C Kukri_c4349_639_T Ex_c5632_778_G BS00100708_51_C Excalibur_c4623_190_C Tdurum_contig47833_484_T Kukri_c62780_866_A BS00029869_51_C BobWhite_rep_c60245_107_T Excalibur_c15764_859_T BS00050709_51_G Excalibur_rep_c67473_320_C Excalibur_c1630_89_T Excalibur_c11344_586_G BS00033185_51_A BS00108062_51_G BS00069867_51_G BobWhite_c12757_841_A wsnp_Ku_c16116_24914991_C RAC875_rep_c112751_303_A Kukri_c3541_185_A wsnp_Ra_c27733_37249132_A Excalibur_c6967_553_G CAP12_c1419_574_T Tdurum_contig94933_837_C Kukri_c34340_433_A Tdurum_contig67656_387_T Excalibur_c6458_593_G IACX2883_T wsnp_Ex_c60683_61038062_T Excalibur_c29304_176_C Tdurum_contig97942_51_G Excalibur_c7286_975_G Excalibur_c25522_791_T Kukri_rep_c112667_157_T BS00049793_51_G Tdurum_contig44115_132_A GENE-4085_443_A Excalibur_c2207_1060_A Kukri_c39421_2039_C Excalibur_c13408_280_A Kukri_c34894_112_A wsnp_Ku_rep_c70220_69775205_G Ku_c9620_358_T Tdurum_contig53072_1935_T BS00033768_51_T RAC875_c42796_171_G wsnp_Ra_c39562_47242455_A wsnp_CAP7_c3665_1701376_C BS00023067_51_A BS00073261_51_G IAAV850_A Excalibur_c94770_593_A Kukri_c1305_1987_T wsnp_Ex_c765_1506774_C TA001691-0675_A wsnp_Ku_c15630_24304828_G Excalibur_c23607_616_G BS00021710_51_G BS00022602_51_T CAP7_rep_c7377_168_T Ra_c22730_460_A Tdurum_contig45588_304_A Kukri_rep_c111148_226_G Kukri_c41684_317_T BobWhite_c6633_288_A IACX18_C Excalibur_c25948_366_C Tdurum_contig85180_99_A wsnp_Ku_c12562_20256747_T Tdurum_contig35470_227_C Tdurum_contig12066_126_A BS00061326_51_A BS00021868_51_C wsnp_Ku_c30982_40765341_C wsnp_BE517711B_Ta_2_2_T BS00049997_51_T wsnp_Ra_c19242_28392064_A wsnp_CAP7_c2086_1018815_G Kukri_c6176_1400_T Tdurum_contig31130_148_C Kukri_c20444_1238_T Ex_c13277_2025_A RAC875_rep_c109658_382_T Excalibur_c2618_1723_G IAAV8023_T wsnp_RFL_Contig1570_778491_C Excalibur_c3323_277_T RAC875_c26801_179_A Excalibur_c29928_1264_T IAAV4569_G BobWhite_c5967_537_A Excalibur_c44034_557_A RAC875_c47060_61_T wsnp_JD_c37023_27225840_T GENE-0480_265_T BS00067797_51_A Tdurum_contig10268_545_T CAP11_c506_72_G wsnp_RFL_Contig3811_4130639_C Tdurum_contig48658_794_A RAC875_c13490_1344_G BS00049719_51_T Tdurum_contig60189_855_C RAC875_c47212_309_T GENE-0208_899_T CAP8_rep_c4311_256_T wsnp_BG607308B_Ta_2_1_T wsnp_Ex_rep_c75281_72691359_A BobWhite_c41609_107_T Ex_c15589_195_A BS00022991_51_G BS00098520_51_A Tdurum_contig58293_437_T Excalibur_rep_c68315_90_G Excalibur_rep_c102968_608_A Excalibur_c8675_1550_T BobWhite_c19327_99_T CAP7_c1274_206_A Tdurum_contig48396_341_G BS00081262_51_T Kukri_rep_c70662_486_C Tdurum_contig75960_134_A Ex_c1583_1688_T BS00000648_51_A RAC875_rep_c112125_305_G wsnp_Ex_c46494_51987109_G GENE-0283_330_C Tdurum_contig83644_276_T Kukri_c16015_1839_A Kukri_c4225_942_T RFL_Contig5322_219_T BobWhite_c31268_254_A Kukri_rep_c114890_212_A BobWhite_c31565_664_G BS00065697_51_A Excalibur_c581_947_A Tdurum_contig85945_281_T Ex_c67086_584_G Tdurum_contig53796_360_G Kukri_c14564_1108_G RFL_Contig4472_3405_A GENE-3619_410_G IACX2796_A RAC875_c89657_761_T BS00025784_51_T RFL_Contig2533_1539_T RAC875_c68816_134_T wsnp_Ex_rep_c67690_66354791_C Ra_c20970_500_G BS00009789_51_A RAC875_c2498_600_A Tdurum_contig59667_225_A BobWhite_c27885_197_G BS00087043_51_C Excalibur_c5635_277_T tplb0060m15_1174_G CAP8_rep_c6664_256_T IAAV4252_G Kukri_c2955_281_T Tdurum_contig16267_354_T GENE-3496_421_T wsnp_Ex_c3175_5864594_T BS00067028_51_T BS00029852_51_C Ra_c52019_392_A BS00036434_51_T Excalibur_c56310_57_G Ex_c2571_987_A Tdurum_contig49841_618_G Ex_c41873_341_A IACX10100_C Ra_c11667_324_A IAAV9163_G Excalibur_c36965_471_G RAC875_rep_c73697_484_C BS00023163_51_C RFL_Contig4389_786_G Tdurum_contig25513_195_T RAC875_c2260_232_A RAC875_c104514_847_T wsnp_Ex_rep_c68600_67448893_G wsnp_Ex_c7196_12357989_G Ku_c1083_1261_T BS00022689_51_T CAP8_c665_409_T Kukri_c41684_465_T BobWhite_c47103_205_T Ra_c7027_2421_C RAC875_rep_c111968_876_G CAP8_c2509_448_0 Tdurum_contig11228_274_G Kukri_rep_c101622_604_C IACX20775_A Kukri_c26289_1203_A BS00087696_51_T Ex_c104539_35_A BS00063299_51_T RFL_Contig570_515_C BS00092233_51_C RAC875_c2260_1700_T Tdurum_contig54785_216_T RAC875_c28078_871_C wsnp_Ex_c3817_6937184_T BS00106043_51_A Tdurum_contig45263_1429_A Tdurum_contig43078_90_T Excalibur_c16244_519_C RFL_Contig4520_770_G Kukri_c34312_659_C Tdurum_contig41907_1014_T Kukri_c94990_140_G BS00022022_51_T Excalibur_c8675_1638_T wsnp_Ex_c57209_59016692_C BS00107222_51_T BS00023139_51_C Kukri_c9073_1450_T IAAV2618_C Excalibur_c1830_620_T BobWhite_c7818_278_A Ex_c26924_745_G Ku_c15213_388_T TA003609-0197_T D_contig19354_342_G wsnp_Ex_c33932_42333941_A BS00026679_51_G BS00022065_51_T RAC875_c11298_245_A BobWhite_c17845_218_C RAC875_c4539_1962_G Ex_c41873_329_C Kukri_c24187_151_T GENE-3094_102_G wsnp_Ku_c3869_7094615_T wsnp_Ra_c5131_9153817_G BobWhite_c23141_92_C BS00037487_51_G wsnp_BE446509B_Ta_2_6_T BobWhite_c6094_447_G Kukri_c17820_197_C Kukri_c16760_1427_G Excalibur_c97201_294_T BS00032235_51_T TA003453-0234_A Kukri_c8663_230_C CAP7_c9506_174_C JD_c7312_1637_G IAAV178_A RAC875_c38382_625_G Kukri_c16864_398_C BS00021673_51_C CAP7_c3876_338_C BS00067564_51_T Excalibur_c6104_346_A Tdurum_contig98538_176_G RAC875_c12293_618_C Tdurum_contig9749_66_C Kukri_c6717_2903_T TA002155-1120_A Kukri_rep_c69276_59_T Kukri_c31961_630_C IAAV4618_T BobWhite_c12883_272_A Excalibur_c82761_53_C Excalibur_c32189_941_T Tdurum_contig25692_435_A wsnp_Ex_c3019_5578488_T BS00050054_51_G RAC875_c7794_542_A Kukri_rep_c103150_398_C tplb0057b23_1134_G BS00022017_51_G BS00031339_51_T wsnp_Ex_c11131_18036595_T wsnp_Ex_c28728_37832012_G Excalibur_c30346_54_T Excalibur_c28907_471_A BobWhite_c20007_755_T Excalibur_rep_c105399_213_A Kukri_c10439_71_T Kukri_c18410_349_T TA001494-0485_C BS00065313_51_A Excalibur_c19303_593_A Excalibur_c6010_235_T Kukri_c37442_1002_A RAC875_c16677_56_G Tdurum_contig5017_1015_C BobWhite_c11038_312_A Tdurum_contig52782_382_T BS00073404_51_T IAAV4780_T RAC875_c61497_298_T JD_c15123_816_C Kukri_c46476_647_T Kukri_c30643_112_G RAC875_rep_c111494_195_G RAC875_c61357_111_G Tdurum_contig97342_274_T RAC875_c16419_585_T wsnp_Ex_c13440_21171391_A RFL_Contig5761_1480_G BobWhite_c4905_267_A Tdurum_contig11054_307_T Kukri_c3973_610_G Excalibur_c29383_139_T JD_c5000_410_G BS00056147_51_T BS00065128_51_T wsnp_Ex_rep_c66903_65319487_C Ra_c47493_933_T D_GDEEGVY01BICC3_361_0 RAC875_c26850_165_T IAAV8607_T BS00068710_51_A BS00042014_51_T BS00066007_51_T RAC875_c51478_173_C Excalibur_c92906_314_A Excalibur_c15858_741_G Tdurum_contig82473_67_T RAC875_rep_c109097_771_C Kukri_c25121_146_T BS00064272_51_G BS00004406_51_A BS00049548_51_G TA001996-0818_A wsnp_Ex_c8659_14515623_T Kukri_c12910_908_C Excalibur_c14043_548_T Excalibur_c45323_708_T Kukri_c31126_170_T BobWhite_c41847_333_T wsnp_Ex_rep_c103024_88075650_T Excalibur_c1534_572_A Tdurum_contig29319_475_C IACX6241_T Kukri_c22631_462_A D_GBB4FNX02HRJ2H_262_C Tdurum_contig84745_267_A Tdurum_contig28345_457_G RFL_Contig1265_515_A Kukri_rep_c109397_59_T tplb0029e02_1186_A Jagger_c5071_425_T Kukri_rep_c104883_557_T RAC875_rep_c70495_1140_G Ra_c10633_2155_T Kukri_c17783_58_C BS00062972_51_T wsnp_Ex_c5915_10378807_A wsnp_Ex_rep_c70343_69286072_A BobWhite_rep_c49048_493_A wsnp_Ex_c5632_9904112_C BS00022652_51_A Tdurum_contig48443_1323_T IAAV7226_T Kukri_c10530_1044_C BobWhite_c3688_525_A RAC875_c14274_163_A Tdurum_contig62905_165_C Tdurum_contig14326_495_A Excalibur_c31786_350_T Kukri_c24292_390_C Excalibur_rep_c67473_224_A Kukri_c57327_231_A Tdurum_contig10495_385_G Kukri_c9431_559_A Kukri_rep_c72669_2005_G BS00098294_51_C IAAV8416_T BS00023161_51_C BS00065376_51_A BS00022960_51_G BS00064947_51_A GENE-3466_653_G CAP8_c890_220_C Kukri_c46476_551_C Excalibur_c6279_381_G wsnp_Ex_c11265_18216936_G wsnp_Ra_c4712_8489753_C Excalibur_rep_c67747_629_T GENE-3506_53_A RAC875_c4219_1340_T Tdurum_contig60052_184_C RAC875_c39772_175_T Tdurum_contig93435_553_C Ku_c37271_957_G Kukri_c67054_123_G Tdurum_contig93270_1008_T CAP12_c6289_70_C RAC875_c10147_453_G Ra_c6374_1984_A Kukri_c1214_2686_A RAC875_c38873_1118_G BS00035141_51_G Kukri_rep_c101981_260_G RAC875_c36779_148_C BS00092953_51_T Tdurum_contig67535_391_A wsnp_Ra_c2105_4092507_G wsnp_Ku_c64203_64579087_A RAC875_c23289_303_C RAC875_c96137_101_G BS00022438_51_T Ra_c38643_512_C Kukri_c20360_1390_A RAC875_c8662_762_A CAP11_c2008_278_G BS00011514_51_A wsnp_CAP8_c1210_739429_T wsnp_Ex_c37410_45162707_G wsnp_Ra_c17506_26393195_A TA003586-0637_A wsnp_Ex_c2727_5053747_C BS00101500_51_G Kukri_c1214_2565_T BS00049213_51_T Tdurum_contig53888_350_A Excalibur_c4082_370_T Tdurum_contig49583_669_C RAC875_c62400_267_G BobWhite_c15241_604_T Excalibur_c6449_546_C Kukri_c16405_192_T BS00109824_51_A Ku_c8096_698_T BobWhite_c4233_180_A Tdurum_contig44271_1220_C CAP11_c7700_247_A RAC875_c41476_217_T BobWhite_c36054_53_A Excalibur_c54134_84_T RAC875_c12293_588_T BobWhite_c22036_399_G Tdurum_contig354_149_G Tdurum_contig59631_417_T Excalibur_rep_c75173_113_A RAC875_c2437_1569_A Ex_c8035_1668_A wsnp_Ex_rep_c68596_67445610_A Excalibur_c2423_234_A Tdurum_contig70554_1006_G wsnp_Ex_c54206_57165374_A Tdurum_contig65853_242_G D_GBUVHFX01CIINE_231_T RAC875_c13164_695_T Excalibur_c47321_138_C BS00022673_51_G CAP8_c2277_179_A BS00080746_51_A Tdurum_contig57403_311_T Tdurum_contig52086_342_T RFL_Contig320_681_C BS00049083_51_T D_contig01525_195_G BobWhite_c756_886_T Ex_c5594_77_T TA002629-0202_A Kukri_rep_c113413_125_A BS00064042_51_G Excalibur_c39672_90_C BobWhite_c19327_478_C CAP8_c2188_283_T IAAV613_T BS00064333_51_A tplb0049m24_317_A RAC875_c10139_336_A IACX1705_G Excalibur_rep_c67473_197_A BS00022716_51_T BobWhite_rep_c49021_31_A Kukri_c2574_244_A Tdurum_contig68343_339_G BobWhite_c11154_279_G RAC875_c47435_241_G wsnp_Ex_c2207_4136036_T Kukri_c31554_437_A Ku_c8743_872_T Kukri_c9468_831_C RAC875_c39204_91_A RAC875_c16675_580_T Kukri_c13224_551_C BS00065228_51_A wsnp_Ex_c10640_17350878_G Excalibur_c23661_1712_T BS00022899_51_T RAC875_rep_c110493_512_C GENE-3496_138_A BS00022086_51_A tplb0046h23_602_T Excalibur_c52162_95_G Excalibur_c10842_1669_G GENE-0574_121_T Kukri_c29818_251_G RAC875_c33738_654_C BobWhite_c13124_430_C BS00068592_51_T wsnp_Ra_c31894_40964279_T wsnp_Ex_c50413_54706626_A TA002735-0323_T GENE-3627_366_C Tdurum_contig8210_317_G Excalibur_c8224_1447_G BobWhite_rep_c61555_115_G Kukri_rep_c109463_264_C Kukri_rep_c75841_121_A RAC875_c22113_888_T Excalibur_c63344_424_G Excalibur_c6892_274_T RFL_Contig3245_860_G RAC875_c47084_378_T wsnp_Ku_rep_c103274_90057407_A RAC875_c20530_1582_G BS00023072_51_T BS00001128_51_A BS00063113_51_T wsnp_Ex_c16432_24932860_C Tdurum_contig26384_120_T RAC875_c4539_336_G BS00037103_51_G wsnp_Ex_c16963_25554400_G Jagger_c5915_58_A D_contig25739_448_A Excalibur_c4935_364_T RAC875_c2105_740_C BobWhite_rep_c50349_139_G GENE-3376_251_A BS00022773_51_C BS00025795_51_T BS00095389_51_A Excalibur_c8658_335_C Tdurum_contig43974_219_T wsnp_BE499835B_Ta_2_5_T RAC875_c35715_718_A Tdurum_contig66604_927_G Ku_c439_1308_C BobWhite_rep_c65835_277_A wsnp_Ex_c210_411604_C GENE-3643_95_G Tdurum_contig45263_1203_A wsnp_Ex_c718_1411957_T Kukri_c1214_2400_G BobWhite_c8764_219_C Tdurum_contig47033_367_T RAC875_rep_c73697_574_C Tdurum_contig19307_138_T Tdurum_contig81548_426_C Ra_c73292_443_G Kukri_c49091_415_T Kukri_c40046_237_T wsnp_Ku_c8953_15094606_A RAC875_c8988_568_A wsnp_Ex_c47152_52446529_G wsnp_Ex_c11131_18037020_T wsnp_BE494527B_Ta_2_1_T Tdurum_contig92938_632_T Kukri_rep_c111927_255_C wsnp_Ku_c10296_17072695_T Excalibur_c21238_532_A wsnp_Ex_rep_c68033_66780978_T BS00063423_51_G BS00062731_51_G Tdurum_contig68472_115_A Kukri_rep_c101482_519_A wsnp_Ku_c30982_40765254_T wsnp_Ku_c3294_6125586_T Tdurum_contig52439_196_A wsnp_JD_rep_c48937_33188230_T Kukri_c26263_2071_C IACX3059_A BS00012140_51_T Excalibur_c76518_142_G Kukri_c2827_439_A Kukri_c100560_489_A IAAV4164_G Tdurum_contig9387_219_A BS00028183_51_C BS00021736_51_T IACX7443_G BobWhite_c11038_605_A Excalibur_c53454_294_T RFL_Contig5616_1779_T BS00064044_51_A Tdurum_contig98477_350_A Tdurum_contig10669_1557_A RAC875_c42426_263_T RFL_Contig3285_1009_A Excalibur_c28427_678_T wsnp_Ex_rep_c104041_88855253_T TA003665-0980_G CAP8_c339_302_A BS00040350_51_A Tdurum_contig24416_284_C wsnp_JD_c12221_12509932_A Kukri_rep_c111496_417_A BS00015136_51_C D_contig25808_409_G BobWhite_c137_203_T RAC875_c1554_166_G GENE-2307_865_C BS00031338_51_A wsnp_RFL_Contig2686_2383517_T CAP7_c5481_96_T Excalibur_rep_c74755_563_C CAP7_c8713_356_A Excalibur_c33675_410_C wsnp_BQ166999B_Ta_2_1_G Tdurum_contig11268_633_T RAC875_c4545_209_A RAC875_c29665_205_C Tdurum_contig77275_259_A Tdurum_contig47627_442_A BS00022886_51_A Kukri_c80999_220_A Tdurum_contig61623_129_T JD_c51907_59_A Kukri_c10913_480_C BS00021960_51_T Tdurum_contig28377_271_T wsnp_BE517711B_Ta_2_1_G RAC875_c13829_224_C wsnp_Ex_rep_c68017_66762485_G BS00084907_51_T Ra_c8939_653_A BS00074315_51_C BS00081886_51_A BS00022063_51_G Tdurum_contig69821_141_T Kukri_rep_c106490_583_C wsnp_Ex_c29051_38120784_T Excalibur_c2795_1518_T Tdurum_contig16751_309_G BS00083060_51_T Excalibur_c10669_997_G BobWhite_c7029_58_C Excalibur_rep_c102143_58_T wsnp_JD_c11594_12033647_G BS00066144_51_G RAC875_c91566_56_T RAC875_c31851_342_A Excalibur_c30393_811_C wsnp_Ku_c16116_24914891_G tplb0033c09_2359_G RAC875_rep_c110933_114_T Kukri_c41_858_T BS00017233_51_A Jagger_c7474_130_G tplb0023j07_1091_T Kukri_c35352_483_G BS00064661_51_T Kukri_c13870_154_T BS00062740_51_T Kukri_c5873_645_T Kukri_c13898_704_T Ku_c6193_821_C TA002380-1222_A RAC875_c1483_219_G Excalibur_c48317_242_T BS00099987_51_T tplb0027f13_1493_T Tdurum_contig87938_342_A Ra_c66628_801_A BS00041704_51_C wsnp_Ex_c2615_4862266_T Ex_c66350_301_T BS00093591_51_A wsnp_Ex_c19724_28721128_A Ex_c24031_300_T Tdurum_contig12995_792_A Excalibur_c10444_2056_C Tdurum_contig47512_576_A Tdurum_contig67368_157_C BobWhite_c4147_1105_A Excalibur_c59016_839_A Tdurum_contig63370_207_A Kukri_c13590_344_T Kukri_c16015_281_T CAP12_c703_150_T BobWhite_c13238_386_T BS00022990_51_0 BobWhite_c16005_289_C wsnp_Ex_c33431_41918732_G RAC875_c906_657_G Kukri_c37692_347_G BS00103710_51_G wsnp_Ex_c46217_51790399_G IAAV1358_T BS00041079_51_A Kukri_c637_517_T BS00079166_51_C IAAV265_A BobWhite_rep_c63648_306_T BobWhite_c34676_81_C Tdurum_contig47071_1322_G BS00110064_51_A Excalibur_c23801_115_G Tdurum_contig10100_230_G Kukri_c42081_252_A BS00107675_51_G Tdurum_contig47512_1124_A wsnp_Ex_rep_c66651_64962429_T wsnp_Ku_c11721_19085513_G CAP8_c2687_128_A wsnp_RFL_Contig373_3974834_A BS00085546_51_C wsnp_Ra_rep_c74497_72390803_C BS00032082_51_A Jagger_c3236_86_A wsnp_Ku_c2317_4448102_G Jagger_c550_91_T TA003848-0787_G BS00095088_51_T BS00024993_51_T Ra_c14569_4757_C Kukri_c6498_119_G GENE-3383_710_A wsnp_Ex_c214_421541_C BobWhite_rep_c48757_939_G BobWhite_c3995_536_C Kukri_c30280_1418_T RFL_Contig5203_2515_A IACX3288_G RAC875_rep_c108940_113_G BS00050778_51_G Kukri_rep_c103253_565_A Ex_c1583_1138_G IAAV2_0 Ex_c5594_2818_G Tdurum_contig28482_427_A Excalibur_c41470_371_T Kukri_c28541_635_A wsnp_Ex_c24215_33462239_G BS00108020_51_G RAC875_rep_c71000_144_C RAC875_c75555_125_T Excalibur_c4163_176_T Tdurum_contig62320_141_C GENE-2890_50_G Kukri_c8636_357_G Tdurum_contig32812_325_A Tdurum_contig54787_384_T RAC875_rep_c109658_211_G Kukri_c87328_116_G BS00088733_51_T RAC875_c16827_292_C GENE-3639_127_C RFL_Contig2911_406_T BS00022365_51_C BobWhite_c11811_327_A Excalibur_c22012_165_C Excalibur_c5624_845_C Excalibur_c27626_144_T wsnp_Ex_c2870_5296539_T Tdurum_contig70123_354_A Excalibur_c5329_1335_C wsnp_Ex_rep_c66358_64543218_G BS00016757_51_G Excalibur_c17843_812_A BobWhite_c6633_476_T GENE-3437_148_T Kukri_c34340_503_C IAAV8042_T BS00022040_51_T RAC875_rep_c69273_1498_G Excalibur_c30667_102_A Excalibur_rep_c67464_1237_G Tdurum_contig4864_148_C wsnp_Ex_rep_c69647_68598463_A Kukri_c859_793_T BS00067284_51_G BS00041911_51_A Excalibur_c11768_245_A Kukri_c45852_78_A BS00021949_51_C Tdurum_contig52447_814_T Tdurum_contig60165_722_T Excalibur_c12819_216_A Tdurum_contig85339_162_C wsnp_Ku_rep_c101212_88410320_A Excalibur_c6967_1233_T Excalibur_c71602_420_T RAC875_c24376_704_A BS00062280_51_G BS00087680_51_A TA002362-0954_A wsnp_Ex_rep_c104567_89248000_A Kukri_c10970_573_C RAC875_rep_c73697_733_A RAC875_c26801_129_A wsnp_Ex_c16045_24471413_C Tdurum_contig28016_254_A IAAV2421_T Jagger_c3991_101_A BS00003655_51_G BS00000703_51_A Tdurum_contig63272_105_T Tdurum_contig92396_469_T Tdurum_contig10669_1621_G Excalibur_rep_c88310_1347_A wsnp_Ra_c47696_53184502_G Ra_c68425_1406_A Kukri_c16006_431_A RAC875_c8757_589_T RAC875_rep_c107408_312_T IACX546_A Kukri_c46126_851_G BS00044388_51_T Kukri_c30898_87_A RAC875_c34910_173_C RFL_Contig4259_1165_A RFL_Contig2550_679_G wsnp_Ex_c3834_6971470_T Kukri_c13590_137_G wsnp_BE442716B_Ta_2_1_T Kukri_c1214_544_C RFL_Contig3885_1183_T Tdurum_contig42064_2318_C wsnp_Ex_c19724_28721580_T RAC875_c29066_271_T BobWhite_c14223_602_G Excalibur_c6010_433_T Tdurum_contig92419_429_T wsnp_JD_c12186_12484832_A Tdurum_contig94033_487_C BS00022343_51_A tplb0052l08_708_A wsnp_Ku_c14202_22436656_C Tdurum_contig42198_2239_C Ra_c68425_1419_C wsnp_Ra_c8465_14340896_G RAC875_c19252_548_G RAC875_c29488_56_T RAC875_rep_c106589_784_T wsnp_RFL_Contig230_1763825_T RAC875_c25779_459_T BS00099782_51_G Kukri_c66814_100_A Excalibur_c15838_535_T BS00062409_51_C RAC875_c19099_308_G Kukri_rep_c106286_240_T TA003610-0887_T Ku_c1696_1153_T Kukri_c31530_378_A Tdurum_contig42497_998_C IACX5869_G Excalibur_c13058_241_T BS00075030_51_G IAAV2346_C Tdurum_contig50499_858_A Kukri_c18348_1025_T Tdurum_contig42109_483_A IAAV1826_C tplb0057d20_531_T Kukri_c8983_459_C Tdurum_contig59606_2411_G RFL_Contig4751_1197_C RAC875_c51240_89_A Tdurum_contig48658_802_G RFL_Contig3835_475_G Tdurum_contig44115_720_C GENE-3642_335_G RAC875_rep_c106589_184_A BobWhite_c13340_412_T BS00092234_51_G RFL_Contig3458_1800_A Excalibur_c11613_213_T Tdurum_contig59965_403_A BobWhite_c19327_314_C BS00065343_51_A RAC875_c7587_211_T Jagger_c505_141_T Tdurum_contig30729_263_A wsnp_JD_c9613_10432955_G wsnp_Ex_c214_422365_G IACX9261_T IAAV5469_T Ra_c24035_311_T Kukri_c8781_527_G GENE-3304_129_C RAC875_c6565_129_G CAP7_c12043_160_G BS00068711_51_C Tdurum_contig50581_379_T IAAV1043_T Ku_c11429_519_T wsnp_Ex_c13277_20936069_G BobWhite_c15152_341_C BS00020982_51_C BS00082081_51_G CAP8_c2443_604_T Kukri_c18410_193_C Excalibur_c27195_160_T RAC875_c31172_728_A wsnp_Ku_c12464_20125626_C RAC875_c8346_2522_G wsnp_Ex_c2582_4804223_G Ra_c2216_1442_A RAC875_rep_c114200_428_T Excalibur_c33431_904_T Kukri_c27568_1763_A BobWhite_c26680_62_A wsnp_Ku_c6464_11320381_C Excalibur_c35561_309_C wsnp_JD_c6562_7716133_T RAC875_c23775_406_A Excalibur_c54386_136_C wsnp_Ra_c17989_26960545_T BobWhite_c6633_395_C RAC875_c62155_156_G Excalibur_c14859_394_G RAC875_c9150_2493_G Tdurum_contig44048_276_G Tdurum_contig42491_750_A GENE-2689_215_A wsnp_Ex_c25926_35188395_T Excalibur_c24511_1196_A BobWhite_c36944_167_C Kukri_c12288_858_T Excalibur_c73351_287_G wsnp_Ku_c1075_2160065_T BS00021946_51_A wsnp_Ex_c97184_84339976_G Kukri_c26747_211_T RFL_Contig2176_1111_A Kukri_c27691_226_A Kukri_c6113_189_A BS00110474_51_C Kukri_c45713_151_T RAC875_c6719_738_G BS00099986_51_G GENE-2239_795_A BS00067072_51_A BS00064660_51_G D_F5MV3MU01ARH30_116_T IAAV6818_T IAAV5873_A wsnp_Ex_c12119_19382764_T BS00065029_51_C Tdurum_contig51669_668_T tplb0058f13_242_A BS00066345_51_C Kukri_c37442_662_T RAC875_rep_c71474_66_G Tdurum_contig48959_1172_C Tdurum_contig45588_730_T Excalibur_c37910_276_C RAC875_c62400_639_G Tdurum_contig27843_142_A Excalibur_c8724_348_G wsnp_Ku_c1661_3262505_C RAC875_c13208_684_T BS00065543_51_A Tdurum_contig44985_304_A Kukri_c33272_107_A Excalibur_c9868_1206_C BS00097029_51_G RAC875_c28645_455_C wsnp_Ex_c25392_34658803_T wsnp_Ex_rep_c67320_65870601_T wsnp_Ku_c50354_55979952_T BobWhite_c3397_210_T RFL_Contig4500_912_T wsnp_JD_c7507_8592496_C Kukri_c27720_274_A wsnp_Ra_c20970_30293227_A RAC875_c761_248_C BS00022694_51_T wsnp_RFL_Contig3850_4199825_G BobWhite_c17445_83_T BS00098227_51_T Tdurum_contig92396_380_A BS00000365_51_T Tdurum_contig27882_316_G Tdurum_contig14200_240_T BS00037104_51_T BS00104270_51_G Excalibur_c34579_263_A BS00002191_51_A Tdurum_contig28142_316_A BobWhite_c47456_121_A BS00066006_51_G wsnp_Ex_c5245_9283053_T wsnp_Ex_c7483_12800686_C wsnp_Ex_c2132_4006417_T RAC875_c32320_88_T RAC875_c19386_293_T wsnp_Ex_c1493_2862065_T Ra_c2216_1449_G GENE-3397_535_A BobWhite_c33990_190_G IACX3911_C wsnp_Ex_c22040_31218342_T RAC875_c46983_665_T BobWhite_c32062_151_T BobWhite_c39996_85_A RAC875_c39430_181_T Kukri_c58739_242_T Tdurum_contig71099_245_G RAC875_c5704_412_T BS00093841_51_G wsnp_Ex_c3834_6972322_A wsnp_Ex_c8322_14030310_G Kukri_c49818_198_T Tdurum_contig60189_310_C RFL_Contig5937_1699_T IAAV2507_A RFL_Contig773_790_A wsnp_CAP11_rep_c4382_2067038_C Tdurum_contig45263_1194_T BS00096585_51_G Kukri_rep_c108436_534_T wsnp_Ex_c58091_59534826_A Kukri_rep_c100982_137_C BS00068805_51_A Kukri_c40099_69_A BS00022107_51_A Kukri_c21269_722_A RAC875_rep_c75915_143_T Kukri_c22925_185_T BS00066289_51_C BobWhite_c45340_368_T BobWhite_c17133_595_G TA002230-0886_A RFL_Contig3674_676_T Excalibur_c55348_567_A wsnp_Ra_c21132_30487331_T Kukri_c52425_198_C Kukri_rep_c69614_633_T Kukri_c88397_242_T BobWhite_c10247_316_A wsnp_Ex_c222_436432_G wsnp_Ra_rep_c70152_67862271_T wsnp_Ku_c40759_48907151_A Kukri_rep_c105748_630_C Kukri_c2378_470_T Kukri_c5594_717_G wsnp_Ex_rep_c67471_66073969_T BobWhite_c4773_85_A RAC875_c91986_410_G GENE-2970_274_T BS00022851_51_G wsnp_Ku_c1045_2115866_G BS00010213_51_G Tdurum_contig31992_155_T RAC875_c10819_636_A BS00023142_51_A wsnp_Ex_c56866_58816359_C BS00088187_51_T IAAV8459_T RAC875_c16536_80_G BS00028082_51_T Tdurum_contig44181_730_A RAC875_c67855_529_A BS00009531_51_G RAC875_rep_c104919_902_T wsnp_Ex_rep_c68091_66846454_C BS00060686_51_T BS00109560_51_C GENE-3421_228_C BS00079914_51_T GENE-0142_178_G wsnp_Ex_rep_c70120_69069789_C wsnp_Ku_rep_c104021_90610162_G BS00106102_51_T Ku_c25796_676_C RAC875_c20773_129_G BS00029345_51_A Tdurum_contig28552_211_A wsnp_Ex_c607_1204908_C Tdurum_contig8171_1783_A Tdurum_contig12993_166_0 Kukri_rep_c106286_663_G TA003725-0553_A Ex_c15589_102_C wsnp_Ex_c17754_26503892_A Tdurum_contig9144_222_T D_GBB4FNX02JJ4FT_425_C Tdurum_contig43844_1266_C Tdurum_contig47576_291_C wsnp_Ex_c1498_2868339_C RAC875_rep_c116173_605_T wsnp_Ku_c11980_19464222_G Excalibur_rep_c115852_82_G D_GBB4FNX01A03A0_394_T RAC875_c14732_461_T BS00022477_51_A BS00083807_51_T RAC875_c4287_2984_A Kukri_rep_c103997_238_A Ex_c37410_1026_A BobWhite_c11111_288_A BS00091518_51_C RFL_Contig3835_2474_T BobWhite_c47103_84_T Excalibur_rep_c112275_315_C RAC875_c20429_101_T BS00075515_51_T Excalibur_c32434_322_T tplb0033c09_1345_A BobWhite_c48435_165_T RAC875_c23775_509_A Tdurum_contig21369_237_T Tdurum_contig8171_1548_G wsnp_Ex_c15797_24174436_A RAC875_c52809_168_A BS00099648_51_C Tdurum_contig97942_163_C BS00076835_51_G Tdurum_contig65330_190_C Kukri_c1963_1075_A BobWhite_c27244_211_T RAC875_c44706_164_A Tdurum_contig68741_778_T wsnp_Ku_c38713_47298856_A Excalibur_c33675_201_C Excalibur_c59976_360_G CAP8_c1968_64_C Excalibur_c86089_70_T Tdurum_contig58293_582_A Excalibur_c40439_75_A Kukri_c41684_362_C wsnp_Ex_c6391_11109898_T wsnp_Ex_rep_c66667_64981526_T Tdurum_contig44635_759_A wsnp_Ra_c47601_53118036_C GENE-2606_197_T Kukri_rep_c104217_79_T IAAV3589_C Ku_c8353_937_A Tdurum_contig77500_369_C wsnp_Ex_c15785_24157360_A Tdurum_contig46030_580_A wsnp_JD_c5064_6183978_A BobWhite_c32377_278_C BobWhite_c28409_271_A BS00068504_51_A RAC875_c54701_277_A BS00047254_51_C Ku_c4446_130_C CAP12_c7629_189_A Excalibur_c2049_2593_T Ex_c6607_2084_T Kukri_c10661_480_C IACX5750_T Kukri_c2700_1137_G JD_c679_1522_G BS00062735_51_T RAC875_c37871_207_C Kukri_c19426_1858_T RAC875_c5129_280_A wsnp_Ex_rep_c109081_92032149_G BS00092981_51_G RAC875_c16754_137_T Tdurum_contig29467_99_T BobWhite_rep_c49469_789_T Kukri_c3009_267_A Kukri_c14191_351_C BobWhite_c26504_163_T RAC875_c49970_229_T Kukri_c86168_93_G Kukri_c41157_315_A BobWhite_c4712_607_G Tdurum_contig8030_632_C Kukri_c32142_591_C Tdurum_contig14579_65_C Ra_c26497_381_T Excalibur_c17905_126_G Tdurum_contig48158_878_C BS00011624_51_T BS00069412_51_T GENE-4181_430_G Kukri_c32188_60_A Ex_c15433_672_T wsnp_Ex_c11348_18326158_T Excalibur_c5082_302_T BS00062956_51_T wsnp_Ex_c18632_27501724_C Kukri_c115375_398_G BS00070917_51_C Kukri_c66290_127_A Ku_c1189_1439_T RAC875_c54818_481_G BS00111086_51_A wsnp_Ra_rep_c73725_71801179_C RAC875_rep_c101299_88_A BS00034554_51_C TA003005-0339_A BobWhite_c9330_499_C Excalibur_c28014_99_C RAC875_c1305_120_G Excalibur_c31405_159_T Jagger_c555_287_T BobWhite_c9316_300_A RAC875_c64560_111_T Ra_c2828_799_T BS00063180_51_C BobWhite_c17953_779_A Excalibur_c35964_205_A Tdurum_contig35251_485_A Excalibur_c76628_251_A Tdurum_contig41980_2722_C RAC875_c37871_249_C Ex_c4801_295_T Ex_c10824_1406_C BS00089580_51_C wsnp_Ku_c24981_34948114_G wsnp_Ku_c16572_25480808_C wsnp_Ku_c3354_6228393_T Kukri_c60966_261_A Tdurum_contig41980_2293_C BobWhite_c30856_205_A RAC875_c21204_224_C Tdurum_contig5968_1095_A Tdurum_contig4592_327_A CAP11_c267_210_T RAC875_rep_c104354_333_G RAC875_c6417_793_C wsnp_Ex_rep_c67012_65465394_G CAP7_c2536_65_A JD_c16328_271_T IAAV29_A Tdurum_contig76997_244_C Excalibur_c59337_101_A RAC875_c10650_90_C RAC875_c41444_82_G RAC875_c47285_149_A wsnp_Ex_c31670_40433594_G TA005055-0844_G wsnp_Ku_c3354_6228863_A Tdurum_contig9860_281_A Excalibur_rep_c111646_110_C wsnp_Ex_c9502_15748251_T Ra_c11763_604_T BS00068025_51_G TA005097-0062_C Excalibur_c11605_156_A Kukri_c33609_292_T BobWhite_c9804_305_C IAAV1771_A Tdurum_contig9612_80_T wsnp_Ex_c17379_26073344_C Tdurum_contig42823_2238_C Tdurum_contig55473_989_T Kukri_c12527_870_C Tdurum_contig50382_639_C JD_c2691_2946_T Excalibur_c3259_379_T wsnp_Ra_c57648_59682822_A wsnp_Ku_c24391_34351602_C wsnp_Ex_c54772_57528275_A Tdurum_contig51676_120_C wsnp_Ra_rep_c73731_71807419_C Tdurum_contig76550_1161_T RAC875_c14309_317_A Tdurum_contig67619_532_T BobWhite_c5113_462_T Tdurum_contig42414_160_T BobWhite_c27216_137_T Kukri_c44940_117_G wsnp_Ex_c34011_42398362_C BS00109879_51_G wsnp_JD_c23373_19987039_T BobWhite_c4580_669_G RAC875_rep_c70007_1483_A Tdurum_contig41996_1823_A GENE-3171_203_G Excalibur_c22563_69_G Excalibur_rep_c69660_421_C Ra_c5297_2095_T Tdurum_contig12397_643_T wsnp_Ex_c1398_2676484_T Kukri_c52515_442_T Excalibur_c35578_589_C wsnp_Ex_c6401_11124792_C Tdurum_contig83023_225_G Excalibur_rep_c104880_102_A Excalibur_c62326_253_T Excalibur_c23185_155_C TA001682-1583_T Tdurum_contig59330_1959_C wsnp_Ex_c21783_30944914_G wsnp_Ex_c34011_42398664_G wsnp_Ex_c2854_5270318_G wsnp_Ex_c18632_27501906_G Excalibur_rep_c76289_85_T RAC875_rep_c72457_638_A Kukri_c25930_1245_T IAAV7899_0 Tdurum_contig30341_88_C Excalibur_rep_c104544_445_G wsnp_Ex_c4728_8444212_C BS00090277_51_T Tdurum_contig48939_754_C wsnp_RFL_Contig2424_1966870_A BobWhite_c33227_82_T RAC875_c12907_515_T IAAV7892_T Tdurum_contig61178_618_G BS00070120_51_G BobWhite_c47055_231_G wsnp_Ku_c1876_3666308_C wsnp_Ex_c293_567035_A tplb0034m11_407_A wsnp_RFL_Contig2100_1362130_A Tdurum_contig50509_805_A RAC875_rep_c70998_974_A Excalibur_c43557_540_A RAC875_c47138_124_C Tdurum_contig62941_85_A GENE-3798_1161_C BS00033642_51_G RFL_Contig2785_708_T wsnp_Ex_rep_c103767_88641111_A Kukri_rep_c102659_221_T wsnp_Ex_c11714_18840676_T BobWhite_c10140_297_G RAC875_c65710_156_C RAC875_c42372_853_G wsnp_Ex_c42372_48966781_T RAC875_c5395_564_C wsnp_BE404947B_Ta_2_12_C BS00074041_51_A Ex_c61830_971_A Ex_c25990_352_G Kukri_c23011_4381_T Tdurum_contig52687_343_A wsnp_Ex_rep_c115803_95396724_A BS00094584_51_G wsnp_Ex_c11917_19110580_T GENE-4114_61_A wsnp_Ex_c31082_39921435_C RAC875_c18821_1272_A Kukri_c2614_1403_T BobWhite_c16301_60_T wsnp_Ra_rep_c69821_67403173_T BS00078150_51_A Kukri_c115375_228_T Kukri_rep_c95718_868_A wsnp_Ex_c4124_7455032_C RFL_Contig2424_2617_A Excalibur_c13333_1207_C BS00067829_51_G RFL_Contig785_535_T RAC875_c13216_111_A BobWhite_c22767_189_C Ra_c23874_338_T RAC875_rep_c73653_522_A Tdurum_contig10275_681_T Tdurum_contig42655_703_G wsnp_Ra_c16850_25605248_G Kukri_c38732_246_C RAC875_c6355_1709_T Kukri_c25725_1921_C Ex_c1145_552_A Tdurum_contig50364_900_T Excalibur_rep_c114123_366_G Ex_c20946_574_C RAC875_c16226_323_G RAC875_c45987_132_A wsnp_Ex_c12570_20013138_A Tdurum_contig31043_89_T Tdurum_contig15762_139_C RAC875_c55270_272_G CAP8_c7260_77_G Kukri_c55163_274_T tplb0036j13_718_T Kukri_c33278_298_T Kukri_c75888_212_G Excalibur_c37807_390_C Tdurum_contig82677_185_A Tdurum_contig64467_233_G Tdurum_contig30863_137_C Kukri_rep_c106092_300_T Kukri_c18274_1610_A wsnp_Ex_c17435_26144201_C Ex_c1603_1396_G wsnp_JD_c5591_6743599_C BobWhite_c36180_135_G TA002706-2669_A Excalibur_c3795_198_G D_contig62984_87_A BS00049941_51_G wsnp_Ex_c34962_43193869_A Excalibur_rep_c67196_143_T wsnp_Ex_c24963_34217997_C Kukri_s117662_101_C Excalibur_c14257_207_G RAC875_c26487_145_C Tdurum_contig20987_432_G BS00067297_51_A Kukri_c33360_1017_T Excalibur_c35713_106_A Tdurum_contig42927_1141_A GENE-1074_108_T BS00022370_51_A BS00028217_51_A Excalibur_rep_c108023_321_G RAC875_c45987_106_G Kukri_c52086_396_T Jagger_c1231_85_A BS00037163_51_T wsnp_Ex_c3854_7003482_A Tdurum_contig41980_619_T Excalibur_c4260_72_G wsnp_Ra_c2730_5189836_C wsnp_Ex_c18669_27544717_C RAC875_c22442_213_G Kukri_c25034_2042_T D_GB5Y7FA01EIDVZ_263_A wsnp_Ex_c1319_2522992_T wsnp_Ex_c8011_13585237_A BS00022832_51_C Tdurum_contig50994_909_A wsnp_Ku_c8343_14190318_A TA015451-0472_A Kukri_rep_c101169_137_C RAC875_c2730_620_G wsnp_Ex_c9948_16379867_A GENE-4048_299_A RAC875_rep_c107929_341_A Ra_c7673_1773_C RAC875_c19240_168_A Excalibur_c15109_942_G Excalibur_c15744_322_A Ku_c106365_329_A Tdurum_contig42823_591_T BS00046963_51_C RAC875_c25154_17_T RAC875_c19357_122_T RAC875_c10122_113_T BobWhite_rep_c61847_72_C BS00040165_51_G Excalibur_c36650_1557_T Tdurum_contig10097_233_T wsnp_Ra_rep_c106754_90462550_T Kukri_c63196_83_G Excalibur_rep_c112097_73_T GENE-3659_104_T Excalibur_c57881_200_G Ku_c24158_1468_A Tdurum_contig59339_540_C Excalibur_c2049_2350_C Ku_c11745_1151_A Excalibur_c11245_880_G wsnp_Ex_c34123_42489621_C Tdurum_contig43119_297_A wsnp_Ex_c3267_6026545_T IAAV7878_A RAC875_c2291_123_C RAC875_c29487_369_A Kukri_c41694_285_G BS00056278_51_C Tdurum_contig28405_288_C wsnp_Ex_c56091_58346859_A RFL_Contig311_951_T Tdurum_contig92921_193_C wsnp_BE490200B_Ta_2_1_A IAAV6434_G RAC875_c4254_334_C Tdurum_contig45370_704_T TA002878-0673_C RAC875_c11771_835_G BobWhite_c6220_101_C JD_c5418_941_C wsnp_JD_c4559_5692668_T wsnp_Ex_c3854_7003399_C BobWhite_c13874_167_T Kukri_c377_2406_A BobWhite_c43135_397_T wsnp_RFL_Contig4687_5577012_A Excalibur_c8106_336_A Ex_c433_334_A Kukri_c26113_1356_T CAP11_c949_196_A RAC875_c26860_648_T wsnp_CAP8_rep_c4776_2319078_A RAC875_c5294_115_C IAAV1460_C RAC875_c18821_137_A BS00037464_51_A wsnp_Ex_c19467_28423946_A Tdurum_contig61150_752_T BobWhite_c10614_157_T RFL_Contig5037_1482_A Ex_c1603_1317_0 Tdurum_contig42026_2552_C BobWhite_c27227_247_A BS00063631_51_T Ku_c47744_1073_G Excalibur_c23296_820_T IACX2322_A IAAV8128_T wsnp_Ex_c6466_11234080_G Tdurum_contig11641_1008_A wsnp_Ex_rep_c68169_66940235_C Tdurum_contig53779_1074_G Kukri_c54_306_A RAC875_c15077_241_G Excalibur_c81461_138_T wsnp_Ex_c13352_21044607_C Tdurum_contig55744_822_G Ku_c35629_568_T Kukri_c2357_152_A Kukri_c28823_142_C Ku_c2173_206_G wsnp_Ra_c30621_39857295_A GENE-3990_27_G Kukri_rep_c68415_936_C RAC875_c20186_569_C RAC875_c86296_99_C wsnp_Ku_c5744_10166561_T Kukri_c669_259_A Kukri_c26944_389_T wsnp_Ex_c23122_32350412_C Excalibur_c15714_739_G RAC875_c4710_1109_A wsnp_RFL_Contig4180_4784206_G Excalibur_c15870_1331_T wsnp_CAP12_c242_135767_A Ku_c410_346_C Excalibur_rep_c101645_784_C RAC875_c38373_1042_A wsnp_Ra_c14498_22667649_T wsnp_Ex_c293_568575_T RAC875_c58425_331_A Ex_c69578_253_G Excalibur_c721_484_A wsnp_Ra_rep_c108218_91556581_C Ra_c23853_324_T Excalibur_c36458_771_T wsnp_Ex_c50022_54446632_A CAP7_rep_c12929_224_T Excalibur_c15714_286_T RAC875_rep_c85751_123_C Excalibur_c14125_939_A wsnp_Ex_c6731_11634168_T BS00067417_51_T Tdurum_contig62941_335_T RAC875_c5546_2773_A Excalibur_rep_c66556_119_C wsnp_Ex_c44857_50804565_C RAC875_c6190_1173_G BS00073906_51_T BS00109036_51_T Ra_c23853_330_C GENE-4067_168_C wsnp_Ex_c19873_28889591_T Kukri_c21405_1705_T BobWhite_c18566_106_T BS00062970_51_T RAC875_c20809_768_G Jagger_c555_818_G Kukri_c1308_2782_G Ra_c24622_352_A Excalibur_c22106_190_T BS00111196_51_T wsnp_Ku_rep_c103569_90279488_A wsnp_Ex_c19707_28702378_T Kukri_c28517_372_G Tdurum_contig94541_217_A BS00068026_51_T Tdurum_contig77234_467_A BS00110920_51_A Tdurum_contig82504_154_C BobWhite_c3593_302_A BobWhite_c46988_956_T wsnp_JD_c11061_11602784_A RAC875_c40927_109_A BS00080317_51_C Tdurum_contig92981_271_A Kukri_c58096_480_A wsnp_Ra_c7889_13482164_A wsnp_Ex_rep_c66552_64838102_T Kukri_rep_c104521_601_T BobWhite_c12770_158_C wsnp_CAP11_c1355_767877_A wsnp_Ku_c15761_24469519_C RAC875_c81264_124_G Tdurum_contig55473_1193_G Kukri_rep_c78973_834_A RAC875_c74818_391_G Tdurum_contig48402_913_T CAP7_c524_297_T BS00085688_51_T Kukri_c58961_76_G RFL_Contig5080_766_A Kukri_c1281_515_C Excalibur_rep_c66254_109_A CAP7_c3697_87_T IAAV3811_T BS00014588_51_C wsnp_Ra_c2730_5190365_A BobWhite_c34920_228_G TA004057-0662_A Kukri_c31048_186_C RAC875_c16731_2038_T BS00049942_51_T BS00074288_51_C Kukri_c91605_378_A CAP12_c1801_162_C Excalibur_c35267_127_T wsnp_Ex_c702_1382859_T RAC875_c30849_257_G RAC875_rep_c71306_97_T wsnp_Ra_c4254_7754972_C BS00003214_51_T Kukri_c8274_2219_T BS00012034_51_C Tdurum_contig10275_740_A Tdurum_contig12123_197_G BobWhite_c24750_122_T Tdurum_contig55083_623_T Ku_c6791_519_T Tdurum_contig68452_377_A wsnp_JD_c18284_16822042_T Ex_c44510_2109_G RAC875_c34994_183_A RAC875_c109719_446_C RAC875_c106584_747_G BS00111399_51_A Tdurum_contig76116_469_T Tdurum_contig63468_1413_C Excalibur_c8134_1319_G RAC875_c21938_802_A Tdurum_contig41142_267_G IAAV173_C BS00067388_51_T Kukri_rep_c104879_103_T RAC875_c36456_159_A Kukri_c47619_378_C wsnp_Ex_c3267_6026676_G wsnp_BE490226B_Ta_1_2_G BS00063595_51_T Kukri_c20590_210_A BS00073898_51_T Ku_c22026_1410_C Kukri_c17962_379_T RAC875_c54671_199_T Jagger_c3510_279_T RAC875_c18399_175_A wsnp_Ex_c8643_14492192_T CAP8_c4350_113_A Tdurum_contig71517_158_T IAAV1319_C RAC875_c63037_267_A BS00034417_51_A wsnp_Ex_c20457_29526403_C wsnp_Ex_c1383_2651887_A BS00068615_51_A RAC875_c49893_916_C RAC875_c42551_141_G Kukri_c74521_181_T RAC875_c49751_75_C BS00036830_51_A Excalibur_c41792_150_G RAC875_c90029_92_A RAC875_rep_c74926_682_T Kukri_c36272_216_A wsnp_Ex_c46160_51746546_T RAC875_c64292_78_C BobWhite_c36228_53_G Excalibur_c47738_334_A RAC875_c14171_2342_A Tdurum_contig54525_2045_A Kukri_c96420_128_C IACX1201_T BS00068166_51_C Ra_c11745_468_G Tdurum_contig46925_285_C Tdurum_contig20987_1271_G Tdurum_contig29294_171_T Excalibur_c19747_53_C wsnp_Ku_c12559_20251082_G Excalibur_c32908_712_A BobWhite_c11042_284_G RAC875_c26158_376_C Excalibur_c57838_521_A Tdurum_contig52364_941_A BobWhite_c447_897_A Excalibur_c53850_253_C Excalibur_c30762_713_T BS00073879_51_T Tdurum_contig54642_177_A RAC875_c49043_93_C BS00064970_51_A Tdurum_contig43335_1521_T Tdurum_contig54437_476_A Tdurum_contig44825_307_G Kukri_c26522_253_A Kukri_c25589_772_G BS00064885_51_G Kukri_rep_c72677_1571_A BS00068506_51_G BobWhite_c13977_91_A Kukri_c50603_164_A GENE-4204_311_C Tdurum_contig7981_70_C RFL_Contig5693_690_T Kukri_c51619_265_G Tdurum_contig50364_1060_T Ex_c21929_441_0 Kukri_c27662_645_A IAAV8377_C BS00022499_51_G RAC875_c21158_99_G Kukri_c16568_287_A Kukri_c6972_240_G BS00023196_51_A Tdurum_contig53125_1716_T Excalibur_rep_c106124_239_A RFL_Contig785_1700_C wsnp_Ex_c19525_28494827_A Kukri_c73868_961_A RAC875_c34604_142_A Ku_c31646_1182_G wsnp_Ex_c4124_7455225_A wsnp_Ku_c13325_21275440_A wsnp_Ex_c8843_14783989_T Ku_c19477_1206_T Ra_c27159_181_C Tdurum_contig9531_176_T Excalibur_c99745_169_C BS00028088_51_G Tdurum_contig59339_428_T Tdurum_contig45714_427_C TA005876-0602_A BS00070668_51_G BS00022828_51_T wsnp_BE637911B_Ta_2_1_T BobWhite_c36416_56_T Excalibur_rep_c103850_753_A D_GCE8AKX02JQOQO_136_T wsnp_Ex_rep_c69373_68312188_G Tdurum_contig17421_310_G Excalibur_c80150_221_T RAC875_c62325_320_C BS00067133_51_T RAC875_c83911_52_A wsnp_Ex_c18744_27620403_T Tdurum_contig27939_357_A Kukri_c47619_405_C Kukri_c9842_458_C Tdurum_contig64065_185_A wsnp_Ex_c38209_45794954_T RAC875_c1823_1681_T Kukri_c5744_92_G BS00029434_51_A BS00074152_51_G Excalibur_c5082_158_T Tdurum_contig30821_176_A Tdurum_contig81006_704_A Tdurum_contig5486_177_G Excalibur_rep_c108868_85_T wsnp_Ex_rep_c66458_64698299_T Ra_c17795_425_A Excalibur_c5136_2314_A RAC875_c4420_371_C Tdurum_contig63539_178_C IACX6349_G wsnp_Ex_c6401_11124623_G Tdurum_contig6121_947_T RAC875_c58425_286_T JD_c12608_191_T Kukri_c17962_570_A TA003659-1136_T BobWhite_rep_c63804_353_C wsnp_Ex_c3940_7144946_A Excalibur_c30234_130_G Tdurum_contig42301_1583_T Excalibur_c18632_1700_G wsnp_Ex_c6057_10611952_G Kukri_c54920_62_A Excalibur_c18036_53_A IACX685_T GENE-3728_39_G Kukri_c25454_496_A BobWhite_c1633_643_T Tdurum_contig3203_208_T Tdurum_contig14559_204_C Tdurum_contig48689_514_A Tdurum_contig5486_1406_T wsnp_Ex_c46392_51913200_C RAC875_c57261_265_T Kukri_c609_328_T RAC875_rep_c70449_63_G wsnp_Ex_c1145_2198433_G wsnp_Ex_c30689_39574415_T wsnp_Ra_c3996_7334169_G wsnp_Ex_c39304_46634878_C Excalibur_rep_c70915_225_A BobWhite_c686_387_C RAC875_rep_c108460_542_A tplb0024k14_744_G wsnp_Ku_c5891_10414090_C BS00003613_51_T RAC875_rep_c85751_72_G Kukri_c25377_240_G TA005016-0827_A Tdurum_contig46732_711_G Tdurum_contig9936_384_A Tdurum_contig64861_211_C Tdurum_contig11802_864_T Kukri_rep_c107419_372_A RAC875_c31381_883_C wsnp_Ra_c2730_5190076_A RAC875_c2370_250_T Excalibur_c63713_871_A IACX8906_G Tdurum_contig42655_1727_C wsnp_Ex_c1143_2195598_A Ex_c7614_930_G BobWhite_c27318_380_C Ex_c100958_296_G CAP7_rep_c12573_126_G BS00091262_51_C RAC875_c5413_1266_A Tdurum_contig45714_546_G BobWhite_c604_388_T Kukri_c4458_1060_A Ku_c30637_1294_C RAC875_rep_c74471_125_A RAC875_rep_c73081_330_A Tdurum_contig75516_339_T BS00023217_51_G Kukri_rep_c76391_119_C Kukri_c31481_1478_G Tdurum_contig29013_239_T BobWhite_c45091_53_A Ra_c7673_1788_C RAC875_c3372_193_A Tdurum_contig28247_226_T wsnp_Ex_c8643_14488961_G Tdurum_contig45559_403_G Excalibur_c6416_1712_C Kukri_c16404_100_C Kukri_rep_c117390_70_C Kukri_c85856_60_A Tdurum_contig57699_344_T Ex_c8527_2315_C Ra_c5942_955_C RFL_Contig1105_976_C RAC875_c64292_194_A Excalibur_c36771_136_T RAC875_c34089_249_A BS00082086_51_A Tdurum_contig12571_660_C RAC875_c22387_117_C RAC875_c23654_214_C wsnp_Ex_c3990_7223090_C RAC875_c7110_2706_A Excalibur_c24213_314_T Tdurum_contig57699_110_A BS00022425_51_0 Kukri_c55096_140_T RFL_Contig4801_686_A RAC875_c31105_140_G Tdurum_contig75750_432_G wsnp_Ku_c4910_8793327_A Ku_c32100_105_G CAP11_c2542_147_T wsnp_JD_c2691_3617481_T Kukri_c26113_236_T wsnp_RFL_Contig1075_104560_T wsnp_Ex_c5334_9427824_G BobWhite_c20926_367_G Ku_c1044_1007_T BS00079100_51_A Ex_c16090_1439_A D_contig30114_106_T Ra_c7721_225_G wsnp_Ex_c1145_2198295_A Kukri_rep_c103034_636_T BS00023080_51_T TA003023-0383_C Tdurum_contig92981_1091_C Kukri_c3014_818_A BS00028997_51_T CAP12_c731_102_A Kukri_c32483_250_G Kukri_c23691_1233_A BS00074457_51_T RAC875_c11253_325_C RAC875_c4254_364_G BS00070815_51_A Tdurum_contig45353_547_T RAC875_rep_c104523_75_C Excalibur_c3336_1007_T Excalibur_c9807_972_G BobWhite_c32377_167_T IACX9024_G wsnp_Ex_c5075_9013594_T RAC875_c24962_1326_T wsnp_Ex_c6928_11942620_T wsnp_Ex_c12433_19827016_G RAC875_c44002_166_A Kukri_c20529_1006_T BS00021376_51_C Excalibur_c89155_115_A Excalibur_rep_c107854_130_A wsnp_Ex_c11873_19047792_G wsnp_Ex_c14586_22625563_A Tdurum_contig46808_4106_C Excalibur_c35676_288_A BS00064027_51_G Kukri_c19426_203_T BS00010403_51_G BS00065962_51_G BS00011591_51_A GENE-1946_1153_A Tdurum_contig32194_131_A RAC875_c18689_1950_T BS00049843_51_A Excalibur_c27187_438_A tplb0024k14_829_G wsnp_Ra_c11600_18784716_C BobWhite_rep_c67725_261_A IACX9184_C IACX9397_G wsnp_Ex_c14031_21934322_A BS00072387_51_T Kukri_c8239_141_T Ex_c66287_325_A BS00068534_51_C Tdurum_contig14046_364_A Tdurum_contig45914_283_C RAC875_c17224_741_G Ku_c1044_2005_T RAC875_c3766_898_A BS00082760_51_G wsnp_Ku_c43368_50890819_T Tdurum_contig6121_907_A RFL_Contig1075_947_T RAC875_c5546_2847_T GENE-4307_403_T wsnp_Ra_c14171_22234872_A Tdurum_contig82908_404_A BS00058305_51_T GENE-3798_88_T Kukri_c25082_328_A Tdurum_contig70639_196_G Excalibur_c77210_323_G tplb0021a17_853_A RAC875_rep_c112296_198_A Excalibur_rep_c94584_98_A wsnp_Ra_c54050_57499377_C RAC875_c14171_664_T Tdurum_contig74717_297_C wsnp_Ra_rep_c73725_71801237_T CAP7_c2260_110_T Tdurum_contig76550_1300_T wsnp_Ex_c64847_63484965_A Tdurum_contig51613_821_C wsnp_Ex_rep_c103466_88415994_T wsnp_Ra_c35443_43984178_A Excalibur_c15335_197_G Jagger_c1077_98_A RAC875_c49783_1052_A Excalibur_c22223_188_A Excalibur_c46399_110_G Ku_c13514_146_A BS00047344_51_A wsnp_Ex_c8011_13584847_C RAC875_c45791_450_T Excalibur_c37240_609_A wsnp_Ex_c33813_42239400_A Excalibur_c11817_1125_G BS00067161_51_T wsnp_Ku_c28854_38769308_A wsnp_Ex_c1988_3742022_A BS00090069_51_C BobWhite_c478_1386_G D_contig04420_448_A wsnp_Ex_c45713_51429315_A wsnp_Ex_c8643_14489402_C wsnp_Ku_c3185_5949143_T BobWhite_c14575_323_T CAP7_rep_c6852_87_G Ku_c10340_511_T BobWhite_c27364_124_A Excalibur_rep_c68918_639_A RAC875_c77524_789_T Tdurum_contig9612_971_A Tdurum_contig57255_86_C RAC875_c8907_453_G Excalibur_c4935_224_T Kukri_c39321_112_C Excalibur_c18372_70_G Excalibur_c17241_388_T Kukri_c4780_395_A BobWhite_c6546_423_T Tdurum_contig21737_203_G IAAV7349_A Ku_c5002_1541_A wsnp_RFL_Contig1340_448996_T RAC875_rep_c73850_589_T wsnp_Ex_c6731_11634113_A Kukri_rep_c95718_805_A Kukri_c25930_67_G BobWhite_c35916_74_A Kukri_c38732_225_C wsnp_Ex_c11073_17956329_T RAC875_c13949_923_G RAC875_c33609_246_T Excalibur_c2049_2505_G Kukri_c18633_424_T Kukri_c8343_228_A RAC875_c96675_51_A RAC875_rep_c112639_153_A Kukri_c8257_741_T wsnp_Ex_rep_c67012_65465341_C wsnp_Ex_c8267_13954978_G Jagger_c556_473_A TA004817-0140_A wsnp_CAP11_c1432_806102_C wsnp_Ku_c10377_17181816_T wsnp_BF293311B_Ta_2_3_A Tdurum_contig82605_94_A Excalibur_c7823_397_G RAC875_c18659_651_A Ra_c2370_1278_C RAC875_c6649_642_G Ku_c7600_1237_T Kukri_c19426_489_A wsnp_Ex_c1267_2431315_A Kukri_c38058_532_A BS00026203_51_C Ku_c7195_2622_G RAC875_c41604_1001_C wsnp_Ex_rep_c69660_68614071_C RAC875_rep_c77222_293_A Excalibur_c7785_123_T Tdurum_contig51640_847_C Kukri_c67545_299_A RAC875_c26487_118_G RAC875_c4345_998_A Tdurum_contig56007_439_G wsnp_Ex_c6401_11124462_A RAC875_c60007_199_A Ku_c22709_313_T BobWhite_c9563_377_A wsnp_Ex_c17667_26408733_T BobWhite_c30622_180_C Kukri_c6907_175_T BS00110512_51_A wsnp_Ex_c2382_4465878_T wsnp_Ex_rep_c70036_68988728_G BS00110803_51_G RAC875_c31381_679_C RAC875_c19252_431_A RAC875_c57692_88_C Kukri_c55842_309_A BobWhite_c23298_1312_A wsnp_Ex_rep_c101703_87021883_G Jagger_c2234_128_A Tdurum_contig42489_768_A Excalibur_c78493_305_C BS00065152_51_G Ku_c32537_247_A Kukri_c2040_645_T RFL_Contig5166_1241_A Tdurum_contig13698_141_T Tdurum_contig45370_808_G wsnp_Ex_c16836_25401702_G Kukri_rep_c99455_619_G IAAV4577_A Excalibur_c36458_1004_A Excalibur_c83451_218_A Excalibur_s110583_241_A Excalibur_c30571_346_A Tdurum_contig76997_664_C Excalibur_rep_c92855_977_A Tdurum_contig47020_1135_T Tdurum_contig65998_182_A RAC875_c27853_971_G Tdurum_contig34244_96_A Excalibur_c6712_760_T BS00068735_51_G RAC875_c42372_738_G Kukri_rep_c104075_178_A BS00004016_51_A Tdurum_contig76997_462_C wsnp_Ex_c1603_3056226_A wsnp_Ku_c4565_8238445_C Excalibur_c28854_1580_C RAC875_c33609_381_T Tdurum_contig42655_1256_C RFL_Contig5294_1413_A RAC875_c5546_2027_C RAC875_rep_c106238_237_A Kukri_rep_c112678_555_T Tdurum_contig26001_242_T Kukri_c75359_152_A wsnp_Ra_c3766_6947263_T BS00034245_51_A RAC875_c43540_387_C BS00003659_51_T Ra_c18593_802_C BS00003818_51_A Tdurum_contig63944_567_A wsnp_Ra_rep_c111161_93528347_A JD_c679_1517_A Tdurum_contig41980_1727_T Kukri_rep_c101126_469_C BS00058774_51_T BobWhite_c27559_270_A RAC875_c16649_322_T RAC875_c11919_82_A CAP8_c1552_299_G BS00008727_51_G wsnp_Ex_c15595_23910900_T wsnp_Ex_c6674_11544930_G Kukri_c63274_52_T RAC875_c96953_397_A Excalibur_rep_c69865_157_A Tdurum_contig77621_396_A RAC875_rep_c78129_2193_T wsnp_Ku_c46363_53116979_A BS00055174_51_T wsnp_Ku_c2119_4098330_A Excalibur_c63353_204_T RAC875_c76124_264_T BobWhite_c3194_125_T wsnp_Ex_c19602_28584250_G Excalibur_c35185_158_G Kukri_c35968_680_A Ra_c14171_2765_T Excalibur_c94362_397_A Excalibur_c18182_760_A BobWhite_rep_c63427_478_A BS00106588_51_C Kukri_rep_c71164_191_G Kukri_c63145_205_A GENE-3813_174_A Tdurum_contig66984_143_A Ku_c23989_439_A wsnp_CD454706B_Ta_1_1_T TA002184-1372_C Tdurum_contig74717_436_A RFL_Contig2424_2332_G Excalibur_c16383_167_A wsnp_Ex_c6143_10747643_C BobWhite_c12846_196_T TA003776-0764_A BobWhite_c20959_229_T IAAV5385_C Kukri_c63145_130_G Tdurum_contig56197_370_A BS00034339_51_A BobWhite_c17750_568_C wsnp_Ex_c3858_7011837_T BobWhite_c43978_226_A RAC875_c1927_197_G Tdurum_contig68217_361_T RAC875_c17847_123_T RAC875_c70_598_T BobWhite_c41051_137_A BS00076139_51_T BS00033641_51_T BS00040868_51_C RAC875_rep_c77197_202_C Tdurum_contig3203_291_T RAC875_c34461_433_A Tdurum_contig44200_1184_T IACX13323_G wsnp_BE637911B_Ta_2_2_T Ra_c10469_616_T BS00063174_51_C RAC875_c21433_2339_A RAC875_c3455_171_G wsnp_Ex_c5334_9427658_G wsnp_Ex_c3764_6853627_G Kukri_c39863_179_C Tdurum_contig33428_272_T wsnp_Ex_rep_c77942_74309566_C Ra_c11361_1415_G RAC875_c9588_1760_A Kukri_rep_c101366_155_C Excalibur_c20196_503_T D_GB5Y7FA01EQYBG_369_A Kukri_rep_c103061_221_C RAC875_c23932_325_T Kukri_c4771_253_T GENE-0753_192_G BS00066409_51_A D_contig77683_350_G Kukri_c30661_231_A RAC875_c20187_1313_T Kukri_c7193_5892_G BS00036456_51_A Kukri_c11099_1033_C Ra_c105962_177_G BS00032162_51_A Kukri_c4117_2610_A Kukri_c1386_1472_T Ku_c68762_669_A RFL_Contig3958_593_A RAC875_c4851_1367_A Kukri_c41556_619_A Tdurum_contig77522_310_A Kukri_c37862_475_C Excalibur_c14370_961_G Kukri_c48454_293_T IAAV9128_A Excalibur_c4748_859_A Excalibur_c23424_594_G RAC875_c96538_58_A Kukri_c7666_1477_G Excalibur_c1408_1577_G RAC875_rep_c105053_57_G Kukri_s104118_53_G BobWhite_c30467_395_C D_contig00789_200_T Excalibur_c22634_928_C Jagger_c7882_154_G RAC875_c25963_1011_C Kukri_rep_c71195_186_C Kukri_c42614_214_C D_GA8KES402JD8Y9_163_A Excalibur_c224_1383_C RAC875_c113564_412_G Kukri_c27309_433_C Kukri_c11566_386_C TA001281-1436_A BS00011593_51_A Excalibur_c21538_298_C RAC875_c10004_677_C GENE-1336_258_C TA001971-1035_C D_contig21593_90_A D_GBUVHFX01D4X0C_146_G BS00064658_51_T D_contig28346_467_A IACX8446_C BobWhite_c13066_776_G GENE-0593_405_T D_GBF1XID01ASYXD_209_A wsnp_Ex_c17571_26296704_A RAC875_rep_c114236_188_A Excalibur_c3776_2025_G Kukri_c22002_793_C wsnp_Ex_c5412_9564046_G Kukri_c6309_3492_C wsnp_JD_c11975_12326445_A RAC875_c30440_593_G BobWhite_c13315_651_G RAC875_c12110_690_C RAC875_c46757_385_T wsnp_Ku_c23305_33210841_T BobWhite_c40977_302_T Kukri_c11188_671_A Jagger_c1293_340_A RFL_Contig5917_2369_C Tdurum_contig42153_5373_A wsnp_Ku_rep_c69876_69364477_G Kukri_c44231_1576_A Excalibur_c19260_105_C BobWhite_rep_c49768_1039_C RAC875_rep_c71967_180_T Excalibur_c40976_87_G Ex_c36309_435_A RFL_Contig5195_1401_T BS00070735_51_T RAC875_c11272_443_G D_GA8KES401DWWH2_82_A RAC875_c67940_296_C wsnp_RFL_Contig3304_3372802_T Excalibur_c38761_288_A RAC875_rep_c109125_168_G wsnp_JD_c6010_7167159_T Kukri_c12804_620_G D_F5XZDLF01C1UCK_263_G D_GA8KES402GM59S_83_G RAC875_rep_c105135_376_C RAC875_c38724_323_C Kukri_c2541_739_C Kukri_rep_c103672_389_T BS00010043_51_A BobWhite_c27074_454_C RAC875_c35688_178_T RAC875_rep_c69628_764_A Excalibur_c24715_276_A Excalibur_c40299_513_A GENE-1056_55_G BS00035276_51_G RAC875_rep_c108797_110_G Excalibur_c2887_131_C D_GDEEGVY02HEL0Z_132_G Kukri_c26576_329_A BobWhite_c1558_312_T Excalibur_c40976_111_C Excalibur_c18829_389_T Excalibur_c91703_111_C BobWhite_c36548_98_G Ku_c6129_1491_A RAC875_c46007_340_G IAAV7407_T Tdurum_contig48451_735_G RAC875_rep_c111047_466_T TA011647-0807_C RAC875_rep_c102485_606_A RAC875_c8197_810_G RAC875_c12890_779_T Kukri_c93073_320_G wsnp_JD_c12088_12411845_G Kukri_c10869_1975_A D_GDS7LZN02G73QS_245_T wsnp_Ex_c40726_47723984_C Kukri_c92104_87_G TA006244-0342_G GENE-0609_166_A JD_c20003_489_T RAC875_c22676_459_A wsnp_Ex_c1408_2704613_A RAC875_c3397_274_T wsnp_Ex_rep_c66356_64538896_G IAAV5743_A wsnp_Ex_c1568_2993540_A D_contig28615_96_C BobWhite_rep_c65414_125_G D_GBB4FNX01CXHV1_235_C IACX11138_C Excalibur_rep_c102984_157_G Kukri_c114168_181_C RAC875_c24597_118_T GENE-1433_67_A TA004710-0394_T BobWhite_c22728_78_C RAC875_rep_c72984_1417_G Tdurum_contig28712_225_C BS00039210_51_A D_GBQ4KXB01EOW2G_327_C Excalibur_c14482_238_C tplb0030k01_447_G Kukri_c10184_517_T D_GBF1XID02ITQY8_200_A Excalibur_c12947_70_G D_GDS7LZN02HGJIZ_210_C wsnp_Ex_c14779_22892053_T RAC875_c26754_142_A Tdurum_contig92425_1612_T Kukri_c52789_486_C BobWhite_c4630_137_A BobWhite_c38001_579_A RAC875_c17386_429_A D_GB5Y7FA01EHPZX_186_G Kukri_c17740_721_C Kukri_c27040_309_A RFL_Contig4030_493_A RAC875_rep_c73201_205_C RAC875_c5985_142_A tplb0049c10_755_C D_GB5Y7FA01AF3L9_380_G wsnp_Ra_c66636_64922359_T RAC875_c33037_578_A Excalibur_c27702_282_T wsnp_Ku_c2486_4751695_A RFL_Contig3172_2550_C RFL_Contig6123_2447_T RFL_Contig2914_1097_C BS00012471_51_0 Excalibur_c7903_1013_C Tdurum_contig42153_7329_T CAP7_rep_c9799_82_C D_contig61264_40_T Excalibur_c34876_407_G tplb0046b02_1751_T JD_c64501_338_G IAAV4521_A RAC875_c4689_2115_C IAAV1798_T Kukri_c28842_164_C Kukri_c7666_1389_G D_contig09015_259_A Excalibur_c10776_976_A RAC875_rep_c80745_106_C Excalibur_c16646_146_C Excalibur_c8796_115_C Excalibur_rep_c83402_173_A Excalibur_c1986_439_C Ku_c4790_797_T wsnp_CAP12_c510_276361_G Excalibur_c1439_1032_C BobWhite_c36072_272_C Excalibur_c48957_395_G BS00084880_51_G Excalibur_c110738_61_C Excalibur_c9851_131_A D_contig10220_188_G RAC875_c41415_450_C Excalibur_c19499_948_C D_contig26065_109_T RAC875_c28465_171_G BS00067820_51_C JD_c2909_278_C D_GBB4FNX02HEUA8_337_A RAC875_c20273_984_G RFL_Contig2096_769_T RFL_Contig1416_3921_G D_GB5Y7FA01BIHMN_291_C Tdurum_contig62073_631_A RAC875_rep_c70357_917_C RAC875_c19824_493_T RAC875_c27818_221_C BobWhite_c2991_86_T BS00010318_51_C RFL_Contig3172_1752_C Ex_c27573_778_A RAC875_c56980_68_T D_contig22022_580_G Kukri_c31713_840_G RAC875_c16752_283_T Tdurum_contig10208_447_C RAC875_c27358_75_T BS00099128_51_T Excalibur_c13339_561_A JG_c1064_505_G IAAV2480_T BobWhite_rep_c66713_69_C wsnp_Ra_rep_c116793_96612614_A RAC875_c856_92_A RAC875_rep_c111569_170_T CAP7_c7251_347_T Excalibur_rep_c111801_55_T BS00067757_51_G IAAV3984_C RAC875_c5998_1056_G Tdurum_contig97684_237_G tplb0032l03_419_A Kukri_c59403_339_C Kukri_c50736_53_C D_contig76154_503_A D_contig00093_374_G D_contig17820_465_G RAC875_c32498_119_A BobWhite_c1933_407_A Ra_c12933_1372_0 wsnp_Ex_c29434_38471452_C BS00011413_51_A Excalibur_c24166_349_C Excalibur_c17000_557_T RAC875_rep_c74550_1061_C Tdurum_contig49928_424_A Kukri_c36134_114_G IACX8602_T Kukri_c5497_312_T RAC875_c10004_427_T wsnp_CAP12_rep_c4678_2134259_A wsnp_Ex_c6295_10967631_A Excalibur_c14317_401_C RAC875_c8723_54_A IAAV8570_T Kukri_c24669_78_T Kukri_rep_c110061_249_G Kukri_c53402_251_C wsnp_JD_c20720_18369335_C BS00044983_51_A BobWhite_c1849_423_G wsnp_Ku_c16895_25861847_A Kukri_c9785_62_C Kukri_c24669_1145_A BobWhite_c16735_362_G RAC875_c16656_406_T Kukri_rep_c104810_341_T RFL_Contig772_1037_G RAC875_c41370_179_C D_F5MV3MU01EQX37_66_T BS00030721_51_T Kukri_c47392_129_A RAC875_c20707_256_C Kukri_c5261_2770_T Kukri_c5579_241_T D_GB5Y7FA02JVFDI_342_A BS00079443_51_T BobWhite_c24419_68_C Ra_c22926_808_T D_GB5Y7FA01BHBOA_91_T Jagger_c7527_89_G BS00064813_51_T BobWhite_c29943_363_G Ex_c68194_1994_T IAAV4307_A RAC875_c13225_226_G BobWhite_c22823_776_T Kukri_c57903_607_A D_GA8KES402HPK9H_258_G D_contig21629_189_A RAC875_c28221_734_A D_F5XZDLF02HOAP6_255_C CAP7_c11806_165_A Tdurum_contig55330_161_G RAC875_c14322_444_C D_GCE8AKX01DSI7J_273_G BobWhite_rep_c64501_99_G Kukri_c103759_158_A Excalibur_c36942_640_C D_contig72437_413_C Kukri_c8243_988_G BobWhite_c5761_324_C wsnp_RFL_Contig2123_1397739_A TA001766-2030_T Tdurum_contig29912_607_T D_contig00818_448_C D_contig22826_66_A D_contig07691_138_G D_contig06832_543_A Excalibur_c35611_421_A TA005601-0686_A Kukri_c9785_1472_G RAC875_rep_c112781_197_T IAAV881_T Excalibur_c4323_697_T Excalibur_c57713_81_C RAC875_c85927_269_T Kukri_rep_c115699_390_C tplb0034f11_480_T Excalibur_c81356_316_A wsnp_Ku_c15567_24223777_A Kukri_rep_c101016_2104_G Kukri_c9118_1891_T RAC875_c13442_886_G BS00064459_51_C BobWhite_c30705_154_A Kukri_c80964_72_G GENE-0538_65_G RAC875_rep_c107542_828_A Ex_c12296_1252_A Kukri_c40953_658_C wsnp_Ex_rep_c72511_70872203_A RAC875_c39909_184_T TA002695-2341_C RAC875_rep_c109125_817_G D_GA8KES401B2NVH_77_C RAC875_rep_c83093_126_C D_GB5Y7FA01ELFZF_59_T BobWhite_c3964_588_G RAC875_c50040_251_A Kukri_c31086_220_C Ex_c14715_4101_G Kukri_rep_c71272_409_T Kukri_c4569_743_A Jagger_c3377_75_A RAC875_c5673_1209_A RAC875_rep_c70116_462_A Ku_c20664_262_C D_GDEEGVY02GS8VA_256_G Kukri_c19765_868_A BobWhite_c30520_281_C Excalibur_c22685_216_C BobWhite_c22728_257_T IAAV1401_C Excalibur_c57713_105_C Ra_c4143_758_A IACX4345_T Excalibur_c30167_243_G wsnp_Ex_c1944_3663988_T Tdurum_contig12556_686_G Kukri_c49219_76_T IACX7581_A RAC875_c10004_320_T Kukri_rep_c101016_779_G Kukri_c42455_390_C RAC875_rep_c108389_937_T D_GBUVHFX01AU224_322_G Kukri_c19266_779_A Tdurum_contig28980_211_A Kukri_rep_c116050_433_A IACX14755_T BobWhite_c5668_115_C D_contig32937_508_C RAC875_c4088_105_C Kukri_rep_c71793_633_T Excalibur_c40820_335_T RAC875_c22214_142_T Excalibur_c16655_863_G BS00072058_51_A D_GDS7LZN02G536K_199_A Ku_c68144_387_C D_GB5Y7FA02JCHQ0_95_G RAC875_rep_c70116_1430_G RAC875_rep_c110404_123_T RAC875_rep_c77067_347_A Excalibur_c1408_236_T CAP8_c1287_233_G Tdurum_contig42282_11463_G Excalibur_rep_c107856_120_A Kukri_c16352_687_G BS00029906_51_C Excalibur_c33079_199_A wsnp_Ex_rep_c68194_66973114_G BobWhite_c3871_1596_A Kukri_c29167_1103_G D_contig10130_43_T D_contig29600_282_G BS00011101_51_T IAAV8205_T GENE-1343_886_A Kukri_c36748_94_T RFL_Contig5204_503_C D_contig38734_307_C Kukri_c35597_68_T GENE-0581_156_A BobWhite_c11022_78_C wsnp_Ex_rep_c66982_65424216_T RFL_Contig1533_1278_C Excalibur_c66045_388_G Kukri_c10869_489_G Excalibur_c34937_710_G Tdurum_contig12831_69_A Kukri_c2281_208_C Kukri_c3629_1567_C tplb0034a02_612_T RAC875_rep_c72417_223_G BS00110128_51_G Excalibur_c14746_186_C Jagger_c5341_126_T Tdurum_contig81323_527_A RAC875_rep_c107483_306_C Excalibur_c30729_152_C Kukri_c14696_214_G RAC875_c1043_258_T GENE-0689_658_A Kukri_c9118_1774_T BobWhite_c16248_815_T IAAV5548_T BobWhite_c23054_1192_A D_contig22583_480_T RAC875_c85261_84_C BobWhite_c58572_190_A Kukri_rep_c108002_82_A D_contig04118_850_A BobWhite_c3495_1031_T Excalibur_c9930_733_A TA002095-0637_T Excalibur_c34600_292_G BobWhite_c11059_169_A Kukri_c26240_68_C Ra_c93914_205_C Excalibur_rep_c107566_190_T GENE-1741_103_A BobWhite_c30520_323_G D_GCE8AKX02JJOTN_208_G BobWhite_c9505_515_A D_F1BEJMU02GB94Z_188_C CAP7_c4676_94_T Excalibur_c19100_400_A IACX8947_T D_contig13957_233_A BobWhite_c15262_95_A D_GB5Y7FA01A570E_178_0 Kukri_c18857_260_C Excalibur_c56602_319_C BobWhite_c1971_839_A RAC875_c51420_117_T TA006024-1567_A CAP7_c3635_265_G RAC875_rep_c78961_328_A TA004016-0277_T RAC875_c9897_682_C Kukri_c41671_778_A BS00049876_51_A Excalibur_c79943_193_G Ku_c16895_793_A wsnp_RFL_Contig3522_3685860_T Excalibur_c21821_54_T RAC875_c4851_940_A TA001366-0072_T Kukri_rep_c68703_1268_C IACX6309_G BS00090701_51_G RAC875_rep_c72668_926_A IAAV1553_G Excalibur_c907_2017_T BobWhite_c46889_78_C RAC875_c16410_2141_C Excalibur_c29434_915_C Excalibur_c39215_100_T RAC875_c16162_546_T Kukri_rep_c105404_235_A tplb0035p08_1446_T Excalibur_c9575_452_G D_F5XZDLF02I744T_354_C Excalibur_c37655_196_A BS00077897_51_A BS00064682_51_A Excalibur_c59090_145_T BS00079440_51_A D_contig35591_138_A BobWhite_c38129_462_C wsnp_Ex_c101374_86744680_G RAC875_c101607_149_A D_GDEEGVY01BNWE4_292_0 RAC875_rep_c110214_161_T Ra_c19051_1446_G Kukri_c6309_3106_A RAC875_rep_c111313_227_T BobWhite_rep_c64354_74_G Excalibur_rep_c103331_515_A RFL_Contig4583_1909_A D_contig46070_282_C Kukri_rep_c81528_238_A RAC875_c14039_299_A RAC875_rep_c112054_1063_T BobWhite_c6818_487_A BobWhite_c2058_367_C BS00086228_51_G BS00032383_51_T BS00021937_51_G Tdurum_contig42153_6232_A Kukri_c26917_282_A Kukri_c53145_124_G RAC875_c24477_456_A Excalibur_c6807_1155_G Kukri_c6944_714_T Excalibur_c30030_70_T BS00009737_51_A D_GA8KES402FMVFR_262_A D_GBB4FNX02JP1OO_149_C BobWhite_c12052_610_C D_contig32845_322_G Kukri_rep_c104407_291_C D_GA8KES402JXTFV_102_C D_GA8KES401AVZF3_380_T wsnp_Ex_c36242_44232305_T RAC875_c102949_547_A Excalibur_c54282_1304_G RAC875_rep_c72668_695_C D_contig17244_302_T CAP12_c326_218_G Jagger_c8911_186_C RAC875_rep_c111806_278_T D_GDEEGVY01CDNQX_304_C Excalibur_c9619_1136_C D_F5XZDLF02IYX94_90_T Kukri_c9102_84_C RAC875_rep_c70342_1644_G TA004261-0545_C Excalibur_c685_165_A BobWhite_c11917_124_T D_F5MV3MU01EAJ4J_240_C RAC875_c4602_445_C BobWhite_c36539_117_C RAC875_c60512_122_C BS00021896_51_T Ku_c6129_1487_T RAC875_c35065_719_G Excalibur_c10018_356_T Kukri_rep_c91092_553_G Kukri_c17062_618_G GENE-1386_36_C wsnp_Ex_c17127_25756019_C RAC875_c26805_837_T D_contig14865_403_C D_GBUVHFX01DW8LN_198_A D_contig16379_501_C Excalibur_c22855_338_C D_contig24946_87_A RAC875_rep_c108412_116_G RAC875_rep_c108389_1240_T RAC875_rep_c83412_313_G Kukri_c41637_915_A Jagger_c593_107_A Kukri_c47908_473_T wsnp_BE489901D_Ta_2_1_C BS00022019_51_C RAC875_c82073_306_A wsnp_Ex_c6400_11123059_A RAC875_c63975_307_G BobWhite_c6356_207_A BS00002660_51_A Kukri_c16352_581_G Excalibur_c51281_802_G wsnp_CAP11_rep_c8700_3756682_T Kukri_c25828_136_G RAC875_c4331_1627_G Excalibur_c25517_169_T D_F5MV3MU01CD688_99_T Excalibur_c47422_106_C JD_c23521_469_T Kukri_c22200_1171_A Kukri_c31144_1166_A wsnp_RFL_Contig2914_2757372_G D_GB5Y7FA01EKFIY_337_G wsnp_Ku_c1016_2065367_G Ku_c22363_412_T Excalibur_c20050_748_C RFL_Contig4583_3169_T BS00073230_51_A RFL_Contig3298_1125_A Tdurum_contig49928_728_A BobWhite_c21460_140_T Ra_c2764_2243_T Excalibur_c17156_763_G RAC875_c28008_453_A RAC875_c11911_431_A RAC875_c44850_132_G TA001604-0335_G Kukri_c2914_318_T BobWhite_c17782_194_C Excalibur_c53338_209_A Kukri_c7666_746_G wsnp_JD_c14405_14144807_A D_contig68647_89_G Excalibur_c89817_294_A RAC875_c29135_471_G Excalibur_c16349_503_C RAC875_c67940_245_A Excalibur_c54778_103_C Excalibur_c6567_355_A RAC875_c68523_811_A RAC875_c10639_1801_A D_contig54651_37_T Kukri_rep_c83256_434_A Tdurum_contig10208_452_C BobWhite_c28552_194_G D_contig38813_84_T Kukri_c4481_289_C BobWhite_c4021_334_T Ex_c9186_1495_T JD_c22930_252_T RAC875_rep_c111047_67_A D_contig38131_245_T Kukri_c46542_1015_A GENE-1304_735_T CAP12_c1503_76_T D_F1BEJMU01DOWJ3_176_G Kukri_c3882_2021_C GENE-1086_1444_G BobWhite_c1760_132_G Kukri_c365_345_A Excalibur_rep_c67599_272_C D_GBF1XID02HII1E_223_G Kukri_c27894_369_T Kukri_c11111_304_A Kukri_c49680_92_T wsnp_Ra_c9209_15425473_C Tdurum_contig7495_1029_G JD_c24419_542_T D_F5XZDLF02HLZJ2_116_T D_GBF1XID02H9FW2_55_T BobWhite_c6770_617_C wsnp_Ex_c16496_25002840_C TA004152-0921_T wsnp_Ra_c46023_52004149_G Tdurum_contig55699_246_G RAC875_rep_c69527_458_C RAC875_c25513_403_T wsnp_Ex_c5412_9564346_A D_contig63014_263_T D_contig30159_294_A RAC875_c63608_75_G D_contig65683_344_G TA002964-0938_G Excalibur_c97347_55_C RAC875_c45306_174_G Ex_c33842_481_C D_contig35869_458_A Excalibur_c5987_729_C RAC875_rep_c108828_477_T Excalibur_c2496_1752_C Excalibur_c3526_1185_T RAC875_c1755_971_T BS00065643_51_G Excalibur_c40859_172_C D_contig61377_472_T Kukri_c920_128_A RAC875_c12221_834_T D_GCE8AKX01EIBGT_187_A JD_c8409_225_T JD_c2156_2040_G BobWhite_c10520_1517_A tplb0026n14_1026_T D_F1BEJMU01BX1JD_343_T Excalibur_c2127_863_A RAC875_c25299_119_G RAC875_c52378_56_T CAP11_c159_96_A RAC875_c18123_611_C Kukri_c15004_133_G Kukri_c2541_385_C Kukri_c63510_539_A wsnp_BE426620D_Ta_2_2_T Kukri_c6830_1973_T Excalibur_rep_c67363_638_G Kukri_c1016_1123_C RAC875_c35052_670_A Kukri_c29492_98_G Kukri_rep_c101016_905_G BS00010729_51_A RAC875_c319_582_T Excalibur_c13285_83_C Excalibur_c21752_768_A TA003523-0559_T BobWhite_c890_199_T Ex_c14755_1362_T RAC875_c1597_1690_C Kukri_c13225_1230_T BS00083504_51_T BobWhite_c8253_397_A Excalibur_c10122_789_A RAC875_c82073_409_A Kukri_c15669_406_A Kukri_c6531_821_A Ku_c9937_788_C Kukri_c4607_490_T D_F5XZDLF01D6H1B_86_G RAC875_rep_c72565_89_A RFL_Contig3298_599_T BobWhite_c3871_735_C wsnp_Ex_c7669_13090850_T Kukri_c26622_867_C TA005304-1009_C Kukri_c1460_1032_T Kukri_c54113_411_T BS00088575_51_C JD_c4626_425_A IAAV8933_A Ex_c3802_71_A BobWhite_rep_c64934_62_A Tdurum_contig42331_2843_C BS00039211_51_T Excalibur_c11031_129_A RAC875_rep_c108548_163_G Kukri_c45103_371_T IACX6124_T RFL_Contig4705_1482_C Excalibur_c23030_201_T GENE-1067_598_T JD_c10238_435_T RAC875_rep_c93251_332_A Kukri_rep_c70958_1044_T Ku_c25867_538_C D_contig35510_386_A Tdurum_contig28056_298_T Excalibur_c1352_751_A RAC875_rep_c113375_533_G BS00011039_51_A Excalibur_c7110_90_C JD_c1479_290_C tplb0045o20_699_A RAC875_c90033_165_A Kukri_c40204_141_G wsnp_Ku_c850_1758318_T BobWhite_c17783_72_T BobWhite_c2949_1083_A D_GCE8AKX01AJYZE_145_C CAP11_c3942_361_A RAC875_c45366_729_T Kukri_c24669_51_G Kukri_rep_c103277_167_T BobWhite_c44226_315_C D_wsnpbg606625_Contig1_1_G Kukri_c1296_3484_A BobWhite_c7143_223_G BobWhite_rep_c62574_283_C IACX5941_T RAC875_c19852_943_C Kukri_c57491_132_A D_contig10616_411_T Ra_c19690_1998_G RFL_Contig2934_1668_A BS00020869_51_G Excalibur_c3513_3033_A Ku_c7671_928_C RAC875_c33537_286_T Kukri_rep_c71272_633_A D_GBB4FNX02HBLFM_153_A D_contig01089_344_G Excalibur_c32514_247_A Kukri_c16654_1342_T CAP8_c3463_90_A wsnp_Ex_c14595_22634031_G RAC875_c1438_666_G D_GDS7LZN02H2ID6_146_T D_GBUVHFX02F2ZRZ_140_C RAC875_c4851_1600_T Excalibur_rep_c76271_351_T Kukri_c41234_126_T D_F1BEJMU02FXGZS_209_G Excalibur_c8436_1205_G Excalibur_c27769_1089_A IAAV1634_T CAP12_rep_c4833_190_T RFL_Contig4594_348_T Kukri_c49670_857_G Excalibur_c1353_929_G D_F5MV3MU01BFAQY_427_C D_GDRF1KQ02FUSHA_285_T BobWhite_c9310_584_C D_GCE8AKX01CN7A0_278_C Kukri_c3077_101_A RAC875_c76533_442_T Tdurum_contig42095_2454_A Tdurum_contig28838_226_C RFL_Contig753_1499_T RAC875_c20273_823_C BobWhite_c3056_1340_A Excalibur_c59287_531_T BS00032252_51_G D_contig17435_354_A D_GBUVHFX02GQVQH_189_T BS00083623_51_A BS00063517_51_C D_GA8KES401CLLUC_98_T BS00010012_51_C RAC875_c16542_118_C Excalibur_c1305_662_G Kukri_rep_c102125_401_G Kukri_c29484_532_C RFL_Contig5917_3026_T BobWhite_c1500_73_T Kukri_c9052_2231_T Kukri_c29600_112_T BobWhite_rep_c64049_232_A Excalibur_c17557_72_T GENE-0689_791_A D_GDRF1KQ01CLI2I_190_G Kukri_c30117_214_T RAC875_c20187_803_C RAC875_rep_c106938_931_G wsnp_BE517946D_Ta_1_2_A Excalibur_c50159_116_C RAC875_c59679_115_C Excalibur_c42512_584_G Kukri_c49522_254_T CAP7_rep_c9918_120_A RAC875_c4082_305_C Excalibur_c907_1643_T Jagger_c2273_166_T BS00009763_51_G Tdurum_contig30677_66_G RAC875_rep_c114501_272_A wsnp_Ex_rep_c66465_64708722_C Excalibur_rep_c67186_274_T BobWhite_c6841_373_T RAC875_c10644_1937_C Excalibur_c31806_491_C Kukri_c4117_2196_C Excalibur_rep_c82595_77_A JD_c38897_621_G BS00012493_51_C D_contig20050_310_T GENE-1012_680_C IAAV7129_A GENE-1351_273_A Excalibur_c74304_642_A RAC875_rep_c72435_90_A Excalibur_c4248_1411_T RAC875_rep_c69388_413_A BS00009540_51_T Kukri_c57491_156_C BobWhite_c27975_103_G RAC875_c15855_239_C RAC875_c51420_237_A Kukri_rep_c68124_169_G Kukri_c102346_668_A Kukri_c5579_409_A RAC875_c24094_383_G Kukri_rep_c102152_474_A CAP7_c937_208_C BS00049514_51_A Kukri_c51540_490_T Kukri_c55909_1109_A TA015190-0608_0 RAC875_c4861_1128_C BS00104667_51_T BS00067806_51_C GENE-1125_32_T Excalibur_c655_789_C Excalibur_c44325_545_A TA004957-0405_G BS00110224_51_T Ra_c15952_634_A GENE-1676_1048_T Excalibur_c34092_157_G wsnp_Ku_c28820_38731047_T Excalibur_c6937_146_A Ra_c14034_733_T Excalibur_c29273_283_A D_GB5Y7FA02JIUEJ_110_C D_F5MV3MU02JBATW_218_G wsnp_Ex_rep_c69928_68889568_G CAP8_s9979_176_G RAC875_rep_c110286_220_C Kukri_c12933_207_C Kukri_c14467_1029_C D_contig21075_775_A Excalibur_c10733_336_A Kukri_c19996_438_C Excalibur_c4705_660_C tplb0061j23_365_T wsnp_JD_c8085_9129899_T BobWhite_c8899_200_T RAC875_c1540_1124_C RAC875_c64318_434_T CAP8_c1591_472_A Excalibur_c43606_60_T RAC875_c34512_685_A Ra_c5096_484_G wsnp_CAP12_c455_248396_G Kukri_c17483_568_G RAC875_c29913_139_T RAC875_c9591_542_A BobWhite_c12157_747_A Excalibur_c48871_625_G Kukri_c48454_256_T Kukri_c49154_439_A D_contig03094_204_A Kukri_c20939_358_T RAC875_c23216_452_C D_F1BEJMU01EXUTT_298_G GENE-1421_124_A Kukri_c14467_975_G BS00012313_51_C RAC875_c57419_319_C D_F1BEJMU02HTVDA_57_G GENE-1304_646_A RFL_Contig1012_581_T Kukri_rep_c111352_341_G BobWhite_c5756_163_T Excalibur_c6807_464_T RAC875_c9776_644_C BobWhite_c35458_206_T D_GA8KES402H8JDW_160_A Excalibur_c63622_125_A RFL_Contig2914_1075_G D_GDRF1KQ02I43P5_64_G Excalibur_c26332_1541_G Ex_c12172_1199_T Tdurum_contig48451_434_T RAC875_c45558_266_A Excalibur_c44325_92_A RAC875_c29035_167_A BS00065823_51_C BobWhite_c10238_127_T Excalibur_c54282_1067_C BobWhite_c7786_376_C D_GDS7LZN01DS22T_39_A Jagger_c2002_214_A BS00111296_51_C RAC875_c24509_317_A Kukri_c35459_419_C Excalibur_rep_c113724_109_T Kukri_c10639_709_C Kukri_c63726_403_A RAC875_rep_c116214_88_G Ex_c10068_1509_C wsnp_Ex_c42970_49408712_G D_contig12069_831_A Ku_c42579_870_A JD_c10903_501_A RAC875_c17658_1419_A Kukri_rep_c71629_554_G Tdurum_contig10237_356_C RFL_Contig2643_966_G Excalibur_c12177_285_C RAC875_c31809_458_C D_contig67287_117_C Excalibur_rep_c68167_413_T BS00012463_51_T Tdurum_contig42153_5454_A RAC875_c68851_159_G Kukri_c39983_124_T RAC875_c37192_414_G RAC875_c12037_1769_G RAC875_c25995_336_A D_contig13757_264_C D_contig78563_134_A BobWhite_c8306_204_C wsnp_Ex_rep_c66809_65185323_A BobWhite_rep_c64429_660_A Ex_c4932_2217_G Excalibur_c3945_1441_A Kukri_c47908_284_T D_contig63523_252_T RAC875_c35200_302_T CAP12_c1460_347_T wsnp_JD_c33633_25567951_C RAC875_c1647_1988_G Excalibur_c24307_218_G BobWhite_rep_c56803_51_T D_F5MV3MU01BQN71_304_A Ku_c18593_1390_T RAC875_c6783_1602_C D_F5XZDLF01EFGMN_252_G RAC875_c1789_253_C BobWhite_c38833_197_G RFL_Contig2596_980_T D_GDEEGVY01AC338_219_C Ku_c33588_464_C BS00009575_51_G RAC875_c35052_1690_C RAC875_c28221_1218_T Kukri_c2671_2645_G CAP7_c4349_243_A Excalibur_c22761_811_A Kukri_c60627_74_A RAC875_rep_c106900_118_C Excalibur_rep_c80772_249_G Kukri_rep_c74426_262_T D_contig28175_498_C RAC875_c4947_799_G D_GBUVHFX02GKWUA_343_A BobWhite_c9723_77_T D_GBUVHFX02JKG4A_54_T RAC875_c25277_324_A RAC875_c53390_252_A RAC875_c29129_504_A Excalibur_rep_c102244_1103_C D_contig67329_211_T TA001447-0564-w_C Ex_c43253_395_G Kukri_c9785_1557_A D_contig22221_563_C Excalibur_c25091_761_A D_F5XZDLF02IN83A_60_T Excalibur_c25014_1261_C Kukri_c4117_160_C GENE-1152_91_T JD_c1057_459_T BS00023144_51_T CAP8_rep_c8162_101_A JD_c6511_280_T Excalibur_rep_c101470_1011_A RAC875_rep_c72897_262_T GENE-1355_265_T Excalibur_c11133_209_G D_contig54229_164_T Excalibur_rep_c107804_103_A BobWhite_c4309_253_G Kukri_c61049_124_A BobWhite_c23243_246_T wsnp_Ex_c2240_4197532_C Kukri_c83837_377_G CAP8_c8989_127_T RAC875_rep_c113405_148_T Excalibur_c53298_599_A Excalibur_c16646_1254_T Tdurum_contig12879_1273_T GENE-0684_1033_C IACX11028_A Kukri_c19540_425_C D_contig35664_136_G wsnp_RFL_Contig4594_5459508_T Ra_c106383_270_C Excalibur_c37462_187_T D_contig05132_533_G Kukri_c6944_1636_G BobWhite_c23953_203_A IAAV790_T Tdurum_contig56157_454_A Excalibur_rep_c101900_194_T BobWhite_c14480_99_T RAC875_rep_c113375_508_A BS00108016_51_A D_GDRF1KQ02JF0EE_83_T JD_c23444_59_G D_contig54506_395_A Ex_c10478_746_A Excalibur_c10161_1532_G Kukri_c37982_419_A Jagger_c6543_220_C tplb0021g21_595_A RAC875_rep_c72155_1009_T BobWhite_c17572_339_T Ku_c16895_803_C Kukri_rep_c68124_672_T Excalibur_c23467_359_C BS00065231_51_A BobWhite_c11686_575_G RFL_Contig4134_128_C RAC875_c11203_902_C GENE-4086_115_G Excalibur_c31802_420_A wsnp_JD_c1236_1789566_G RAC875_c21152_478_C RAC875_c31206_165_T D_contig76947_276_T Tdurum_contig63516_497_T wsnp_Ra_c6586_11477949_T RAC875_c807_283_A Ku_c5435_779_C GENE-1430_599_T BS00073229_51_A RAC875_c63928_105_T Jagger_c10124_91_A Ra_c4822_2006_C D_GBB4FNX01A1ZCW_138_A BobWhite_c7337_717_G D_GBB4FNX01CYM4I_78_T BS00107306_51_T GENE-0724_25_C CAP11_c2104_138_C Excalibur_c2353_975_A Kukri_rep_c70157_771_T BS00023140_51_T wsnp_Ku_c19799_29342935_A Tdurum_contig8741_194_T RAC875_c7804_236_G RFL_Contig3687_540_T RAC875_c2253_1756_G Tdurum_contig29974_90_C D_GDS7LZN01B9K5U_156_T Tdurum_contig42729_242_T IAAV2067_T Excalibur_c9713_247_C Ku_c935_3041_G BS00023089_51_G Jagger_c2853_75_C Excalibur_c26694_168_T wsnp_Ex_c52849_56297163_A Kukri_c38882_391_T wsnp_Ku_c8394_14267750_C BobWhite_rep_c64054_499_C BS00098857_51_C RFL_Contig5314_1147_G RAC875_c13610_1599_G IAAV2433_A BS00029127_51_T Tdurum_contig55573_506_G wsnp_JD_c968_1427139_A Kukri_c338_330_T wsnp_Ku_rep_c72681_72356010_A RAC875_c11030_319_C BS00066047_51_T Ra_c28538_763_G Excalibur_c41998_237_C Kukri_rep_c101121_477_T BS00011578_51_T Kukri_rep_c106170_174_G BS00065082_51_C GENE-4208_788_A wsnp_Ex_c11578_18655261_A wsnp_Ex_rep_c70831_69710886_T Ra_c8185_676_T BS00024901_51_C BS00064820_51_C Tdurum_contig75814_655_A wsnp_Ex_rep_c67218_65729639_G BS00021747_51_C Excalibur_c16840_3454_C BS00011962_51_A JD_c12887_157_G wsnp_Ku_c1468_2912654_G RAC875_c77113_57_C Tdurum_contig97520_849_T wsnp_Ex_rep_c66433_64661643_G RAC875_c75884_249_C Ra_c4568_960_G GENE-3949_349_G BobWhite_c22075_85_T RAC875_rep_c112119_358_C GENE-4222_877_T Excalibur_c18333_711_A BS00103275_51_A Excalibur_c32726_125_A Excalibur_c9754_1428_A RAC875_c395_372_A RAC875_c3928_422_T Ex_c11652_2046_C RAC875_c58848_60_T wsnp_Ex_c16491_24996576_A IACX7801_C BS00096519_51_A Ex_c66635_550_T wsnp_Ex_c15268_23489498_G BS00009782_51_T TA005627-0598_A wsnp_Ku_c2329_4474766_G RAC875_rep_c75251_505_T wsnp_Ex_rep_c68010_66754171_C Ra_c77116_338_T RFL_Contig2815_1584_G RAC875_c38136_199_A Tdurum_contig78006_158_T Kukri_c25355_87_T wsnp_Ex_c791_1557333_T GENE-3780_131_A Excalibur_c60816_99_A IAAV665_C BobWhite_c39821_167_G Kukri_rep_c71567_475_A wsnp_Ex_c3530_6459643_G Tdurum_contig97520_902_T Ku_c18430_1287_T RAC875_c2145_92_C Kukri_c7794_1247_T RAC875_c11183_2580_C tplb0060j17_879_T BS00031178_51_G TA005098-0959_G Kukri_c9406_337_G Excalibur_c53981_77_T BS00062894_51_A CAP8_c950_198_C RFL_Contig3175_1217_T RAC875_rep_c107922_295_C RAC875_c13610_2184_G wsnp_Ex_rep_c105594_89968727_C BS00079942_51_A Excalibur_c5868_1486_A Excalibur_c11578_324_G Excalibur_c28771_400_T BS00081603_51_T GENE-0345_707_C Ra_c4452_3073_A IAAV8493_A Ra_c22700_818_C Tdurum_contig76709_195_C BobWhite_c6527_222_T RFL_Contig5844_291_A JD_c6195_347_T GENE-3708_90_G Tdurum_contig13287_203_T BS00084846_51_G BobWhite_c4484_960_A BS00044360_51_C IAAV3686_A RFL_Contig3175_482_A BS00064873_51_T RAC875_c14205_1485_T wsnp_Ex_c17089_25709221_A Tdurum_contig56431_637_A wsnp_Ex_c25505_34771897_T RAC875_c40653_612_G Tdurum_contig29607_413_A wsnp_Ex_c12411_19795750_T GENE-4050_396_G Kukri_c21443_482_T wsnp_Ex_c11446_18468102_A BS00072216_51_A Excalibur_c11652_2007_G RAC875_c79898_255_G Excalibur_c49263_512_A wsnp_BE404947A_Ta_2_1_C Tdurum_contig28847_322_T Excalibur_c35871_596_C BS00074432_51_G Ku_c44079_365_A Ra_c5250_567_C wsnp_Ku_rep_c68351_67302372_C CAP7_rep_c8019_110_C RAC875_c14887_829_T Tdurum_contig10229_127_A IACX19307_C JD_c14165_353_G BobWhite_c4872_97_T BS00065496_51_A Tdurum_contig77175_248_C Ra_c16143_1157_A Kukri_c21995_1652_C RAC875_c31973_225_A BobWhite_c13845_195_T BobWhite_c38079_260_T RFL_Contig1396_932_A TA005685-0854_C RAC875_c101541_132_G IACX2250_C wsnp_Ex_c34597_42879718_G BS00082640_51_T wsnp_Ex_c31711_40468407_T wsnp_Ex_c19770_28768859_T BS00057486_51_G RFL_Contig3175_749_C IAAV6535_T RAC875_c7630_1383_G BS00083630_51_G CAP12_c118_95_C BS00063415_51_G CAP7_c12484_228_G Excalibur_c9713_371_A IAAV8240_C GENE-3665_61_T Excalibur_c64989_250_T BS00068106_51_A BS00095206_51_A IAAV3734_T Kukri_c25076_271_C wsnp_BE607043A_Td_2_1_C wsnp_Ex_c41551_48349585_C BobWhite_c2068_385_A Tdurum_contig63703_1237_T RAC875_c58780_213_C RAC875_c34278_158_C Ex_c9854_373_T wsnp_Ku_rep_c71238_70957970_T Ra_c6429_1157_T Tdurum_contig97355_136_C Tdurum_contig67686_633_C Excalibur_c9210_168_T wsnp_Ex_rep_c67436_66026057_T Excalibur_c8197_381_A BS00081699_51_T Ra_c3533_880_T Excalibur_rep_c69275_346_T RAC875_c8254_1491_T RFL_Contig582_263_A Tdurum_contig69065_319_T Tdurum_contig43538_1582_C wsnp_Ku_c38215_46911010_C BS00023627_51_G JD_c1150_134_T Ra_c29420_237_G RAC875_c53520_103_C Tdurum_contig76586_574_T wsnp_CAP12_c1226_628910_A Ra_c23756_1231_A RAC875_c49875_405_C wsnp_Ra_c61979_62214892_T Ra_c6244_1331_T BS00063175_51_A Excalibur_c47748_83_A IAAV7384_T Kukri_rep_c113626_110_A wsnp_Ex_c7546_12900094_T IAAV4068_A wsnp_CAP12_c928_486444_A RAC875_c41786_587_G BS00104366_51_G Excalibur_c15109_543_C Tdurum_contig61574_645_T BS00041633_51_A BobWhite_c27145_318_G RAC875_c6711_572_C wsnp_BE495143A_Ta_2_1_G GENE-3709_393_T Excalibur_c17959_948_A BS00067711_51_G wsnp_Ex_rep_c68165_66935014_G wsnp_Ku_c38351_47009610_G BobWhite_c31673_296_T Kukri_c16463_584_C RAC875_c4529_3312_T Tdurum_contig13287_811_T BobWhite_c37804_181_T Ku_c10377_335_A GENE-4011_91_A Excalibur_c23748_1050_A Tdurum_contig54967_581_G BS00103442_51_G BS00011060_51_T Ku_c1021_1971_T Excalibur_c24600_733_T Kukri_rep_c101615_148_T Ex_c9592_244_A BS00042195_51_C TA003021-1057_T wsnp_CAP11_c2142_1128735_A Tdurum_contig48179_1197_T RAC875_c88443_61_G wsnp_JD_c5872_7032403_T RAC875_c6429_88_T Kukri_c24262_918_T Excalibur_c37358_676_T RAC875_c13610_822_C wsnp_Ex_c11348_18327861_A RAC875_rep_c79566_238_T wsnp_JD_c533_807568_T Excalibur_c1855_962_A BS00109886_51_A CAP7_rep_c13246_103_T Excalibur_c11921_185_G Excalibur_c64989_556_C BS00105913_51_G wsnp_Ex_c3016_5573835_G BS00022951_51_G GENE-4142_882_C BobWhite_c20706_135_A Kukri_rep_c69659_71_A Kukri_c12478_628_T Kukri_c7539_1065_T BobWhite_rep_c51912_455_C Ra_c6429_1217_T Excalibur_c3959_118_T BS00022980_51_T RAC875_c25373_540_T Excalibur_rep_c98042_438_C Excalibur_rep_c90454_251_C Kukri_c3009_1374_T BS00099401_51_A BS00003632_51_A Kukri_c3570_1817_G Kukri_c37669_333_C Kukri_rep_c105406_308_A Kukri_c30390_1731_A Excalibur_c61509_69_G RAC875_c23552_1354_G Excalibur_c79991_552_G Excalibur_c12266_1393_A wsnp_Ex_c17692_26437459_C Excalibur_c12482_901_T wsnp_JD_rep_c65886_41872083_C Tdurum_contig42729_433_G RAC875_rep_c100137_114_T wsnp_Ex_c18229_27041048_A Ra_c4286_1000_G wsnp_Ex_c30823_39695268_A GENE-4231_195_C BS00065079_51_T RAC875_c2253_1255_A Excalibur_rep_c69900_395_T Kukri_c47852_121_A Excalibur_rep_c74709_56_T Excalibur_c11290_278_A Tdurum_contig59351_490_A RAC875_c31381_313_G BS00071732_51_C BS00067558_51_A wsnp_Ex_rep_c68010_66754801_C Kukri_c44392_212_A wsnp_Ku_c22358_32187765_A Kukri_c14239_1995_C Tdurum_contig51741_345_T wsnp_JD_c3839_4902725_A Excalibur_c97022_396_T RAC875_rep_c109592_150_T GENE-3726_78_C BS00099879_51_T Kukri_c17618_874_G RFL_Contig6053_2072_A Kukri_rep_c106450_71_A IACX4889_A RFL_Contig2815_1764_G BobWhite_rep_c49208_1072_A Excalibur_c50559_622_A RAC875_c13610_2646_C Tdurum_contig59599_1213_T Tdurum_contig10729_989_A BS00021965_51_T Ku_c8125_1049_C Kukri_c3009_1822_T Ex_c4359_221_C Tdurum_contig11275_461_A Excalibur_c13_1928_A Tdurum_contig16290_156_C RFL_Contig2815_1305_C RAC875_c6600_716_C BobWhite_c25208_171_C D_contig03207_141_C IAAV2501_T Tdurum_contig68258_1773_T Tdurum_contig42643_194_G Ku_c1021_1642_C wsnp_Ex_c4865_8679756_T Ra_c70188_270_G RAC875_c60707_1852_A wsnp_Ku_c1549_3054872_A Tdurum_contig46670_911_C RFL_Contig2765_1200_C wsnp_Ex_c2325_4355706_A RFL_Contig1159_2123_T Kukri_c38982_246_T wsnp_JD_c22766_19622512_A Excalibur_c61179_144_A JD_c14987_437_C Kukri_c494_1413_T BS00047085_51_G BS00105910_51_T Excalibur_c35871_956_C Tdurum_contig29357_338_C BS00093036_51_T wsnp_RFL_Contig3136_3092151_C BS00086174_51_A BobWhite_c27145_731_T Excalibur_c36944_509_G BS00041200_51_A Kukri_c49417_141_G BS00022913_51_G Excalibur_c30648_924_T wsnp_Ku_c61953_63254478_C IACX473_C Tdurum_contig14559_741_A Kukri_c6128_319_T tplb0047k12_1370_G RAC875_c27962_341_A wsnp_Ra_c18735_27835674_A Excalibur_c52304_59_C wsnp_CAP11_c1178_684471_C RAC875_c11876_120_A wsnp_Ex_c902_1745108_T Tdurum_contig10205_807_C Tdurum_contig83933_258_T BS00073872_51_C Kukri_c56638_212_T RAC875_c39433_564_T IAAV151_C JG_c3077_214_G RFL_Contig5192_691_C BS00105965_51_A RAC875_rep_c92223_1022_T IACX11098_C wsnp_Ex_c15708_24057812_A Excalibur_c55093_143_T Ra_c2235_3340_A Kukri_rep_c72004_1178_T RAC875_c3928_296_T BobWhite_c9681_769_C IAAV9150_C Ku_c44422_456_T BS00093145_51_C wsnp_Ex_c35465_43610634_G wsnp_Ra_c61979_62215037_A CAP11_c871_103_T Excalibur_c32219_491_A RAC875_rep_c99895_112_A wsnp_Ku_c7458_12842353_C RAC875_c63_53_A Tdurum_contig42823_1734_G IACX3317_G RAC875_c76675_372_T Excalibur_c10263_218_G Ku_c87838_1055_A wsnp_Ex_c7002_12063380_A RAC875_c4668_771_C Kukri_c102502_261_A BS00004466_51_C CAP8_c1595_255_T Excalibur_rep_c82397_137_C BS00031057_51_A Excalibur_c13105_626_A Tdurum_contig30262_75_G wsnp_Ex_c18965_27868480_A Excalibur_c13352_760_C RAC875_c6137_562_A Excalibur_c9970_273_T Kukri_c20107_308_T Excalibur_c9835_136_T Kukri_c41620_129_G Excalibur_c3439_534_T Ex_c1911_649_G Ku_c16350_1023_C BS00099290_51_T wsnp_Ex_c29350_38393488_G Ku_c14907_456_T wsnp_Ex_c11621_18716254_T Excalibur_c32726_279_G Kukri_c107526_208_A Excalibur_c7044_243_T BS00022660_51_C BS00003861_51_C BS00062781_51_G Kukri_rep_c69072_174_T CAP7_c689_90_C wsnp_BF291974A_Ta_2_1_G BS00072903_51_A Tdurum_contig30953_159_T RAC875_c5746_241_C Excalibur_c56264_188_A BobWhite_c10239_519_G TA004095-0446_A wsnp_Ex_rep_c68165_66935148_C wsnp_Ex_c32624_41252144_G wsnp_Ex_c12288_19625413_C RFL_Contig4069_2628_C Kukri_c12016_205_A IACX6046_T Tdurum_contig60549_1189_A BobWhite_c45410_242_G Excalibur_c5677_1330_G Excalibur_s115493_110_G BobWhite_c23416_168_T Excalibur_c33769_253_A Excalibur_c28759_1049_C wsnp_Ex_c1381_2647144_T Excalibur_c99104_213_T wsnp_Ra_c5346_9501281_G BobWhite_c18017_209_A Excalibur_c4202_1326_T Ra_c2253_1271_G Kukri_c6135_150_C wsnp_JD_c7718_8795833_A RAC875_c40084_1671_T Excalibur_s111897_126_G RFL_Contig2800_905_A RAC875_c4196_1614_C Excalibur_c49745_628_G IAAV5969_G wsnp_Ex_rep_c66552_64837613_T IAAV583_G BobWhite_c5092_422_G Ku_c1672_301_A BS00022412_51_A Tdurum_contig25624_227_G Ra_c77116_279_A wsnp_Ex_c32512_41153735_T BS00022032_51_T Excalibur_c33017_141_C Tdurum_contig11531_522_T Excalibur_c32691_574_A Excalibur_c10372_1256_G Tdurum_contig47463_173_C Kukri_c9763_115_A Tdurum_contig9835_664_A IAAV2924_G Excalibur_c10352_911_C Ku_c104619_404_A Tdurum_contig28508_363_C wsnp_Ra_c16745_25482384_G wsnp_Ex_c26147_35395059_T Kukri_c8342_289_A wsnp_Ex_rep_c102011_87270703_A Tdurum_contig45243_188_T RAC875_c93959_96_T Kukri_c36210_205_G RAC875_c45896_232_A BobWhite_rep_c50671_356_C wsnp_JD_c5872_7032077_G Tdurum_contig12123_1650_T D_contig09895_560_A RAC875_rep_c69147_184_T Tdurum_contig70819_393_T BS00019273_51_C wsnp_Ex_rep_c68165_66935041_T RAC875_c28122_475_C Tdurum_contig83190_441_G wsnp_CAP11_c1114_653767_C Tdurum_contig59358_392_A RFL_Contig1622_1825_A Ex_c10824_1664_C Tdurum_contig93104_520_A BobWhite_c13949_98_T wsnp_Ku_c17618_26749729_G BobWhite_c13779_636_A BS00011010_51_T Tdurum_contig60549_397_C Tdurum_contig41233_94_A RAC875_c6429_132_C RFL_Contig5192_2052_C wsnp_Ex_c11439_18459047_T Tdurum_contig9544_2233_C BS00011404_51_C Excalibur_rep_c113748_62_A Excalibur_c91980_139_A RAC875_c1096_771_T Jagger_c9118_62_T wsnp_Ex_c28973_38050405_C Kukri_c35949_523_A RAC875_c23490_622_A Excalibur_c48569_78_C IAAV5088_G wsnp_Ex_c2236_4189774_T Tdurum_contig77175_150_A Tdurum_contig46670_1680_C Ex_c3530_106_G RFL_Contig5170_330_G BobWhite_rep_c63956_254_T Tdurum_contig51780_159_C Tdurum_contig15238_972_G wsnp_Ku_c29287_39194579_A Kukri_c44260_577_A RAC875_c12821_466_A Tdurum_contig55193_296_C wsnp_JD_c26552_21868492_C Excalibur_rep_c69054_795_C RAC875_c4196_1689_A wsnp_Ex_c21633_30782312_T GENE-4118_142_C Tdurum_contig75763_930_A BS00028263_51_A BS00003723_51_T BS00076530_51_T Kukri_c25244_199_G wsnp_Ku_c26784_36747712_T BobWhite_c11997_246_A wsnp_Ex_c7002_12063325_T GENE-0659_105_G Kukri_c26073_303_C Ra_c51232_293_C IACX5858_T wsnp_Ex_rep_c101766_87073440_C RAC875_rep_c73333_522_G Kukri_rep_c103999_1758_C RAC875_c41786_417_G Excalibur_c38928_307_T Excalibur_rep_c87608_238_T BS00065851_51_G Ku_c1021_1957_C Kukri_c9595_242_T Kukri_c38982_165_A BS00001100_51_T BS00099407_51_C Ku_c11950_931_C Kukri_c6529_259_T RAC875_c34278_121_T BS00073124_51_T Kukri_c11073_954_C Kukri_c4081_951_G BS00078715_51_C wsnp_Ex_c14192_22135363_T wsnp_BE403421A_Ta_2_1_T BS00067874_51_T GENE-4081_644_G RAC875_c62614_191_T RAC875_c767_4007_A wsnp_Ex_c1011_1931797_C BS00022489_51_A RAC875_c6429_55_T BS00077789_51_T BS00042710_51_T wsnp_Ex_c36801_44683992_T wsnp_RFL_Contig3175_3154256_A IAAV1820_T wsnp_Ex_rep_c68369_67180429_T GENE-2561_69_C Kukri_c22149_276_C Excalibur_c47557_418_G BobWhite_s67148_324_A RAC875_c5893_368_A wsnp_Ex_c15378_23639387_C IAAV6777_A Kukri_c57557_84_C Jagger_c286_263_A Kukri_c37241_513_A BS00027942_51_G Tdurum_contig9503_575_A Kukri_c19299_270_C BS00057297_51_C CAP8_c1851_62_G Excalibur_c33724_303_C Excalibur_c34269_460_C IACX6086_T BS00021704_51_A RAC875_rep_c74051_276_T wsnp_Ex_c51820_55631329_C Excalibur_c61792_51_C Tdurum_contig62188_499_A wsnp_Ku_c21021_30712963_G BS00094893_51_C wsnp_Ex_rep_c98716_85135069_T Kukri_rep_c104427_98_A Excalibur_c9702_348_G wsnp_Ex_c43887_50077773_A RAC875_c14063_248_A Ku_c2951_1724_T Tdurum_contig13240_523_T Tdurum_contig47463_615_T wsnp_Ex_c965_1845676_A BobWhite_c36339_821_T BobWhite_c10832_1131_A IAAV8577_G RAC875_c54465_101_T BS00082637_51_G CAP8_c6448_265_G RAC875_c56259_87_C wsnp_Ku_rep_c77171_75478137_A Excalibur_c52266_62_T wsnp_Ex_c12141_19415226_T wsnp_Ex_rep_c67819_66516786_G Tdurum_contig43479_952_C IAAV1652_G Kukri_c40994_61_C BS00042200_51_T BobWhite_c10832_972_T Excalibur_c16402_178_G BobWhite_c12261_130_A BS00022372_51_T GENE-4194_514_A BobWhite_c39821_195_A GENE-3965_8_C CAP11_c2428_114_G wsnp_Ex_rep_c76495_73453891_C Ku_c20452_1414_G BobWhite_c5872_589_A Tdurum_contig10729_118_A Tdurum_contig51566_427_G RAC875_c1998_1744_C BobWhite_c6234_144_A Tdurum_contig81516_69_T IAAV4239_A Ra_c7741_1403_C wsnp_RFL_Contig2223_1603535_T BS00091538_51_T wsnp_JD_c3441_4455541_G RAC875_c38494_52_T Kukri_c6128_373_G IAAV5595_A Ex_c5442_738_T Excalibur_c9835_91_T BobWhite_c26503_61_C IAAV6004_G RFL_Contig2815_1110_A Tdurum_contig12045_327_C BS00087447_51_C Jagger_c5227_133_G BS00063296_51_T BobWhite_c23888_124_A IAAV5035_A Excalibur_c25898_434_T wsnp_Ex_c17185_25829084_A RAC875_c36026_178_A Tdurum_contig55363_297_A BobWhite_c1082_134_C RAC875_c27962_61_A Excalibur_c18226_1048_T Excalibur_c7002_314_T BobWhite_c7156_643_A RAC875_c58253_127_A tplb0060e19_614_G BobWhite_c19820_129_G Tdurum_contig42405_114_A Kukri_c1468_1748_G Excalibur_c615_65_A RAC875_rep_c97032_73_A Kukri_s104077_62_A BobWhite_rep_c50671_408_A Tdurum_contig57538_720_T Tdurum_contig75737_1479_G RFL_Contig2765_1148_G Kukri_c64230_493_T BobWhite_c20782_697_G Ra_c48987_1368_T IACX508_A IAAV5536_A Ra_c33862_243_T BS00009600_51_T wsnp_Ex_c20457_29526260_G BS00064654_51_T BS00063485_51_A TA005330-0793_T Tdurum_contig60549_1456_A D_F1BEJMU01AK2KX_99_A BS00082211_51_G Tdurum_contig55124_310_T RAC875_rep_c90952_205_A Excalibur_c25276_314_A Ex_c10413_1606_0 BS00068469_51_T BS00068104_51_A RAC875_c23449_205_T Tdurum_contig54311_256_T IAAV2681_G Tdurum_contig46670_1262_A Kukri_c38982_516_T BS00011604_51_G CAP11_c8715_252_T D_GBQ4KXB01B5NHZ_336_C Tdurum_contig56658_269_G RAC875_c101541_165_T RAC875_rep_c103425_401_A wsnp_Ex_c29368_38408543_C RFL_Contig2815_1135_T Excalibur_c6407_251_T Tdurum_contig42125_5692_A Ra_c900_634_0 Kukri_c1468_1609_T Kukri_c50441_401_G JD_c3392_168_A IAAV1529_A Kukri_rep_c70185_854_A RAC875_c35198_418_T wsnp_Ex_c51820_55631560_A RAC875_c18020_1393_T Ku_c110290_1118_T Kukri_c30819_246_G IAAV1385_G BS00074429_51_G RAC875_c6135_95_G Tdurum_contig13901_55_A BobWhite_c32835_152_C Kukri_c11266_1036_T IAAV6837_A Kukri_rep_c107605_569_T BS00078124_51_G BS00074979_51_T Excalibur_c37062_65_A Excalibur_c1863_518_T wsnp_CAP11_c303_253438_C GENE-4154_365_T Ra_c12531_779_A wsnp_Ex_rep_c67878_66584488_T Tdurum_contig10729_986_A BobWhite_c2143_229_T Tdurum_contig42520_585_C BS00072945_51_G RAC875_c52504_215_A BobWhite_c2568_115_C Excalibur_c10326_666_A Tdurum_contig43872_549_C wsnp_Ra_c13998_21994095_A wsnp_CAP12_rep_c4048_1842112_T Tdurum_contig43538_1306_C BS00022836_51_T Kukri_c29345_523_T BS00012023_51_A wsnp_BE495143A_Ta_2_2_T Excalibur_c20808_957_T wsnp_Ex_c23503_32742849_C IAAV894_G CAP7_c432_73_A RAC875_c42768_243_C Tdurum_contig61448_518_T BobWhite_c53978_99_T Tdurum_contig42405_197_A wsnp_Ku_rep_c102901_89769309_C Tdurum_contig55193_347_C RAC875_c8254_249_C Kukri_c24573_158_G BS00011899_51_T RAC875_c4568_60_C wsnp_Ex_rep_c103517_88455567_A BS00071651_51_A Kukri_rep_c104870_378_G wsnp_Ex_rep_c67801_66492414_A CAP7_rep_c5315_221_T Kukri_c4750_452_G RAC875_c26587_377_C Kukri_c338_109_T wsnp_Ex_c21129_30256617_A wsnp_Ex_rep_c106072_90285324_C wsnp_Ex_rep_c70675_69579757_A Tdurum_contig42729_380_T Excalibur_c9779_465_A wsnp_Ex_rep_c102807_87894833_A RAC875_c64852_1039_A Tdurum_contig59351_418_T Kukri_c14679_1082_A BS00083914_51_G RAC875_c7560_398_C Kukri_c10226_1815_T Tdurum_contig5961_2764_A RAC875_c79742_159_A Excalibur_c4887_2726_A wsnp_Ex_c3530_6459532_G RAC875_c4030_942_G Excalibur_c26057_1049_C Excalibur_c22733_479_C TA004297-0876_A Excalibur_c35350_424_A GENE-3980_221_T wsnp_CAP7_c1839_908011_T tplb0060j17_363_A RAC875_c99174_63_G Ex_c50864_326_G wsnp_Ex_rep_c105612_89983181_G Tdurum_contig29137_347_A Tdurum_contig53138_302_A Excalibur_c16181_918_A Ra_c22700_943_G Excalibur_c23966_108_G Tdurum_contig48870_249_G Excalibur_c23748_1233_A wsnp_Ex_c1153_2213588_G BobWhite_c15849_189_T wsnp_Ex_c11348_18326787_A RAC875_c25029_554_T Ra_c41794_1690_A Kukri_c57452_1040_C RAC875_c52118_68_T BS00091539_51_T wsnp_Ex_rep_c101133_86572194_A Kukri_c3009_1702_C CAP11_c1594_271_A Kukri_c21443_791_A Ra_c28538_971_T wsnp_CAP11_rep_c4297_2028653_G CAP11_c1206_301_G TA005025-0383_T BS00094989_51_T BS00036878_51_C Kukri_c48922_244_G BobWhite_c27364_296_A Tdurum_contig50698_601_T Excalibur_c12876_738_G Tdurum_contig1706_272_A wsnp_BF483091A_Ta_2_5_T RAC875_c8088_61_C Kukri_c1877_121_A Kukri_c28198_463_T Excalibur_c24288_548_T Excalibur_c42800_804_T IAAV3806_C BS00040814_51_A Excalibur_c15851_590_G RAC875_c12835_1335_G RFL_Contig2815_1881_T Kukri_c18486_347_G Kukri_c3075_391_G Excalibur_c46335_294_C RAC875_c17297_341_T Ra_c1709_839_A wsnp_Ex_c17089_25709028_T RAC875_c21870_227_A Kukri_c45026_303_T Kukri_rep_c103187_176_T tplb0056d17_78_T BS00093317_51_A RAC875_c24832_1158_T Kukri_c7458_1332_G Ku_c32078_885_T BobWhite_c32372_186_T Ku_c6998_485_A RAC875_c79742_102_T Tdurum_contig8608_553_A Tdurum_contig68269_258_A RAC875_c13610_1239_G RAC875_c10054_2066_T RAC875_rep_c113731_95_T RAC875_c42647_153_T IACX2946_A BS00078658_51_T RAC875_c44002_81_T RAC875_c28637_1004_T Kukri_c1792_2228_T BS00064632_51_C GENE-4204_738_G IACX7844_A CAP7_c2559_63_A wsnp_Ex_c8741_14630167_G GENE-3803_32_G TA004032-0298_A wsnp_CAP7_c1839_907899_C RAC875_c3438_1329_T Kukri_c19299_504_A CAP7_c6528_99_T Kukri_rep_c68102_99_T wsnp_Ex_c14156_22088518_A Tdurum_contig9713_488_C BS00037002_51_T Excalibur_c5471_1143_T Excalibur_rep_c105463_330_T IAAV5967_G RFL_Contig2605_672_A BS00110902_51_C BS00024191_51_T BS00022292_51_C RAC875_c8254_1203_A Tdurum_contig25819_527_T BS00066872_51_T Excalibur_c32710_68_T CAP12_c7995_75_A wsnp_Ex_c341_667884_G Tdurum_contig12749_255_C RAC875_c95764_86_T BobWhite_c23193_170_T wsnp_Ex_rep_c69901_68864080_A JD_c49343_430_C Kukri_rep_c101776_81_G wsnp_JD_rep_c49006_33254974_A wsnp_Ku_c21316_31053745_C Tdurum_contig4885_2071_A Excalibur_c1236_278_A BS00065601_51_A wsnp_Ex_c33452_41938159_T tplb0025b13_2033_T BobWhite_s66792_249_A Ex_c35748_441_T Kukri_rep_c96140_621_G Tdurum_contig11106_340_A Tdurum_contig97729_491_G Tdurum_contig78830_745_T BS00022701_51_T BS00083459_51_T GENE-0527_92_G Ku_c8351_945_T Tdurum_contig50845_215_T BobWhite_c1361_1187_C Ex_c25689_1606_A wsnp_Ex_rep_c73818_71733737_T wsnp_Ex_rep_c101414_86780996_A RAC875_c42365_265_C wsnp_Ex_c8364_14095508_T wsnp_Ex_rep_c72011_70562321_G BS00009104_51_T wsnp_Ex_c1557_2973321_G Kukri_c24570_282_G CAP8_c2578_452_T BS00054271_51_T BS00072408_51_C BS00066259_51_G Kukri_c7294_444_T RAC875_c30138_595_T RAC875_c1295_1603_C Excalibur_c30955_194_T Tdurum_contig49251_560_T GENE-4832_103_C wsnp_Ex_c48407_53323801_A BobWhite_c18592_327_T Ex_c15768_799_0 Excalibur_c41592_100_G wsnp_BF475149A_Ta_2_1_C wsnp_Ex_c23598_32826926_G BS00070695_51_T CAP8_c2296_169_T Tdurum_contig15967_90_T Ku_c23222_221_T wsnp_Ex_rep_c102067_87314043_A tplb0030a05_173_C Tdurum_contig44809_1626_A BS00064204_51_C Tdurum_contig52332_94_G Excalibur_c3475_903_A Tdurum_contig31304_527_T RFL_Contig5334_1969_A Kukri_rep_c103291_208_T CAP11_c5573_163_T IAAV5730_G CAP8_c4610_292_A BS00056547_51_G BS00011892_51_A wsnp_BG263358A_Ta_2_3_C Ra_c2895_591_G Kukri_c15836_1449_C wsnp_Ex_c7271_12483592_T GENE-0172_551_T RAC875_c52947_84_A BS00026917_51_T Ex_c5192_943_T RAC875_c8503_644_A Tdurum_contig29886_139_A BS00064205_51_T Excalibur_rep_c105180_199_G wsnp_Ku_c13229_21142792_C Tdurum_contig13946_241_T BobWhite_c37358_208_T IACX219_T IAAV6919_T Excalibur_c114401_105_C wsnp_CAP11_c146_160903_G IACX17310_A IAAV4132_T Tdurum_contig48037_499_C wsnp_Ra_c24776_34331660_T IAAV2709_T Excalibur_c3475_113_A Excalibur_c65755_51_T Kukri_c44201_497_C GENE-2174_219_G RFL_Contig1118_1073_T wsnp_Ra_rep_c74936_72685894_T wsnp_Ex_c44049_50205614_A wsnp_Ex_c3475_6362087_G wsnp_Ex_c15852_24239968_C wsnp_Ra_c6891_11974621_T BobWhite_c45409_389_G Tdurum_contig68827_61_T RAC875_c89934_219_C wsnp_Ex_c56097_58352130_A Excalibur_c2389_361_A Kukri_c43479_207_A RAC875_c2313_887_T Kukri_c1818_2671_G wsnp_Ex_c12932_20486842_C IACX542_G RFL_Contig5637_1008_T Excalibur_c1886_1303_G Kukri_rep_c68121_997_A Tdurum_contig21114_255_A Ra_c41164_730_G RAC875_c46646_549_T RAC875_rep_c71093_1070_A BobWhite_c12568_900_A Excalibur_c5139_198_G wsnp_Ex_c8885_14842394_C Kukri_c10239_2186_A IAAV7203_C Excalibur_c71158_54_C Ra_c56010_289_G Kukri_c47380_112_T Tdurum_contig56538_337_A Excalibur_c3293_1019_C CAP12_c3758_112_A BS00063612_51_A Kukri_rep_c69614_1326_T RAC875_c103210_341_A RAC875_c1710_376_G IACX3496_C Kukri_c23926_409_T BS00089894_51_A BS00022870_51_T BS00028146_51_G Tdurum_contig45671_799_A RAC875_c15593_1421_G BS00002216_51_G BobWhite_c44947_277_T RAC875_c85550_52_A wsnp_Ra_c26191_35761997_T RAC875_c16820_419_C RFL_Contig4206_193_T BobWhite_rep_c63205_143_A wsnp_Ex_c5192_9203682_G Tdurum_contig75476_721_C IAAV3919_A wsnp_Ex_c55986_58282517_G wsnp_Ex_c1137_2183772_T BS00039377_51_G Jagger_c468_53_A Kukri_c38319_274_C IAAV4099_T wsnp_Ex_c14361_22341570_C RAC875_c34888_65_T Ku_c2898_221_G RAC875_c23081_141_G Excalibur_c31920_105_T wsnp_Ku_c2815_5317230_A IAAV3040_T BS00023377_51_G Excalibur_c34029_172_A Tdurum_contig43646_147_G BS00033750_51_T wsnp_Ku_rep_c109724_94227136_T RAC875_c11016_495_T IAAV1368_A BS00012051_51_T Kukri_c37212_1286_A Excalibur_c869_2091_G IAAV3217_A wsnp_BF200531A_Ta_2_1_G JG_c2353_534_C wsnp_Ex_rep_c68085_66839109_G BobWhite_c6558_234_C Tdurum_contig51833_439_T wsnp_Ku_c1642_3232242_T BS00034899_51_A BS00070991_51_T IACX2941_G Excalibur_c8396_300_G RAC875_c19579_377_A Kukri_rep_c110684_517_G wsnp_Ex_c4605_8241260_T wsnp_Ex_c64327_63176640_G BobWhite_c20934_450_T BobWhite_c46007_582_G BS00022698_51_T BS00096930_51_G wsnp_Ku_c5687_10068945_T wsnp_Ex_c35821_43892960_A wsnp_Ex_c11939_19147790_T GENE-0116_102_A Kukri_c20927_339_T wsnp_Ku_c12441_20092792_C CAP12_c713_141_A Kukri_c2121_1334_A RAC875_c49433_308_A Kukri_c24144_1568_A Tdurum_contig42479_3110_C IACX662_A wsnp_Ex_c39661_46902650_C Excalibur_rep_c104216_671_C wsnp_Ex_c32590_41222878_T RAC875_c13454_1256_A Kukri_c3888_1478_T Kukri_c18608_135_G wsnp_Ex_c41953_48658353_G Ku_c6201_1587_C BS00062943_51_G CAP11_c2581_302_T Tdurum_contig50221_210_A BS00062749_51_T Tdurum_contig62552_256_T RAC875_c11813_1613_G Tdurum_contig11720_924_C BS00067282_51_A wsnp_Ex_c12117_19381492_T wsnp_Ex_c11939_19147421_A IAAV4435_G wsnp_Ex_c6563_11378632_G Excalibur_c44668_382_A Ku_c809_2419_A wsnp_Ex_rep_c109742_92411838_A tplb0025b13_2879_A RAC875_c50463_808_T Tdurum_contig622_285_G wsnp_Ku_c17322_26392311_C Excalibur_c22768_963_A wsnp_BE605063A_Ta_2_3_T IAAV4916_G GENE-0524_302_A Excalibur_c58555_110_T Excalibur_c44612_474_G Kukri_c37726_285_A IAAV1142_A BS00044052_51_C Tdurum_contig51167_915_A RAC875_c16352_326_T Tdurum_contig57566_1653_A BS00103478_51_T wsnp_Ex_c12336_19686808_G Tdurum_contig5008_635_G BS00110627_51_C BS00095100_51_A Kukri_c36351_64_A RAC875_c68625_287_C Tdurum_contig25612_195_T Tdurum_contig75589_317_T wsnp_Ku_c816_1684613_A Tdurum_contig27881_413_T Jagger_c5280_407_C BS00033469_51_C Jagger_c1403_60_C Kukri_rep_c109473_80_C Kukri_c46939_83_A Tdurum_contig5560_193_G RAC875_rep_c71278_345_G BS00067330_51_A wsnp_Ex_c22963_32183009_G Kukri_c22434_513_T GENE-0572_334_G RAC875_c44160_301_G CAP7_rep_c10603_130_C IAAV6234_C BS00065700_51_C Excalibur_rep_c113669_264_G BS00009731_51_A BS00011712_51_A CAP7_c4879_249_A JD_c20553_448_A BobWhite_c22710_152_T BS00068074_51_C GENE-0262_431_C Excalibur_c27376_74_T wsnp_Ex_c22284_31478675_T Excalibur_c97157_137_A wsnp_Ex_c9979_16421462_T wsnp_JD_c3973_5044238_C TA003539-0889_C BS00110039_51_G IACX7695_G IACX4378_A Excalibur_c49421_443_C RFL_Contig22_617_T Excalibur_c65437_104_T BS00022173_51_T RAC875_c27417_150_C wsnp_BE445113A_Ta_2_2_A Kukri_c1313_1158_T Kukri_c82555_88_T Kukri_rep_c69946_1228_A wsnp_Ex_c3201_5910642_G BS00011787_51_A Ra_c56967_900_T wsnp_Ex_c2918_5381441_A BS00067119_51_T CAP7_c1891_230_G wsnp_Ex_c34344_42677360_A BobWhite_c5242_400_A wsnp_Ex_c34594_42877243_A Excalibur_c3468_263_T BobWhite_c32653_369_T RAC875_c53725_217_G Excalibur_c21898_153_G RAC875_c9457_457_T Tdurum_contig15970_607_A Tdurum_contig10964_143_C CAP8_rep_c7343_88_A wsnp_Ex_c16592_25117132_C RAC875_c2202_1244_G BS00021728_51_T BS00010488_51_T Tdurum_contig47620_592_G BobWhite_c15557_395_C Tdurum_contig48416_335_A Excalibur_rep_c103156_1207_A wsnp_Ex_c1216_2336458_G Excalibur_c869_2341_A wsnp_Ex_c44049_50205457_G BobWhite_c46857_82_T RAC875_c49760_107_G BobWhite_c27474_124_T BS00079087_51_A IAAV1158_C wsnp_Ku_c18611_27943266_G CAP8_c3376_126_G tplb0025b13_150_C Jagger_c6890_167_T Tdurum_contig42479_1624_G RAC875_c16149_298_C wsnp_Ex_rep_c106111_90308719_T Kukri_c16760_1086_A wsnp_Ex_c572_1138339_C tplb0025b13_2372_T IACX5892_C Kukri_c5785_205_T Excalibur_rep_c72906_619_A IACX11001_C Excalibur_c16947_81_G IACX5921_G Excalibur_rep_c84731_611_A BS00074370_51_T Excalibur_c49588_76_G Tdurum_contig42062_651_T RAC875_rep_c70613_78_C Excalibur_c22728_610_T Excalibur_c30591_637_T Excalibur_c22270_524_T BobWhite_c31470_532_A RFL_Contig3994_1248_T RAC875_c13012_1598_T Excalibur_c39803_166_G RAC875_c76191_200_T BobWhite_c44164_402_T Kukri_c65726_173_G Ex_c29914_480_G BS00067421_51_G Ra_c7552_772_G BS00012210_51_A Excalibur_c52495_89_G Excalibur_c3941_537_G RAC875_rep_c105942_155_T Ex_c68770_506_A wsnp_Ex_c28149_37293117_T BobWhite_c6820_199_T Kukri_c13136_1363_C Tdurum_contig11896_550_T CAP11_c3912_91_A Tdurum_contig47183_205_C BS00022824_51_T wsnp_Ku_c29449_39351392_C IAAV814_T CAP7_c3299_316_C RFL_Contig399_976_T Excalibur_c3147_482_G wsnp_Ex_c7965_13520238_A Excalibur_c7182_990_T Excalibur_c15545_712_C GENE-0511_161_C RAC875_c7563_273_C wsnp_Ex_rep_c105443_89868548_G BS00067420_51_C CAP11_c1972_285_T BS00106641_51_T wsnp_Ex_c7252_12452995_C wsnp_BF474340A_Ta_2_1_T CAP7_c1295_62_T Excalibur_c66_147_C IAAV3552_C BobWhite_c6347_307_A CAP7_c4907_299_T RAC875_c10090_963_A wsnp_Ra_c37745_45806931_A wsnp_Ex_rep_c108951_91954190_G Ex_c28368_426_C wsnp_JD_c12333_12595897_T IAAV5535_C RFL_Contig3994_1217_T CAP8_c2448_355_A Kukri_c29655_194_C wsnp_Ex_rep_c69738_68695568_A wsnp_Ex_c3264_6017750_T RAC875_c31837_309_C wsnp_Ku_c30921_40705731_T BS00030036_51_G wsnp_Ra_c4664_8410628_T CAP11_rep_c7878_143_G wsnp_BE585780A_Ta_2_1_C wsnp_Ra_c11877_19161832_T RAC875_c21842_1647_A IAAV1301_A RAC875_c68797_115_G CAP7_c3299_342_T wsnp_Ex_c3258_6004611_C Tdurum_contig69753_513_T Ex_c5759_663_G Kukri_c8757_107_C RAC875_c7357_1107_T RAC875_c41581_176_G CAP8_c2499_173_A BS00066659_51_A Excalibur_c15389_501_C BS00022943_51_T wsnp_Ex_c6452_11213329_G Tdurum_contig84252_155_C Tdurum_contig44112_1850_C BS00022239_51_T Tdurum_contig61492_458_T BS00110709_51_A wsnp_Ku_c15214_23756800_C BobWhite_c3144_473_T Excalibur_rep_c106001_513_T BobWhite_c41272_159_C BS00064545_51_T Ra_c64515_242_T Ra_c6701_1579_T wsnp_Ex_c4605_8239915_G CAP12_c8163_118_C BS00063847_51_A Kukri_c667_1073_C CAP12_c6351_288_A Kukri_c35355_540_T RAC875_rep_c110533_92_A wsnp_Ex_c12117_19381493_T IACX2325_G Tdurum_contig43360_1381_T Excalibur_c105151_200_C TA001286-0611-w_T Ex_c3567_1048_G Kukri_c22508_119_C wsnp_Ex_c27940_37101775_C BS00056550_51_G BobWhite_c1488_1370_T Tdurum_contig34826_234_C RAC875_c22821_542_C Kukri_rep_c74100_228_T wsnp_Ex_c43454_49770425_C wsnp_Ex_c44049_50205904_A RAC875_c41581_856_G D_contig13353_197_C Tdurum_contig80278_250_A BS00077350_51_G BS00079769_51_A BS00077492_51_A Tdurum_contig43943_56_A wsnp_Ku_rep_c107796_93118214_C Excalibur_rep_c76185_149_T wsnp_JD_c29939_23694256_T wsnp_Ex_c5634_9907829_A wsnp_Ku_rep_c71909_71634013_G CAP12_c6260_154_A JD_c11817_592_A Tdurum_contig11412_393_G GENE-3142_72_T BS00062715_51_A Excalibur_c63663_93_A CAP7_c3885_73_G wsnp_JD_c6544_7697235_C RAC875_rep_c120646_120_A Excalibur_rep_c92985_510_G Kukri_c28196_1480_A Kukri_rep_c111979_282_C IAAV5567_G Ra_c105707_788_T GENE-0505_443_C BS00067310_51_A wsnp_Ex_c25628_34888253_C wsnp_BM137879A_Ta_2_1_C Ra_c5683_2584_C Kukri_rep_c75458_277_T BS00110130_51_C Tdurum_contig13946_329_T D_GA8KES402HUUGV_172_T wsnp_Ex_c2178_4086161_G Ex_c64327_523_G BobWhite_rep_c49755_131_C RAC875_c3751_96_T wsnp_Ku_c25192_35167168_A BS00039749_51_A Tdurum_contig81011_244_G wsnp_Ex_c41953_48657850_G Tdurum_contig42479_3800_C Excalibur_c39803_142_T Kukri_c34242_404_G RAC875_c52947_338_T GENE-0014_262_G wsnp_BE495786A_Ta_2_1_T RAC875_c29540_413_T Ra_c58315_265_A Ex_c27351_850_A wsnp_BE444305A_Td_2_1_C Ra_c5683_1762_T Kukri_c13513_759_G RAC875_c14066_452_A wsnp_Ku_c23012_32893918_A Tdurum_contig76915_88_T RAC875_c31276_1128_G BS00068320_51_A BS00035273_51_C Ra_c2322_174_T IAAV5652_A BS00087588_51_A BS00064263_51_A BS00022472_51_T GENE-0543_113_A RAC875_c10659_570_A wsnp_RFL_Contig1493_681815_A wsnp_Ex_c12336_19687074_G wsnp_BE445121A_Ta_1_8_C RFL_Contig5778_1391_A IAAV4318_0 BS00022432_51_T Tdurum_contig81558_113_A BS00068164_51_A D_GBUVHFX01AHO3C_336_A BS00026453_51_T Kukri_c18608_729_G RAC875_c13454_934_G wsnp_Ex_c43228_49605281_G wsnp_Ku_c754_1557338_T wsnp_BF478737A_Ta_2_1_G Kukri_c40030_600_C Tdurum_contig92854_426_C Excalibur_c55677_217_C Kukri_c36428_156_T wsnp_BE605063A_Ta_2_2_C wsnp_Ex_c5192_9203100_T RAC875_c40640_180_G BS00030043_51_A Tdurum_contig75731_537_T Excalibur_c75270_450_C BS00062578_51_G wsnp_Ex_c57982_59470152_G RAC875_c19751_166_T Kukri_c7945_455_T wsnp_Ex_c21193_30320134_T Ra_c2322_1067_T RAC875_rep_c108861_365_A wsnp_Ex_c21592_30743513_A IAAV544_C BS00003633_51_C Kukri_c6622_763_A Excalibur_c7370_179_C CAP8_c4925_333_A Excalibur_c16851_232_A JD_c23599_880_A BS00064087_51_G wsnp_JD_c6544_7697578_C Tdurum_contig51167_1029_A Excalibur_c10453_646_G RAC875_rep_c101110_563_G Tdurum_contig26035_231_T BS00022977_51_T Excalibur_c3429_236_T BobWhite_c27474_154_A BS00064197_51_G Kukri_c3582_87_T wsnp_Ku_c557_1166684_T BS00065287_51_A IAAV1225_C IAAV8446_T wsnp_Ex_c572_1138770_G Ex_c2226_244_T Excalibur_rep_c103156_1084_G IACX6022_A IAAV2694_T Jagger_rep_c10343_173_C BS00065324_51_G Ku_c4369_351_T Kukri_rep_c72397_600_T wsnp_Ex_c9343_15514687_T Ra_c29200_300_C BS00068484_51_T GENE-0115_375_G Tdurum_contig13044_268_C RAC875_c64603_663_A BobWhite_c11946_277_G RAC875_c54245_88_T BS00023114_51_C Excalibur_c3258_402_T Excalibur_c23494_613_A Kukri_c28532_103_C RAC875_c16112_585_T BS00023201_51_T Kukri_c23350_433_T BS00022220_51_A RAC875_c100147_55_C Tdurum_contig60037_441_C Ex_c9589_606_G BS00012042_51_C IAAV3527_A BS00015608_51_C Kukri_c7119_392_G Ku_c4823_673_T D_contig22883_743_T Kukri_c44895_88_G Kukri_c15691_151_T Tdurum_contig13405_483_C wsnp_Ex_c20489_29564938_T wsnp_BE403322A_Ta_1_1_A BS00065694_51_G tplb0059d21_1032_T Kukri_c36756_316_G RAC875_c1668_2331_A Kukri_c13363_675_T Kukri_c51735_79_C BS00075271_51_A BS00033749_51_T RFL_Contig2784_641_G BobWhite_c9091_160_T Ex_c2848_957_T IAAV4243_T Kukri_c47131_569_A Kukri_c65726_314_A Ra_c5696_1556_C GENE-0058_235_A Tdurum_contig57566_827_A BS00072686_51_C RAC875_c2397_188_A BS00048118_51_C wsnp_Ex_c1997_3756118_T Tdurum_contig61492_684_T BobWhite_c1890_712_A Tdurum_contig10326_151_T RFL_Contig399_859_T wsnp_RFL_Contig3881_4265086_A IAAV332_C wsnp_Ex_c2389_4478238_C Kukri_c12984_465_A tplb0025b13_2054_G Tdurum_contig44888_837_A Kukri_c43730_841_G RFL_Contig4977_2172_A Excalibur_c22728_409_A CAP12_c1632_478_T Excalibur_c36504_314_G Tdurum_contig42479_1254_G Kukri_c1818_2380_A Excalibur_c3429_652_T BS00107852_51_T RAC875_c9135_308_T tplb0025b13_1721_C Kukri_c12000_1447_A Tdurum_contig60323_605_T RAC875_c43643_176_G wsnp_Ex_c1255_2411550_A Ku_c10813_1122_C IAAV213_C wsnp_Ex_c3567_6526582_C wsnp_Ex_c12101_19360213_C Ex_c5759_628_C BS00022261_51_A IAAV2162_T BS00065114_51_A JD_c285_1438_C BS00023203_51_T IAAV5939_T Excalibur_c47654_70_G JD_c63991_766_G RFL_Contig399_1148_T Kukri_c88163_105_C wsnp_Ku_c21356_31093507_A RAC875_c16080_339_G wsnp_Ex_c15188_23387754_G RAC875_c19348_713_G Excalibur_c9509_1180_G Tdurum_contig27881_275_A RAC875_c16391_426_T Tdurum_contig102258_360_A Excalibur_rep_c67492_1119_A Ra_c24793_726_T BS00003761_51_G Excalibur_c1845_4911_C Kukri_rep_c105589_73_C Excalibur_c2181_927_G JD_c4499_330_G BS00094553_51_A wsnp_Ku_c10292_17066821_T wsnp_BE494527A_Ta_2_1_C BS00011508_51_G Kukri_c54467_100_A wsnp_Ex_c18499_27344859_A Excalibur_c82557_201_T CAP7_c12435_63_A Excalibur_c65931_377_G BobWhite_c34661_208_T Kukri_c16913_422_A Ex_c10511_979_C RAC875_c38756_141_C RAC875_c23587_447_C Kukri_c19837_432_T BS00078085_51_C wsnp_Ex_c4605_8240189_C wsnp_Ex_c25734_34995416_T wsnp_Ex_c111741_93530669_G Tdurum_contig57566_809_C tplb0055b10_1427_G Excalibur_c1255_293_T Kukri_c2574_76_A Ra_c1211_1656_A BobWhite_c23632_322_G BS00018250_51_A Excalibur_rep_c92985_618_T wsnp_Ex_c3293_6072122_A BS00066212_51_C BS00075425_51_C Kukri_c2408_857_A Tdurum_contig96086_74_A RFL_Contig5001_1099_T wsnp_Ex_c1997_3757721_G RAC875_rep_c71093_1302_A Ra_c11613_81_G Excalibur_c11571_170_A wsnp_CAP7_c3472_1623955_A Kukri_c4204_1673_G wsnp_Ex_c3572_6533892_G wsnp_Ex_c10257_16825240_A BobWhite_c721_74_C D_GBUVHFX02I4Q60_84_C wsnp_Ra_c15564_23999084_C Tdurum_contig30664_181_G wsnp_CAP11_c29_68486_G Tdurum_contig60210_371_A Jagger_c4380_159_T wsnp_JD_c9291_10157217_C wsnp_JD_c7522_8606553_A BS00090634_51_T Tdurum_contig14847_144_T BS00022296_51_G Excalibur_c11264_212_G BS00021714_51_T Ex_c3201_1046_T RFL_Contig399_1005_T Tdurum_contig50845_82_C RAC875_c16136_129_A Excalibur_c10736_1051_T BobWhite_c4646_119_G BS00110358_51_T Tdurum_contig11660_328_G GENE-0235_131_C Kukri_c31891_1355_G BS00081002_51_G BS00011521_51_C Kukri_c13513_878_T GENE-0014_317_G wsnp_Ex_c4539_8148835_G Tdurum_contig11756_458_T RAC875_c21004_880_T RAC875_c62550_470_C BobWhite_c33208_98_G GENE-0126_140_C BS00101116_51_T BobWhite_c16234_262_C BS00088136_51_C BS00067741_51_C Tdurum_contig9199_714_T Kukri_c38522_244_A RAC875_c6664_63_G BobWhite_c13039_184_T Kukri_c67601_267_G Kukri_c57586_190_T RAC875_c13012_174_T wsnp_Ex_c11939_19147602_T RFL_Contig3203_1971_A Tdurum_contig53332_743_A wsnp_Ex_c6563_11378565_A Kukri_c8390_1102_A BS00063440_51_T wsnp_Ex_rep_c66919_65342127_A Excalibur_c2868_1808_A GENE-0227_217_T Excalibur_c73970_243_G Excalibur_c12215_352_A GENE-0129_509_C Excalibur_c97157_65_T wsnp_Ku_c183_358844_C RAC875_c2202_1299_G Ex_c8514_1342_C Kukri_c43037_997_T Kukri_c48434_88_T Kukri_c4453_1248_C Kukri_c51781_199_G IAAV7856_A Tdurum_contig57566_1755_T Ex_c2389_1633_C Kukri_c27785_400_A IAAV1463_T RFL_Contig150_597_T RAC875_c49074_374_C wsnp_Ex_c30552_39457767_A RAC875_c33300_141_A BS00077504_51_A TA005039-1480_A Tdurum_contig44112_1609_A Jagger_c2152_123_G Tdurum_contig43203_318_A Excalibur_c22768_811_G wsnp_Ex_c6563_11378915_A BobWhite_c2540_468_T wsnp_Ex_c19353_28290393_A Excalibur_c2093_184_A BS00073585_51_T Kukri_rep_c113971_162_G IAAV9177_G wsnp_Ra_c11594_18777085_G RAC875_rep_c95460_302_C BS00090408_51_G wsnp_Ex_c7684_13109335_G Tdurum_contig42289_1857_C BS00040968_51_C RAC875_c59190_384_C Excalibur_s101203_75_A GENE-0543_201_C JD_c394_819_C Excalibur_c98708_275_A Kukri_c53153_92_A RAC875_rep_c119728_146_A BobWhite_rep_c51268_248_A Kukri_c65610_572_C CAP7_c2417_401_C RFL_Contig4780_762_C wsnp_Ra_c7818_13376644_T BS00063679_51_G BobWhite_c1027_1127_C RAC875_c18282_1390_T CAP11_c65_237_G Kukri_c8527_53_A Tdurum_contig51167_390_A wsnp_Ex_c13955_21833712_A wsnp_Ex_c13186_20822127_C RAC875_c39721_709_T CAP7_c11581_78_C RAC875_c25814_361_T Kukri_c2338_533_G BS00062876_51_A Tdurum_contig29616_844_A IAAV4349_G Kukri_c2236_3095_A Excalibur_c1936_1072_A BS00109991_51_A Tdurum_contig61515_259_T GENE-0507_285_G RAC875_c14049_376_T Tdurum_contig42632_113_C wsnp_Ex_c2357_4417439_T wsnp_BE403956A_Ta_2_3_T BobWhite_c96_170_C BS00022270_51_T wsnp_Ra_c36089_44508724_C IAAV2072_T Tdurum_contig78830_348_C BS00065930_51_A Kukri_s105761_144_T Tdurum_contig83113_134_C RFL_Contig4538_484_A wsnp_BG314157A_Ta_2_1_G BS00023101_51_C RAC875_c94534_75_G BobWhite_c34030_310_A Ku_c23222_204_A RAC875_rep_c72890_63_G Tdurum_contig11106_264_A Kukri_rep_c72138_101_C Excalibur_rep_c83900_245_G BobWhite_c44164_151_A RAC875_c41113_144_T Excalibur_c23598_1502_A Tdurum_contig75762_406_T BS00033760_51_G Tdurum_contig68637_256_A Excalibur_c24663_1042_A RAC875_c2122_795_A Tdurum_contig57101_2158_C RAC875_c24317_1351_C Kukri_rep_c96205_306_T BS00111170_51_C wsnp_Ex_c5101_9052671_A RAC875_c8271_1352_C CAP11_c1021_200_A Kukri_c100694_132_G Kukri_rep_c102001_59_A BS00065126_51_G Kukri_c75097_56_T Excalibur_c11980_619_T Tdurum_contig43910_687_T Excalibur_c29029_424_C D_contig35968_414_A wsnp_BF428726B_Ta_2_2_A BS00107589_51_C BS00012068_51_T Excalibur_c17152_852_G BS00063928_51_T Tdurum_contig25797_564_T IAAV7260_A Ra_c3837_797_T BS00108806_51_C Excalibur_c62139_215_T GENE-0211_446_C IACX11029_G Kukri_c105601_74_T wsnp_Ku_c34980_44256215_A RAC875_c1599_342_G Jagger_c5878_119_G Tdurum_contig61863_130_T IAAV7043_T RFL_Contig5906_694_T tplb0049h18_1121_T Kukri_c38553_173_A Kukri_rep_c78942_306_T RAC875_c29906_288_T BS00032265_51_T Tdurum_contig4997_166_C CAP8_c9553_109_G Tdurum_contig57153_1356_T Tdurum_contig30195_318_A RAC875_c9899_510_T BS00064974_51_A RAC875_c87890_312_T BobWhite_c23250_163_C BS00088035_51_A Excalibur_c12994_1060_T BS00068077_51_A Tdurum_contig26281_139_T Excalibur_c43076_649_G Tdurum_contig48523_1605_A BS00090770_51_G BS00064975_51_C RAC875_c9082_267_C wsnp_Ku_c62848_63784645_T Ex_c24217_363_C IACX5712_T Tdurum_contig32584_219_T RAC875_c91402_107_C Kukri_c4951_336_A BS00088672_51_T Tdurum_contig46647_623_A BobWhite_c43744_88_C BS00022625_51_C Tdurum_contig4997_816_C Kukri_c84940_106_A Tdurum_contig60547_129_C BS00022490_51_A Tdurum_contig94450_255_C RAC875_c57341_333_C Kukri_c7657_651_T BS00076504_51_C RAC875_c42206_305_T Tdurum_contig11004_613_G Tdurum_contig42755_886_T BobWhite_c10287_421_C Kukri_c376_3063_G Tdurum_contig29087_628_G Tdurum_contig76266_134_T BS00065487_51_T BobWhite_c1967_388_C Kukri_c62848_1632_C BS00083177_51_C BS00021697_51_G Tdurum_contig288_253_C Kukri_c4099_321_T Tdurum_contig57183_368_C Excalibur_c23992_436_G RAC875_c52957_154_A RAC875_c17188_1696_C BS00067146_51_C BS00053588_51_T GENE-0129_214_G Tdurum_contig82187_189_G RAC875_c28974_88_C BS00110520_51_C BS00106306_51_C RAC875_rep_c117462_124_T RAC875_c3692_2287_T IAAV6525_G Excalibur_c6497_535_A BS00022590_51_C Ku_c28949_178_C BS00065053_51_G BobWhite_c18583_280_G Jagger_c3757_131_A wsnp_Ex_c1412_2711077_C Kukri_c12605_1005_G Excalibur_rep_c105376_485_C BS00074162_51_G Kukri_c36151_170_T BS00006820_51_A BS00068246_51_G Tdurum_contig4997_178_A wsnp_JD_rep_c62985_40164465_G RAC875_c41658_267_C Excalibur_c52474_105_C Tdurum_contig83093_132_T BS00069044_51_A BobWhite_rep_c64920_402_T RAC875_c15085_369_C CAP12_c590_307_A IAAV3403_G IAAV6_T Kukri_c65610_551_T Kukri_c43552_443_A Tdurum_contig75546_662_T RAC875_s105188_92_C BS00037306_51_T Excalibur_c44818_109_G BobWhite_c7691_195_A Ku_c20833_518_A BobWhite_c8188_549_G TA003542-0511_C GENE-0543_577_G RFL_Contig1184_833_G tplb0048b10_1365_G BS00022011_51_T BS00022577_51_G RAC875_rep_c115267_268_C Ex_c17519_248_A Tdurum_contig45715_549_T RAC875_c20599_476_T IACX6346_G RAC875_c85881_200_T JD_c2834_381_C TA005766-0499_T wsnp_JD_c20553_18260620_A RFL_Contig1823_1044_A Tdurum_contig97143_402_A BS00022878_51_G BS00028318_51_C BS00022916_51_A RAC875_c44452_438_A BS00068512_51_A Kukri_c6803_1731_C wsnp_Ex_c3147_5816957_C BS00010807_51_A Ra_c40752_192_A BS00022429_51_C wsnp_Ex_c194_381656_T wsnp_BE591501B_Ta_2_1_T Tdurum_contig11891_621_A BS00038368_51_G Tdurum_contig85620_277_A wsnp_Ex_c30969_39821293_C BS00050522_51_G BS00011390_51_A Kukri_rep_c108791_898_T Kukri_c92979_195_T RAC875_c30381_573_G BS00106581_51_G GENE-3653_580_C wsnp_Ex_c3681_6715277_T Excalibur_s102212_259_C Kukri_c48690_148_A BS00012052_51_C Kukri_c47679_85_A wsnp_Ex_c9902_16309166_G Kukri_c10882_1148_A GENE-3085_533_T BS00067627_51_A Excalibur_c23155_327_A Ra_c16069_1820_T Tdurum_contig57101_1616_A Tdurum_contig32033_334_A Ra_c14047_629_A Ex_c40520_1484_C wsnp_Ku_c230_460618_T BS00041912_51_T IACX4411_A RFL_Contig5090_1510_G BS00062880_51_G BS00071289_51_T wsnp_Ex_c18733_27607958_T Excalibur_c5053_707_C Tdurum_contig52086_264_G RFL_Contig4059_396_A BobWhite_c25014_310_C IAAV6011_G BS00034925_51_T BS00091871_51_T tplb0024i15_1754_C CAP12_c424_402_T Excalibur_c64533_159_A Tdurum_contig41999_3220_C IACX3408_A BS00075247_51_C Kukri_c19709_383_T Tdurum_contig4838_349_A Excalibur_c1236_840_T Ra_c29142_340_A Ex_c2725_1442_T BS00109244_51_C RAC875_rep_c70937_641_C wsnp_Ex_c53976_57027635_C RAC875_c37075_283_G BobWhite_c48071_144_A BS00078457_51_G tplb0024i16_800_G BS00064943_51_A Tdurum_contig58525_304_T BobWhite_c13450_2100_C Tdurum_contig7497_570_T BS00022023_51_C Ku_c42700_2798_G D_GDS7LZN01DH431_386_C BS00009270_51_G Tdurum_contig83093_370_A wsnp_Ex_c6611_11451949_T Excalibur_c35289_64_T Tdurum_contig44255_814_T BS00050126_51_A IAAV5841_G RAC875_c5227_225_G IAAV3430_T Ra_c20712_243_A Excalibur_c21898_1423_A wsnp_Ex_c12165_19452361_T BS00039135_51_A Kukri_c13188_256_C BS00094499_51_A RAC875_s110519_303_T BS00034450_51_C CAP12_c590_300_T wsnp_Ex_c15934_24341135_G IAAV1518_A Ra_c13641_991_A Tdurum_contig76481_798_T Ra_c25590_1406_A Ku_c20069_531_G Ku_c20478_390_A BobWhite_c17644_112_G IAAV5455_G BS00081168_51_C BS00096719_51_A Ra_c14938_853_T BS00022920_51_G BS00086083_51_A Ku_c11394_743_C wsnp_Ex_c2025_3799847_T Excalibur_c26936_636_C Tdurum_contig44219_318_A RAC875_c44575_561_G BS00018461_51_C RFL_Contig2160_617_T BS00021680_51_T BS00023302_51_A Kukri_c12936_1505_G Kukri_c7393_851_A Kukri_c22852_482_T RAC875_c10341_194_A BS00011695_51_C Tdurum_contig4997_1022_G Ex_c6028_1602_G Ku_c1772_2051_G BobWhite_c12568_428_A RAC875_c55891_712_A RFL_Contig4953_469_G RAC875_c67397_116_A Kukri_c75399_226_A BS00093336_51_A BS00023044_51_T Ku_c18920_414_C Tdurum_contig28668_124_C BS00004789_51_C BobWhite_c22981_218_A Excalibur_c64479_512_G tplb0024i16_1177_T IAAV1732_C Kukri_c39223_831_A BS00081749_51_T Excalibur_c31572_107_G BS00065396_51_G BS00039583_51_C Tdurum_contig29087_280_G RAC875_rep_c117227_624_A Tdurum_contig45715_1246_A TA004184-0525_A Tdurum_contig45357_821_A BS00091872_51_A Excalibur_rep_c93332_58_A Tdurum_contig8791_415_T RFL_Contig2176_1163_A Tdurum_contig59449_400_C Tdurum_contig8669_296_A BS00076696_51_C CAP7_rep_c10850_139_T Tdurum_contig28530_380_A wsnp_Ex_c7447_12752449_A BS00065232_51_C wsnp_Ex_c51156_55193734_A BobWhite_c1456_615_C RAC875_c9352_149_T wsnp_Ra_c25590_35156699_T Tdurum_contig57127_56_T Tdurum_contig403_290_A IAAV6464_A Excalibur_c57972_116_T JD_c3195_714_T IACX1776_T CAP8_c1356_189_A RAC875_c87890_234_A BS00031596_51_T Tdurum_contig55429_116_T Ex_c6473_575_T wsnp_Ex_c1440_2764269_A Tdurum_contig95654_237_T RAC875_rep_c73313_1437_C BS00024603_51_C JD_c3082_514_A BS00091126_51_T wsnp_Ra_c19335_28504388_T BobWhite_c34125_183_G BS00022722_51_T BS00010399_51_A Excalibur_c48609_101_C BobWhite_rep_c57575_65_T BS00031948_51_G tplb0030i08_367_A BS00022324_51_A Tdurum_contig9164_233_A Tdurum_contig56874_562_T IAAV2764_T BS00073034_51_G CAP11_c6999_233_A BS00110231_51_T BS00105833_51_C Ra_c70039_1705_G Excalibur_c10496_651_A BS00073935_51_C BS00067434_51_G Tdurum_contig75938_1546_T Tdurum_contig15015_883_C Tdurum_contig60566_269_A Tdurum_contig31102_299_A CAP12_c1085_283_C Tdurum_contig11877_414_T Ex_c4436_1947_G BS00009715_51_C RAC875_c23586_541_A Kukri_c9752_793_A BS00110896_51_T Tdurum_contig30517_174_C BS00093275_51_T Tdurum_contig9874_451_A Excalibur_c96904_336_C IAAV8671_T RAC875_c2185_1138_T BobWhite_c7577_69_A Tdurum_contig18681_411_G Kukri_c61208_187_C BS00107799_51_T Kukri_c18230_1633_T Kukri_c17540_394_A RAC875_c140_650_T GENE-0107_807_A BS00067512_51_C wsnp_Ex_c38116_45719983_C IACX1891_C Kukri_c30461_857_A RFL_Contig5022_2001_A Excalibur_c39191_82_C wsnp_Ex_c5947_10431109_T wsnp_Ex_rep_c101231_86636951_A Kukri_c28631_607_G RAC875_rep_c99027_551_G Tdurum_contig50667_671_T Tdurum_contig11653_481_0 IAAV7575_T Kukri_rep_c88171_730_T Excalibur_c8188_693_G RAC875_rep_c104986_200_A Tdurum_contig28940_690_C Kukri_c11964_1234_G Tdurum_contig29363_461_T wsnp_Ex_c2117_3976893_C wsnp_Ku_c1772_3465811_A IAAV3666_T Tdurum_contig29484_628_A RAC875_c61512_173_G Tdurum_contig57183_581_T Kukri_c19247_53_A Kukri_rep_c69810_502_C BobWhite_c16206_317_T wsnp_be443797B_Ta_2_1_T Tdurum_contig42755_379_C wsnp_CAP11_rep_c8576_3700031_G Tdurum_contig60547_330_A IAAV2838_C BobWhite_c2844_569_C wsnp_Ex_c4561_8184576_G wsnp_CAP12_c1337_682282_C wsnp_BE446672B_Ta_2_1_C Tdurum_contig41904_446_A Tdurum_contig83770_218_T Excalibur_c2016_292_G Tdurum_contig57101_936_C RAC875_c3617_396_C BobWhite_c4375_347_G Tdurum_contig27860_478_A wsnp_Ex_c23992_33235984_A Ku_c11537_539_G TA001468-0795_C Ku_c62848_956_C wsnp_Ku_c15419_24019436_T wsnp_Ex_c45880_51550172_C Tdurum_contig28305_106_G Tdurum_contig56148_382_T Kukri_c26042_576_T BS00030768_51_A wsnp_Ex_c5388_9527189_C Tdurum_contig42217_127_A BobWhite_c20621_541_C CAP7_c1241_128_G Tdurum_contig63991_186_A D_contig37047_360_T wsnp_BE590634B_Ta_2_5_G BS00035690_51_C BS00067043_51_C Kukri_c62285_336_T Excalibur_rep_c109353_382_G Kukri_c5785_1461_A RAC875_c4135_1782_A Excalibur_c28016_132_A BS00067823_51_A Kukri_c7647_1122_A RAC875_c50365_153_A BS00011465_51_T RAC875_rep_c109306_570_T wsnp_JD_c6331_7499499_T wsnp_Ex_c4808_8584315_A RAC875_c24109_600_T Tdurum_contig75546_247_A wsnp_Ex_c27176_36393952_T wsnp_BG274294B_Ta_2_3_C BS00063866_51_G BS00082071_51_T RAC875_c55934_165_A RAC875_c28629_101_T Excalibur_c45119_251_T BS00043183_51_A BS00076394_51_T wsnp_Ex_c25180_34445112_A BS00038778_51_A BS00084990_51_C BS00022842_51_A Tdurum_contig15649_215_G BobWhite_c8016_301_C Tdurum_contig55429_147_A BS00083072_51_A wsnp_Ex_c24700_33953160_T Tdurum_contig83763_107_G Kukri_c7369_149_T BS00061923_51_T Tdurum_contig55639_241_A RAC875_rep_c69647_481_T wsnp_Ku_c19618_29134473_G IAAV2683_G wsnp_Ex_c7442_12743707_A Kukri_c19835_207_C wsnp_Ex_c1440_2764867_T Excalibur_rep_c68921_433_G BS00110148_51_T wsnp_JD_c4641_5774711_G tplb0029b01_1022_G RAC875_s119845_176_T RAC875_c15190_1089_G Tdurum_contig49788_1162_G Tdurum_contig28774_365_G GENE-0405_237_C Tdurum_contig57101_505_C IAAV7704_T Kukri_c101060_56_T Excalibur_c20610_149_A CAP7_c1625_317_A Kukri_c29655_155_T IACX6230_C Kukri_c36758_140_A BS00022687_51_T RAC875_rep_c95069_54_C Tdurum_contig4904_2923_C wsnp_JD_c4444_5575748_G BS00025965_51_A Excalibur_c48379_413_G Tdurum_contig43346_108_T wsnp_Ku_c56140_59771244_G BS00022281_51_T Kukri_c8308_245_T IACX1008_A IACX299_C wsnp_Ku_c2620_4980121_T Tdurum_contig47035_428_T wsnp_Ku_c9014_15193623_G Kukri_c4376_388_A Ra_c25590_1486_A Kukri_c5398_1061_C BS00022539_51_T Kukri_c27693_710_C BS00022176_51_G GENE-4608_280_T Kukri_rep_c104155_415_T Tdurum_contig62624_190_T Kukri_rep_c112383_825_G CAP12_c5744_162_T Tdurum_contig60509_232_T Tdurum_contig44232_132_G BS00068779_51_T Excalibur_c35345_476_G Tdurum_contig17609_117_T wsnp_Ex_rep_c66643_64952627_A wsnp_Ex_c750_1474184_G BS00022648_51_A BS00086576_51_A wsnp_BE637971B_Ta_1_20_G RAC875_c20775_540_G BS00065891_51_A BS00068429_51_A Tdurum_contig56871_696_A Tdurum_contig28316_243_A Tdurum_contig63991_280_A Tdurum_contig57731_412_A Excalibur_c27675_912_A BobWhite_c48550_198_T RAC875_c51663_87_A Kukri_c30982_1173_C Kukri_c32448_268_A RAC875_c28894_306_A BS00070285_51_G RAC875_c48669_226_T Ku_c69476_1020_G RAC875_c50514_88_A IACX9183_A Ku_c5960_496_T Tdurum_contig84184_124_G Kukri_c1329_1502_A Excalibur_c5789_373_A BS00035268_51_C RFL_Contig5937_1677_T Kukri_c9133_2211_T Tdurum_contig44861_1253_A GENE-1118_1049_C Excalibur_c21177_403_G Tdurum_contig10362_555_G BS00067525_51_T BS00067003_51_T Kukri_c26904_195_C RAC875_rep_c73205_52_C Ex_c21139_812_A Tdurum_contig83937_560_T JD_c1592_1329_G Kukri_c26973_1465_T BS00003575_51_T BS00064398_51_G wsnp_Ra_c53181_56932563_G TA004059-0492_C Tdurum_contig11877_429_T tplb0043a07_1521_T Kukri_c4034_2285_G GENE-0410_71_G BS00105846_51_C Ra_c34433_417_C BS00062726_51_A BS00029730_51_G BobWhite_c8293_236_T wsnp_Ex_rep_c66255_64400455_G Ra_c24839_215_A RAC875_rep_c116303_120_T RAC875_c56417_377_C Tdurum_contig52086_488_T wsnp_Ex_c750_1474300_G wsnp_BE446240B_Ta_2_3_A TA006040-0724_T Tdurum_contig28940_355_A Ra_c21902_654_T Tdurum_contig42755_1086_T Tdurum_contig60809_255_T BS00022104_51_A Kukri_c1338_646_T Excalibur_c20228_135_C Tdurum_contig10036_474_G wsnp_Ex_c6022_10552811_A Tdurum_contig44851_593_G Tdurum_contig5501_176_A BS00022690_51_A Kukri_c11389_59_T Excalibur_rep_c102432_335_A BS00022411_51_C wsnp_Ex_c1495_2864718_C RFL_Contig2826_614_T Excalibur_c8585_701_C Tdurum_contig50667_409_T Kukri_c73734_175_A BS00063573_51_A wsnp_Ex_rep_c78209_74462664_C BS00094498_51_A wsnp_Ex_c39616_46871127_A BS00073132_51_T wsnp_Ex_c5388_9526777_G Tdurum_contig31094_386_T Excalibur_c1117_1247_T Tdurum_contig4997_974_A wsnp_Ex_c22006_31180883_T Kukri_c7770_176_T BS00005206_51_T BS00073373_51_A IACX7450_G Tdurum_contig4838_718_C Tdurum_contig64811_332_C Tdurum_contig98378_452_G Kukri_c49170_655_T Excalibur_c23577_488_A IACX9510_T Excalibur_rep_c96924_118_C IAAV2324_A Tdurum_contig84791_198_A CAP7_s12849_67_G BS00069047_51_A Tdurum_contig42852_667_C BS00081395_51_G BS00071083_51_G wsnp_BG607036B_Ta_1_1_C Tdurum_contig79608_437_T Tdurum_contig48063_1879_C BS00076192_51_A Tdurum_contig56873_1237_A Excalibur_c29401_543_G Excalibur_c581_1220_A RAC875_c1785_366_G IACX15424_T Excalibur_c90532_519_G wsnp_Ku_c7377_12718787_C RFL_Contig921_337_T Excalibur_c27675_1815_G tplb0043k02_463_T wsnp_Ex_rep_c66389_64589189_G wsnp_CAP11_c6264_2895652_A BS00021995_51_T Kukri_c24457_125_G Excalibur_c40993_1129_A BS00093740_51_C BobWhite_rep_c50057_164_A Tdurum_contig50667_306_A BS00067526_51_T RAC875_c47427_235_C Ra_c455_283_T BS00095477_51_G BS00083563_51_A wsnp_Ex_c18384_27213023_T Ku_c11706_149_C BS00050457_51_C Tdurum_contig50988_500_T Kukri_c8602_267_A Tdurum_contig81435_288_T Tdurum_contig10362_328_C Kukri_c1312_666_C RFL_Contig4104_3352_G RAC875_rep_c99365_219_A Kukri_c42354_263_T Tdurum_contig42558_134_A Excalibur_c55805_316_C wsnp_Ex_c955_1827567_G Tdurum_contig9762_314_C Tdurum_contig10036_1044_A RAC875_c140_872_T BS00063302_51_G RAC875_c44575_396_T Kukri_c6846_1884_T IAAV1833_C BS00059502_51_A BS00022564_51_C wsnp_Ra_c2027_3943938_T BS00027006_51_A Tdurum_contig68980_448_G Tdurum_contig8669_131_A IAAV392_G Ra_c26829_375_A BS00095478_51_A RAC875_rep_c110101_348_G BS00110104_51_G RAC875_c15942_571_C Ra_c33845_794_A wsnp_JD_c24506_20670773_A IAAV4985_A Tdurum_contig20191_171_C BS00025964_51_G BS00012079_51_A RAC875_c36979_2050_G wsnp_Ku_c41261_49287074_T Excalibur_rep_c104026_534_A Kukri_c20401_674_A Excalibur_c18876_334_T IAAV7428_G Tdurum_contig60037_528_T BobWhite_c19733_149_C Excalibur_c46646_178_A BobWhite_c1967_175_T Ku_c79340_308_T Kukri_c65759_98_C IACX1339_G BS00088039_51_G wsnp_Ku_c3695_6810121_C Tdurum_contig10996_2572_C BS00028747_51_A BobWhite_rep_c49207_243_C Kukri_c29652_858_T RFL_Contig2176_932_A Excalibur_c28045_741_A CAP8_c4506_82_G Excalibur_rep_c99558_233_T BS00110943_51_A D_contig18159_408_T GENE-0411_723_G RAC875_c32874_1164_A RAC875_c22244_61_T IAAV3082_C TA003422-0757_C BobWhite_c12037_723_G RFL_Contig1081_570_T Tdurum_contig43910_1113_T RAC875_c29906_275_A wsnp_Ku_c24323_34285350_G Tdurum_contig41945_748_A BS00031023_51_A Tdurum_contig13117_1316_A Excalibur_c48379_116_A BS00108497_51_T Tdurum_contig83096_388_G Tdurum_contig57101_1160_A Excalibur_c45655_318_A Ku_c2189_853_G BS00069723_51_G IAAV8952_G IACX2234_A BS00023148_51_C wsnp_Ex_rep_c101414_86781128_C Kukri_c5861_360_G Tdurum_contig10099_454_C JD_c107_683_A Kukri_c76762_166_T RFL_Contig529_963_A RAC875_c7674_634_A BS00093736_51_G RAC875_c62503_372_T IAAV8763_A RAC875_rep_c73313_1314_C RAC875_c110829_461_A Tdurum_contig53772_362_T CAP12_c4100_640_A Ex_c4382_1187_A BobWhite_c3661_88_G RFL_Contig2484_1065_C BS00077353_51_T BS00073403_51_A Excalibur_c55800_202_T BobWhite_rep_c48890_184_A BS00041968_51_C IACX6404_A wsnp_Ex_c26620_35859364_T BS00110900_51_G Excalibur_c94658_59_T Tdurum_contig13937_2280_A BS00107837_51_G TA015141-0717_G GENE-0543_594_T BS00023058_51_T Kukri_c76307_182_A RAC875_c60360_389_C RAC875_rep_c70803_1442_G BS00063574_51_T Excalibur_c18694_273_T Tdurum_contig11692_131_T Ku_c66951_958_T Tdurum_contig100292_228_A Excalibur_rep_c101366_69_A IACX6397_G BS00099794_51_C Kukri_rep_c102900_1715_T IAAV9176_T BS00070198_51_C Kukri_c2535_98_A RAC875_c43846_154_T RAC875_c42700_264_A BS00066165_51_C RAC875_c33937_211_C Ku_c3695_1696_A Ra_c71421_387_T wsnp_Ex_c8429_14198883_T GENE-0173_309_T wsnp_BE405749A_Ta_2_1_T Excalibur_c15617_425_C Ra_c7745_1438_G Kukri_c47202_601_T RAC875_rep_c114694_99_T BS00004903_51_T Excalibur_c32608_500_G Kukri_rep_c103550_213_A Kukri_c7905_226_T wsnp_Ex_c5101_9053178_G BS00064162_51_T BobWhite_c19256_299_T RAC875_c14902_256_T wsnp_Ku_c18881_28259811_A Excalibur_rep_c95926_405_C BS00043071_51_G RAC875_c49225_66_T wsnp_Ex_rep_c67942_66669791_G RAC875_c37031_312_T Tdurum_contig93532_89_A GENE-0173_168_T GENE-0427_442_G RAC875_c95364_59_T BS00064052_51_T Tdurum_contig51348_327_C IACX2578_G BS00093231_51_C BS00108257_51_C BobWhite_c2027_84_T BS00052075_51_G BobWhite_c19310_368_T BS00022218_51_G RAC875_c39401_229_C Tdurum_contig10026_1493_G Excalibur_c32708_515_A Tdurum_contig51348_326_T BS00023102_51_A Ex_c102909_778_G BS00087787_51_T Kukri_c1853_1975_C BS00022320_51_T Tdurum_contig13879_352_T RAC875_c2257_728_A Kukri_c20486_255_T IACX502_C Kukri_c25905_992_A BobWhite_c17644_456_G wsnp_Ex_c649_1279852_A BS00060270_51_G Kukri_c62848_106_T BS00075663_51_G BobWhite_rep_c66146_237_A BS00071788_51_C BS00081396_51_G RAC875_c90169_393_A BS00061472_51_A Tdurum_contig87816_268_A BS00065750_51_A BobWhite_c16280_521_T BS00030635_51_T Kukri_rep_c112099_98_T Kukri_rep_c111991_498_T TA004946-0577_T BS00065281_51_A Tdurum_contig44219_165_A wsnp_Ex_c14_27570_A BS00064438_51_T BobWhite_c9963_51_T Excalibur_rep_c103109_88_C BobWhite_s64871_104_T BS00087451_51_A Tdurum_contig56276_226_T wsnp_CAP11_c543_375403_A Kukri_c18006_1568_T Tdurum_contig76266_846_A wsnp_Ex_c11177_18096010_T Excalibur_c21451_352_A BS00110276_51_A GENE-0411_807_A BS00026899_51_T Kukri_rep_c107703_432_T Ex_c12920_636_T RAC875_c32077_284_T RAC875_c55891_659_T BS00062632_51_A wsnp_Ex_c7629_13033231_T BS00108057_51_T Kukri_c43552_238_T Tdurum_contig25457_175_A Tdurum_contig42515_497_T BS00089524_51_C Kukri_c1565_111_T Excalibur_c5916_875_T Kukri_c37856_123_A RAC875_c66649_186_T wsnp_Ku_c66585_65967792_C BS00070147_51_A wsnp_Ex_rep_c88749_79992654_A Tdurum_contig63335_321_C Tdurum_contig52086_129_C Ex_c25180_1615_C BS00106579_51_A BS00097433_51_T RAC875_c6724_1654_A BS00067961_51_C BS00066040_51_T BobWhite_c32626_245_A RAC875_s115525_106_A Excalibur_rep_c107047_93_T BobWhite_c10869_58_C Tdurum_contig31624_230_G Kukri_c21396_771_A RAC875_rep_c111730_97_G BS00022549_51_G IAAV5252_T Kukri_c44509_570_G wsnp_Ex_c10843_17638629_T wsnp_CAP11_rep_c4138_1957291_A wsnp_Ra_c2027_3945713_T BobWhite_c22828_297_C Excalibur_rep_c67198_530_G Tdurum_contig65853_534_C Tdurum_contig403_122_G Tdurum_contig76266_342_A BS00110546_51_C GENE-1150_214_G RAC875_c13859_502_T Ku_c16636_347_G RAC875_c28629_189_G Excalibur_c14528_1384_C BobWhite_c26569_190_G Tdurum_contig28853_142_G Excalibur_c14911_976_T Excalibur_c7684_54_A IAAV1194_A BS00030770_51_G BS00064944_51_G BS00082521_51_T Tdurum_contig83093_443_A BS00023006_51_T Kukri_c13043_1084_T CAP7_rep_c12580_266_A wsnp_BF291549B_Ta_1_1_C BS00022085_51_A wsnp_JD_c1544_2179305_T Kukri_rep_c95031_104_G Ra_c69176_630_C Tdurum_contig76266_221_G Tdurum_contig50473_889_A Tdurum_contig57927_460_T Tdurum_contig29363_511_T IAAV7551_G BS00032266_51_T BS00062721_51_A Tdurum_contig58710_411_C Tdurum_contig18557_228_A Ku_c12031_692_G BS00022124_51_C BS00082577_51_T BS00064349_51_C wsnp_RFL_Contig2818_2601481_C BobWhite_c9881_1312_A Tdurum_contig57927_171_A RAC875_c11782_701_A Kukri_c12151_769_C wsnp_Ex_c5780_10153638_T GENE-4608_372_G BS00021703_51_C Tdurum_contig58301_336_T Tdurum_contig8840_237_T Tdurum_contig92835_177_T BS00091640_51_A Tdurum_contig81102_102_T Kukri_c13134_132_T BS00022317_51_T BS00022249_51_C Excalibur_c8585_561_C tplb0024i20_953_A wsnp_Ex_c4436_7981188_A Tdurum_contig9164_672_A IACX2852_G tplb0043a07_1411_C Tdurum_contig65023_587_C CAP11_c2974_53_T BS00012029_51_T tplb0029b01_123_C Tdurum_contig4838_519_T BS00029013_51_A BS00082565_51_A wsnp_Ex_c21559_30710510_T GENE-0004_635_A Tdurum_contig11877_785_A Excalibur_c35316_154_T Kukri_c67707_114_T Excalibur_c20610_251_T Tdurum_contig93330_263_T Tdurum_contig65046_52_A tplb0043a07_880_G CAP7_c3456_113_A CAP12_c1046_83_C Kukri_c30195_832_A Excalibur_rep_c101400_111_C Excalibur_c52120_132_A BS00080212_51_T GENE-0173_290_T RAC875_c43011_95_G BS00063792_51_C IAAV7352_A GENE-0433_170_A Ra_c40444_302_C Excalibur_c25597_508_C IACX184_A BS00078228_51_A Tdurum_contig28316_442_T tplb0059c20_2221_A GENE-0193_197_T Excalibur_c43567_633_T wsnp_BM140362B_Ta_1_1_A RAC875_c25414_662_A BS00103677_51_A Tdurum_contig47253_1624_T BS00069045_51_T Excalibur_c22240_938_T IAAV3232_A Tdurum_contig44861_237_A BS00044869_51_A wsnp_Ku_c13043_20902807_T wsnp_Ex_c1600_3051075_T wsnp_JD_c8926_9848514_A Kukri_c44062_1177_T Kukri_c25512_53_T BS00036121_51_A RAC875_c32979_440_A Excalibur_c8557_258_A wsnp_Ex_c3681_6716255_T BS00083500_51_G Tdurum_contig57101_1349_G Tdurum_contig57731_162_T Excalibur_c19374_1090_A IACX5756_G Excalibur_c38500_494_G wsnp_Ex_c2857_5275817_A BobWhite_c32478_208_G Tdurum_contig52096_675_T GENE-4658_89_C Excalibur_c87219_179_G wsnp_Ku_rep_c103690_90365438_A RAC875_c65686_126_C BS00021683_51_A Excalibur_rep_c113065_100_T Excalibur_c6262_436_G wsnp_Ku_c854_1768062_C GENE-4375_112_G Kukri_c42653_248_T wsnp_CD454314B_Ta_2_1_G BobWhite_c23044_279_T Tdurum_contig59755_568_A IACX727_G Tdurum_contig51136_919_A Kukri_c21302_194_A Excalibur_c34129_895_T wsnp_Ex_c43096_49510017_T Kukri_c9683_150_C GENE-4533_232_G BobWhite_c7208_88_T Kukri_c55885_110_T Excalibur_c51720_84_A RAC875_rep_c73990_174_G BobWhite_c4684_245_T Tdurum_contig4658_346_G BobWhite_c3269_141_A Kukri_c14596_107_G Ra_c64159_441_A BS00021666_51_C wsnp_BE424826B_Ta_1_1_C BS00083806_51_A RAC875_c2887_52_A Tdurum_contig31496_79_A wsnp_Ex_c47153_52447553_C BobWhite_rep_c49587_1290_T wsnp_Ex_c14248_22204549_C Tdurum_contig47854_142_T Tdurum_contig16275_277_0 BS00071025_51_T BS00065265_51_G RAC875_c31078_188_A tplb0060b03_1008_T BobWhite_rep_c63166_725_A BS00054881_51_G RAC875_rep_c70325_76_C Tdurum_contig13565_755_A JD_c6461_942_A Tdurum_contig11827_216_T RAC875_c42884_89_G TA002574-0890_T GENE-4943_470_T Tdurum_contig49737_462_C wsnp_BQ169669B_Ta_2_2_G BS00063058_51_A Excalibur_c3528_302_A Tdurum_contig85266_280_T wsnp_Ex_c7934_13467335_C Tdurum_contig46877_488_T Ku_c556_1056_C Ra_c74686_615_C Kukri_c61145_373_C wsnp_Ex_c351_689415_C BS00074919_51_G Excalibur_c3870_288_T RAC875_c23816_266_A RAC875_c8137_128_T RAC875_c54366_845_A wsnp_BE445506B_Ta_2_2_T IAAV9153_G wsnp_Ex_rep_c68762_67626384_T Tdurum_contig50984_553_A Excalibur_c1321_439_G RFL_Contig1404_351_C GENE-4417_339_G RAC875_c16839_188_G Tdurum_contig12404_620_T IAAV7544_G GENE-4790_279_G BS00101348_51_A Excalibur_c8883_1144_A Kukri_c95270_1069_C Excalibur_c7966_1289_T RAC875_c4108_2179_C RAC875_rep_c113393_199_C CAP7_rep_c5216_143_G Kukri_c64118_144_A Kukri_c25704_1522_C BS00075299_51_T Tdurum_contig44206_1503_A Kukri_c3444_836_A BS00048723_51_A Excalibur_c5851_1661_C TA003316-1486_C RAC875_c51847_233_A BS00031611_51_T BobWhite_c2514_109_A Excalibur_c43037_831_A BS00036788_51_C Excalibur_c100965_80_T Tdurum_contig30909_76_A Excalibur_c4508_1007_T Excalibur_c17078_400_A RAC875_c19552_137_G Kukri_c14804_757_T RAC875_rep_c105927_650_G wsnp_Ra_c29350_38734189_A RAC875_c12549_892_G Excalibur_c45337_64_G RAC875_rep_c78007_394_A Excalibur_c101292_132_G Tdurum_contig82534_311_A BS00088495_51_G Kukri_rep_c69224_2152_T Kukri_c292_2231_C RAC875_c111329_192_C Ra_c65729_683_A Tdurum_contig44948_1812_G wsnp_Ku_c7873_13486065_C Kukri_c4508_1694_A Tdurum_contig58110_213_G RAC875_c26150_475_T tplb0044i19_1180_T RFL_Contig6075_618_T GENE-4944_647_G wsnp_Ex_c27914_37074773_T RAC875_c38594_77_T wsnp_Ex_rep_c67369_65940601_C BobWhite_c1802_456_A RAC875_c32843_265_C Tdurum_contig9035_2478_T BS00075870_51_G RAC875_rep_c117259_207_T Excalibur_c5374_1252_C Tdurum_contig28276_849_G Ex_c12057_797_T wsnp_Ex_c15458_23737002_G Excalibur_c78751_578_C CAP12_c194_240_T Kukri_c61145_429_A Excalibur_c15931_497_C Excalibur_c57808_355_A Tdurum_contig51024_1234_G Tdurum_contig94390_406_T Tdurum_contig10677_529_G Kukri_c5556_2323_C IACX1381_C Tdurum_contig77503_378_T wsnp_Ex_c10550_17231294_C Excalibur_c53111_215_T Tdurum_contig43589_869_T Excalibur_c15621_492_C IACX18824_C GENE-4848_95_G Kukri_c31305_75_T wsnp_Ex_c64815_63464750_A BobWhite_rep_c52876_72_G Excalibur_c87219_204_C Kukri_c58460_394_C Kukri_c11834_1114_G Excalibur_c6738_2072_G Kukri_c11274_506_A Tdurum_contig62873_597_T wsnp_Ex_rep_c70294_69236911_C Kukri_c22826_137_C GENE-4403_405_A BS00066479_51_T Kukri_c38676_251_C wsnp_Ex_c26747_35976442_T IAAV6239_T BS00084788_51_A Kukri_rep_c86135_111_A BobWhite_c15901_132_C BobWhite_rep_c63532_121_C Kukri_c10108_115_T BS00022550_51_G wsnp_Ra_c31052_40235870_A BS00035234_51_T Ex_c9556_2547_A BS00039118_51_A wsnp_Ex_c19_39269_G Kukri_rep_c102204_68_T Tdurum_contig11832_272_T IAAV2921_G Excalibur_c3489_182_T Excalibur_c41452_997_G Kukri_c27939_190_A RAC875_c2314_306_T Tdurum_contig48847_852_C Tdurum_contig52239_120_G Excalibur_c10307_254_C BS00010134_51_C Tdurum_contig93706_108_A Excalibur_c91882_197_T BS00062967_51_A GENE-4507_113_T RAC875_c41903_122_C Tdurum_contig81318_116_T Tdurum_contig11028_398_T Tdurum_contig93324_764_A Tdurum_contig44206_433_A Ra_c26852_560_A wsnp_Ex_c45195_51056529_A CAP7_c10566_170_T IAAV503_C BS00047083_51_T Tdurum_contig8402_460_T Tdurum_contig97939_115_G Ra_c1352_219_T wsnp_Ex_rep_c102707_87814407_A wsnp_Ra_c39394_47110214_A Tdurum_contig15690_413_A wsnp_RFL_Contig3258_3294392_A BobWhite_c7208_126_T wsnp_Ex_c19_38763_A Kukri_c36225_164_C Tdurum_contig32954_195_T BS00025580_51_T BobWhite_rep_c66630_331_G Kukri_rep_c107840_124_A Tdurum_contig76013_352_T Kukri_c16907_390_A IAAV3313_G tplb0058p02_2806_G BobWhite_c2892_167_A BobWhite_c41441_185_C Tdurum_contig1969_254_G wsnp_Ex_c4408_7939986_G Tdurum_contig61899_397_T Excalibur_c19359_328_T Tdurum_contig77073_193_G BS00089942_51_C Tdurum_contig44876_1626_T BobWhite_c39053_78_T wsnp_Ex_c35742_43830556_T Tdurum_contig23273_179_T TA005844-0160_T IACX1302_C wsnp_be352570B_Ta_2_1_C Kukri_c18871_1338_T Tdurum_contig11827_738_C BS00092630_51_T Excalibur_c97905_134_A Kukri_c292_1111_T RAC875_c32552_176_T RAC875_c56878_311_A Tdurum_contig51105_510_T IAAV7520_A BS00068508_51_A RAC875_c19768_55_T RAC875_rep_c87462_104_A BobWhite_rep_c53518_78_A Tdurum_contig66810_100_C wsnp_Ex_c32905_41484359_C Kukri_c65047_76_C wsnp_Ex_c25755_35018674_A Ku_c3676_1280_T RAC875_c26057_370_T RAC875_c3361_180_T Kukri_c55780_296_T Tdurum_contig52096_330_G RAC875_s116261_100_A wsnp_Ku_c26213_36167499_A Ra_c73114_428_A Tdurum_contig31682_53_G Ra_c39042_935_C Excalibur_c60612_236_A Excalibur_c15405_808_G Kukri_c43093_200_T wsnp_Ex_c24376_33619527_G RAC875_c21537_368_A Tdurum_contig9934_103_T Tdurum_contig55961_526_A Tdurum_contig9934_104_A wsnp_CAP11_rep_c4027_1902057_A wsnp_BE445506B_Ta_2_4_C Ku_c884_2297_G Tdurum_contig93467_401_T RAC875_c8623_104_A Kukri_c49349_599_T Kukri_c10078_1683_T Tdurum_contig43523_1458_A wsnp_BF291608B_Ta_2_2_T Kukri_c818_2132_G Excalibur_c13690_791_C RFL_Contig3005_1190_G Tdurum_contig25380_69_C Excalibur_c11337_1183_A BobWhite_c17544_776_A wsnp_Ex_c5268_9320618_T wsnp_Ex_rep_c66351_64532511_A Tdurum_contig62981_470_G Excalibur_c16245_840_G wsnp_Ex_c11003_17857272_G Kukri_c13537_2069_G Kukri_c21426_234_G Kukri_c9683_804_C Tdurum_contig98740_79_A wsnp_RFL_Contig3405_3533915_C BS00081132_51_A Kukri_c39197_720_A RAC875_rep_c113331_55_T Ku_c5789_663_G Excalibur_c41298_459_G wsnp_Ex_c3974_7194320_T Kukri_c3524_92_A RAC875_c41938_471_C GENE-4473_398_G Kukri_c96501_339_G Ku_c6550_1698_C CAP12_rep_c4520_171_A Kukri_c1576_1469_G Tdurum_contig49912_578_A IACX9217_T IAAV5167_G Kukri_c9683_723_T wsnp_Ex_c2103_3947695_A GENE-4867_119_C Tdurum_contig68764_80_G Excalibur_rep_c103939_244_A RAC875_c72_473_G GENE-4862_1104_T BS00062829_51_C Kukri_c4040_411_C Tdurum_contig72092_197_G Tdurum_contig56342_134_C RAC875_c50928_292_A BS00096149_51_G RAC875_c4128_926_G Excalibur_c16661_122_T Excalibur_c39238_158_C BS00080621_51_T RAC875_rep_c118145_157_G RAC875_c34939_963_G Ex_c31218_513_A Kukri_rep_c71778_644_G RAC875_c525_106_G Ku_c884_736_G Tdurum_contig37734_251_A Kukri_c13142_974_T IACX82_C RAC875_c10364_460_A CAP11_c106_97_G BS00063208_51_G Excalibur_c3698_739_G tplb0062k22_1152_G Kukri_c46962_1500_A Tdurum_contig212_133_G Kukri_c441_891_A wsnp_Ex_c10571_17258682_T wsnp_Ex_c204_400545_A Excalibur_rep_c67533_78_C Tdurum_contig54833_200_T CAP7_c3950_160_A Tdurum_contig43995_370_C Excalibur_c50044_590_C Kukri_c61306_134_T BS00029287_51_T Tdurum_contig76013_766_C RAC875_rep_c106588_205_T wsnp_Ex_rep_c67593_66232317_G BobWhite_c33438_172_T Tdurum_contig11028_236_G BS00108573_51_G BS00032798_51_T GENE-4796_696_C wsnp_Ex_c44814_50770533_A Excalibur_c8994_1297_T Excalibur_c54242_704_T Tdurum_contig34357_160_A wsnp_BF291608B_Ta_2_1_A Kukri_rep_c113231_244_A BobWhite_c10448_80_C Kukri_c21628_1215_G RAC875_rep_c71932_86_C RAC875_c102640_92_A RAC875_c8890_218_T Excalibur_c4948_454_C RAC875_c10123_187_A Excalibur_c11146_1322_C Ex_c101666_634_A BS00060980_51_A wsnp_BE398417B_Ta_2_1_C CAP11_c3250_248_A Kukri_c53648_585_T RAC875_c7474_1661_T Tdurum_contig41918_2140_C Tdurum_contig12525_769_C Excalibur_c1070_1978_C Excalibur_c24639_293_A Kukri_c15912_1839_G Kukri_rep_c73612_444_C RAC875_c42674_239_T GENE-4597_197_G wsnp_Ex_c36325_44308589_G Kukri_c7495_824_C Excalibur_c75725_365_G Kukri_c44654_98_A RAC875_c34052_679_C Excalibur_s108408_283_C BobWhite_rep_c49196_482_G Kukri_c49821_297_T Excalibur_c23619_192_G BobWhite_c15186_96_T BS00075569_51_C RAC875_c7123_1703_C GENE-5000_874_G Tdurum_contig44876_1362_G BobWhite_c4240_1493_G RAC875_s118395_76_A Tdurum_contig68339_168_G wsnp_Ex_c32905_41484291_G BobWhite_c36268_275_T wsnp_Ra_c29350_38734006_G Tdurum_contig8448_363_T Ku_c10179_1837_C Tdurum_contig47317_100_C Excalibur_c52888_289_T wsnp_JD_c2701_3626787_T Tdurum_contig7496_80_C Kukri_rep_c72585_111_C wsnp_Ex_c56425_58548596_G GENE-0293_445_T Tdurum_contig61255_86_A wsnp_BF485380B_Ta_2_1_A IACX11443_C RAC875_rep_c106651_490_C Tdurum_contig28598_245_C Tdurum_contig43945_296_A RAC875_rep_c108159_480_A Ex_c48378_568_A Kukri_c35975_593_G Ku_c25310_843_C Kukri_c20789_553_G Tdurum_contig49613_61_A BobWhite_c10301_452_T Tdurum_contig65979_289_C Kukri_c81094_434_C Excalibur_c16687_476_C Excalibur_c29607_442_G Tdurum_contig35652_348_A Tdurum_contig13263_782_A BS00064189_51_C CAP12_c580_105_T BS00035559_51_C tplb0040b02_681_G Tdurum_contig52079_1174_T Ku_c12701_1268_A Tdurum_contig45195_117_C Tdurum_contig17697_771_A wsnp_Ku_c16295_25149034_T Excalibur_c25320_235_A Excalibur_rep_c110429_536_A IACX884_G Tdurum_contig5360_379_C RAC875_c68089_294_A BobWhite_c44404_312_T BobWhite_c12889_390_T wsnp_Ex_c2043_3829362_A Ex_c21454_499_T Tdurum_contig49656_679_A Tdurum_contig29016_234_T Excalibur_c41298_1140_A Tdurum_contig30714_123_T Tdurum_contig11466_892_C Tdurum_contig8402_638_A RAC875_c40995_295_T Excalibur_c39052_88_C Kukri_c52453_85_T Kukri_c577_259_T BS00063852_51_G Kukri_c15310_755_G BS00024215_51_A Tdurum_contig78772_317_A wsnp_Ex_c45195_51056617_T Ku_c665_985_G Kukri_c31419_399_T Tdurum_contig61856_900_C Tdurum_contig15734_221_G wsnp_Ex_c12535_19963035_G Kukri_c46310_84_G Tdurum_contig46877_84_T Kukri_c11274_973_A wsnp_Ex_c3501_6407678_A BS00066484_51_A wsnp_Ex_c38711_46173464_A Tdurum_contig47633_304_C Tdurum_contig98005_272_A BS00071100_51_A Excalibur_c41736_124_G Kukri_c29298_427_C Kukri_c11274_204_T BS00010756_51_C wsnp_Ex_c3501_6407527_A BS00087197_51_A Kukri_c89831_245_C RAC875_c51032_799_G IACX1134_G Tdurum_contig76146_448_C Excalibur_c9179_2416_T RAC875_c7671_148_C RFL_Contig5734_2005_T Tdurum_contig48695_527_T Excalibur_c21854_1154_G BS00074083_51_G TA004342-0407_C Kukri_rep_c69224_2286_T RFL_Contig2647_624_C Kukri_c29510_176_C Excalibur_c30217_236_A Tdurum_contig11557_86_C RAC875_c3361_403_G RAC875_rep_c110526_154_T TA002394-1002_C wsnp_Ex_c26747_35974837_C Excalibur_c5700_244_T Excalibur_c36221_1031_A wsnp_Ra_c47942_53349897_T Excalibur_rep_c108225_302_A CAP12_c606_221_T Kukri_c3734_438_G wsnp_Ku_c17161_26193994_G Excalibur_c11053_2298_A wsnp_Ex_c10500_17163855_A GENE-3789_742_A Kukri_c14804_876_T Tdurum_contig65261_244_C Excalibur_rep_c68461_1046_T Tdurum_contig12267_450_A RAC875_c8260_519_T Tdurum_contig54441_224_G Kukri_c11141_203_C Ra_c38371_1171_T Tdurum_contig59909_698_C wsnp_Ex_c43096_49510164_T Kukri_rep_c105287_81_C wsnp_Ku_c1455_2890228_A Excalibur_c45099_1048_A Excalibur_c4556_776_A Kukri_c15912_1189_G BS00086046_51_C Excalibur_c109258_837_T Excalibur_c88037_341_A RAC875_c49936_287_T Kukri_c48870_115_C RAC875_c9932_705_T Tdurum_contig29988_148_A Kukri_c11274_339_T Tdurum_contig23273_315_T RAC875_c23521_589_C Tdurum_contig43523_359_T BobWhite_c29953_89_T BS00014946_51_G RAC875_c27722_73_A wsnp_Ex_c5270_9324025_A Tdurum_contig76013_1230_G Kukri_c92095_97_G wsnp_BQ168298B_Ta_1_6_C BS00070791_51_T Kukri_c10202_977_C Excalibur_c4856_471_T Tdurum_contig4864_86_C BS00110611_51_A Tdurum_contig93467_337_A Tdurum_contig28644_281_T BS00064146_51_T Jagger_c5275_99_G Tdurum_contig53901_177_T Excalibur_c90713_226_A GENE-4528_455_C TA001250-1169_A BobWhite_rep_c49196_319_G Excalibur_c48976_396_G RAC875_c30547_72_A RAC875_c26460_807_T IAAV1218_C BS00022542_51_A RAC875_c45389_425_G Kukri_c29396_58_G BS00075300_51_T Tdurum_contig9488_256_A RAC875_c44966_136_T Excalibur_c44699_289_T Tdurum_contig50984_599_C Jagger_c2161_211_A Tdurum_contig48824_476_T RAC875_c8890_148_A Tdurum_contig75644_871_A Excalibur_c26387_87_A RFL_Contig5310_377_T BS00078640_51_A RFL_Contig3338_278_T Ku_c9598_2119_A RAC875_s120306_162_T GENE-4338_512_G CAP8_rep_c3680_203_G Kukri_rep_c79716_729_C CAP7_c9776_62_C Kukri_c16034_113_A RAC875_c5965_317_T wsnp_Ex_c14979_23133851_A BobWhite_rep_c63177_339_C Tdurum_contig41998_1213_G tplb0060b03_921_T BS00089322_51_T Tdurum_contig42586_720_T Kukri_c37082_431_T BS00072941_51_G Tdurum_contig82534_237_G wsnp_BE605194B_Ta_2_7_G BS00023166_51_A Tdurum_contig61856_957_C RAC875_c14386_600_C Excalibur_c5700_705_A wsnp_Ra_c28955_38371323_A Kukri_c3734_400_T BS00111247_51_C BS00091302_51_T Tdurum_contig45280_451_A Tdurum_contig84962_266_A wsnp_Ra_rep_c108473_91741819_A Kukri_c22389_788_A Tdurum_contig3914_153_A Ex_c2857_1303_A Tdurum_contig43954_2291_A Tdurum_contig25380_205_G BS00027058_51_C IAAV6732_G IACX11047_T RAC875_c3229_165_G BobWhite_c149_4419_A wsnp_CAP8_rep_c3687_1819173_C BS00031588_51_T Tdurum_contig5083_1164_G IACX5786_T Excalibur_c36408_381_A Ra_c64159_480_C RAC875_c51865_125_A BobWhite_c8890_279_C Tdurum_contig78573_354_G Tdurum_contig49656_789_G BobWhite_c160_276_C RFL_Contig3066_284_G Kukri_c22652_165_T RAC875_c58656_89_C RAC875_c24098_141_T GENE-4608_569_T GENE-4533_176_C wsnp_Ex_c52259_55922750_G Tdurum_contig5360_182_A Kukri_c10031_130_T Ku_c15539_433_A Tdurum_contig90495_232_A BS00078785_51_C BS00065624_51_C RFL_Contig1599_906_C BobWhite_c14736_188_A RAC875_c15852_738_T RAC875_c30453_292_A Excalibur_c23789_280_T BS00073047_51_C RAC875_c46059_1943_C Excalibur_c10737_186_G BS00043554_51_C Tdurum_contig4658_106_T Excalibur_c22203_202_G RAC875_rep_c78007_425_C Ex_c13064_1001_T wsnp_Ex_rep_c69954_68913307_T BS00109317_51_A BS00076402_51_T wsnp_BE498985A_Ta_2_1_C Tdurum_contig57370_82_T Kukri_c9442_202_T Excalibur_c43515_339_G wsnp_JD_c646_966400_A Excalibur_c27158_671_G RAC875_c25143_110_G Kukri_c91360_220_C Excalibur_rep_c75066_126_G Tdurum_contig11028_533_A wsnp_Ku_c5745_10169129_A Ku_c25310_780_C Kukri_c42156_327_T GENE-4710_573_C TA004596-0276_A BS00022009_51_T Excalibur_rep_c107573_54_T GENE-4273_67_T IACX576_C GENE-2677_330_A Tdurum_contig76864_755_G Tdurum_contig76146_185_A RAC875_rep_c107704_155_T RAC875_c525_1885_A Ex_c39052_1533_G RAC875_c64596_302_G Kukri_c93758_111_T GENE-4343_289_G Kukri_c1957_581_G BobWhite_c11480_1370_A BS00079017_51_A JD_c24292_405_G Tdurum_contig42813_397_A RAC875_c1638_165_G Tdurum_contig43589_825_C BS00031612_51_A BS00064447_51_T BobWhite_c16317_641_T Ra_c11468_305_T Tdurum_contig26316_301_T Ex_c69252_628_G Kukri_rep_c108017_369_T GENE-4900_136_A BS00109533_51_T BobWhite_c42613_62_T RFL_Contig5480_408_C Tdurum_contig5352_556_G Kukri_rep_c79716_389_A Tdurum_contig44138_1546_C Kukri_c14891_64_G Excalibur_rep_c116920_300_C IACX17_T wsnp_BF200891B_Ta_2_1_C BS00079019_51_T Tdurum_contig42586_290_A Kukri_c14804_352_C Tdurum_contig46398_534_G Tdurum_contig56644_152_T TA001347-0572_G Tdurum_contig47605_1362_A BS00082401_51_T Excalibur_rep_c77206_397_C Ku_c12701_1273_T Tdurum_contig90488_115_G Tdurum_contig56511_144_A Excalibur_c5528_1068_G Ku_c20136_198_C Tdurum_contig56342_259_A BS00042112_51_T GENE-3018_145_T Kukri_c10430_1138_T Ex_c9636_1108_C CAP12_rep_c8434_214_C Tdurum_contig5360_329_A RAC875_c56066_200_T Excalibur_c14572_2086_C Excalibur_c25719_238_G BobWhite_s67603_103_T Excalibur_c35108_592_C Excalibur_rep_c108346_1510_G wsnp_Ex_c10193_16730348_T Tdurum_contig63792_549_T RAC875_c33564_120_T BobWhite_c27679_112_T Kukri_c10544_274_T BS00028279_51_G Tdurum_contig92540_1265_T wsnp_Ex_c22955_32173776_G wsnp_Ex_c106_217340_G wsnp_Ex_c27666_36847022_C BobWhite_c16787_205_C Tdurum_contig53998_545_T Tdurum_contig47854_182_T TA002655-1964_A Ra_c18844_1097_A Tdurum_contig9465_925_C BS00028935_51_G wsnp_Ex_c420_831685_T BS00011652_51_A Tdurum_contig76013_605_T Excalibur_c14621_754_G Tdurum_contig44382_932_C IAAV5530_A Tdurum_contig75931_1967_G Excalibur_c4556_113_C Tdurum_contig42586_990_G wsnp_JD_c1285_1848292_T BS00011179_51_C Tdurum_contig61653_802_A CAP12_c580_309_G Excalibur_c43534_1004_C Excalibur_rep_c110735_427_C Tdurum_contig67161_99_T Kukri_c13142_542_A IAAV3391_G wsnp_CAP11_c847_522893_A TA005284-0990_T Tdurum_contig98005_345_T Kukri_c61145_539_A RAC875_rep_c72205_92_T Tdurum_contig42718_1576_A RAC875_c525_1372_T Tdurum_contig62981_75_G Tdurum_contig4658_418_T Kukri_rep_c79716_287_G Ra_c3470_1551_A BS00075960_51_G RAC875_c7610_81_G GENE-1477_748_G Excalibur_c41959_546_A BS00097529_51_A Excalibur_c12064_78_A IAAV3646_G Ku_c203_584_A wsnp_BE443010B_Ta_2_2_G GENE-4958_208_A CAP8_c5862_298_C IACX1805_A wsnp_BE445506B_Ta_2_1_T Ra_c73114_242_T Kukri_c99107_143_C Kukri_c82220_112_C RFL_Contig124_558_A RAC875_c18071_675_A BS00022562_51_A Excalibur_rep_c71057_1199_G CAP7_c122_102_G Excalibur_c24453_670_C BobWhite_rep_c63008_468_C Tdurum_contig49572_643_T BS00004171_51_T BS00064343_51_A Tdurum_contig11827_678_C BS00022810_51_G IACX198_T Kukri_c14766_484_T BS00022841_51_G Tdurum_contig102328_129_T wsnp_Ex_c46061_51675763_G RAC875_rep_c116436_106_A RAC875_c315_1309_T IACX486_C Kukri_c34355_559_G Kukri_c41332_353_A RAC875_rep_c70325_264_C Excalibur_c61126_482_G wsnp_Ex_c11003_17857759_T Tdurum_contig44948_1809_A BobWhite_c3484_538_A RAC875_c17440_375_A RAC875_c30053_167_G Tdurum_contig46338_2305_G wsnp_Ex_c9179_15264221_G Tdurum_contig9966_646_A Ex_c68356_765_T RAC875_c525_1425_C wsnp_Ku_c854_1768346_T TA003093-1305_G GENE-4862_901_G RAC875_c18513_376_G BobWhite_c18672_757_T Excalibur_rep_c102768_209_C BS00077956_51_A RAC875_c68089_652_A BobWhite_c25635_350_T Ra_c71101_755_T Kukri_c50071_1084_G TA006211-0075_T Kukri_c12901_706_A Tdurum_contig17697_675_T Kukri_c542_1538_T tplb0045c05_154_G Excalibur_c50612_409_G Kukri_c11274_886_T Tdurum_contig43589_340_T BS00066536_51_A Tdurum_contig28174_476_C BS00101364_51_A Tdurum_contig63792_639_T CAP12_c1587_70_C BS00075332_51_T Kukri_c8640_1333_C Tdurum_contig20599_79_C BobWhite_c4729_243_A Excalibur_rep_c105109_62_A Kukri_c29905_362_A wsnp_Ku_c11060_18147688_G Kukri_c42653_179_A BobWhite_c39364_231_G Kukri_rep_c101270_618_C Kukri_c15865_54_C wsnp_Ex_c24376_33618864_A BS00071191_51_G D_contig27695_207_A Tdurum_contig46877_76_A Kukri_c15912_2019_A BS00031141_51_G Excalibur_c23777_74_T wsnp_BE605194B_Ta_2_1_T Excalibur_c3309_1180_T BS00066647_51_T Kukri_s109646_113_A CAP12_c194_402_G wsnp_BM134363B_Ta_2_7_T Kukri_c57138_106_A BS00023884_51_T RFL_Contig5783_823_C Kukri_c15912_2330_T RAC875_c4960_214_G RAC875_c5744_115_A Jagger_c9314_100_T wsnp_BF293181B_Ta_2_1_A BobWhite_c11119_83_T wsnp_Ex_c14979_23133600_G BS00040283_51_C wsnp_Ku_c16295_25148628_A Ra_c10804_1595_G BobWhite_rep_c63346_248_T RAC875_c15057_1050_T wsnp_Ex_c11860_19030807_A BobWhite_rep_c66337_650_C RAC875_c33809_158_A Tdurum_contig16482_124_G RAC875_c32657_295_A BS00022175_51_T wsnp_Ex_c64709_63402325_G RAC875_c17182_600_C Kukri_c29304_447_T CAP12_c1587_142_A Tdurum_contig57324_104_G Tdurum_contig53986_316_A RAC875_c1962_1517_C Kukri_c40149_436_T RAC875_c40000_558_C RAC875_rep_c113773_86_T Excalibur_c34601_376_A wsnp_Ex_c11106_18002976_T RAC875_c18845_104_G Kukri_c19466_231_C RAC875_c63536_101_A IACX4152_T Tdurum_contig20965_1446_A IAAV1369_A BobWhite_c5419_861_G CAP12_c3317_154_T D_contig08599_465_T wsnp_BE443044D_Ta_1_1_A TA001593-2294_T Kukri_c8717_356_G BobWhite_c11327_248_A wsnp_RFL_Contig2148_1449634_C D_GA8KES401C51NT_173_T Kukri_rep_c105067_201_T Kukri_c4143_869_C D_GDRF1KQ02JPR1A_106_A D_GCE8AKX02FYPMB_108_T Excalibur_c1024_1489_T IAAV6615_G BS00043018_51_A BobWhite_c9023_385_A D_GCE8AKX02JS08W_148_A RAC875_c63201_235_T Excalibur_rep_c109400_318_A RFL_Contig3581_951_C GENE-4769_218_T Kukri_c11186_1807_A RAC875_c13696_226_T RAC875_rep_c94721_242_A wsnp_Ku_c12701_20446223_T Kukri_c32845_116_T D_GDEEGVY01B7X0W_35_A Excalibur_c12849_228_C Kukri_c45749_158_G wsnp_Ex_c54863_57588264_T Excalibur_rep_c114609_273_T D_contig63719_554_A D_GDS7LZN01DM9RE_153_A BS00063673_51_A BobWhite_rep_c63023_2042_A BobWhite_c5212_256_A wsnp_Ex_c10988_17836981_A Excalibur_c48577_577_T Kukri_rep_c102035_893_C D_F5XZDLF01ASSE2_190_A Kukri_c2101_2319_A CAP8_c460_228_G D_GBB4FNX01DE4J6_240_A RAC875_c3634_529_A D_contig27790_73_T D_contig10273_51_A Excalibur_c35755_110_A Ku_c28770_469_T TA003061-0839_A D_contig74477_170_C Ra_c17341_2122_G RAC875_rep_c75957_402_T RFL_Contig1545_418_A RAC875_c3826_2443_A Tdurum_contig17756_518_C RAC875_c525_748_T wsnp_Ku_c10572_17445600_T RAC875_c12733_262_C Kukri_c28407_478_T RAC875_c101707_404_C RAC875_c16585_758_A Excalibur_c9491_155_T D_contig35099_970_C D_GA8KES401D3GU4_112_A tplb0058j09_648_G Kukri_c74485_220_T D_contig07242_420_G Excalibur_c22019_535_A RAC875_rep_c112727_184_T IAAV8521_C Tdurum_contig43954_1287_G RAC875_c8752_1079_G tplb0032j03_1851_T Kukri_rep_c101741_1049_A CAP12_c2044_288_T BobWhite_rep_c55035_124_T wsnp_Ex_c9813_16193780_T BobWhite_c20561_114_T BS00069822_51_C Excalibur_c12498_390_G BS00086801_51_A RAC875_c37592_426_A GENE-4678_150_A Kukri_c2589_1470_C CAP12_rep_c5172_433_C BobWhite_c15435_121_T Excalibur_c46162_1897_T RAC875_c5484_404_G BS00096477_51_C BS00079969_51_C Excalibur_c15983_633_T CAP7_c3231_159_T RAC875_c11377_181_C Tdurum_contig42140_871_G Tdurum_contig31137_373_A D_GA8KES401DCJJH_105_T RAC875_c2889_273_T CAP7_c11513_149_A RAC875_c102884_223_C tplb0039c07_537_A D_GBUVHFX01D97V1_319_G RAC875_c115921_496_C tplb0027d07_1413_T D_GDRF1KQ02I012D_332_T D_contig24108_379_T tplb0041e14_1096_C Kukri_c9068_691_G RFL_Contig1820_846_T RAC875_c33564_238_T IAAV2769_G BS00021745_51_A Tdurum_contig45618_1089_T BS00010616_51_C D_GBF1XID02HN7TL_229_C RAC875_c58446_484_A TA001320-0384_A Ku_c9561_523_T CAP12_c1717_222_C TA003505-0833_A D_contig08084_123_G BS00064666_51_T BS00003830_51_C D_contig72932_507_T Excalibur_c1671_706_G Kukri_rep_c75407_126_A Tdurum_contig55357_538_A Tdurum_contig63598_188_T D_GCE8AKX01B956K_128_C Kukri_c36591_332_G RAC875_c3220_1091_T RAC875_c16209_403_G TA002339-0978_A Kukri_c8405_1394_A D_contig37414_150_G BobWhite_c13156_773_T Tdurum_contig12008_803_C RAC875_c2793_459_C Tdurum_contig51001_186_G Kukri_c30095_350_T Kukri_c33415_436_G RAC875_rep_c73970_178_A D_GA8KES401C1V24_349_A Excalibur_c19475_619_C Kukri_rep_c70697_2196_T Kukri_c58653_93_T Excalibur_c26863_640_C wsnp_Ra_c25242_34807178_T Kukri_c17754_1179_C Kukri_c5732_252_A Excalibur_rep_c105459_457_A Excalibur_c61329_94_T Kukri_rep_c106364_93_C RAC875_c16644_1722_A JD_c58431_362_T Excalibur_c40217_380_C wsnp_Ex_c20320_29383710_A Excalibur_c72469_136_A BS00052146_51_T D_GDS7LZN02JETS4_33_G BS00088117_51_T Kukri_c47935_137_A D_GBUVHFX01ASSS7_57_T Excalibur_c22880_327_C Kukri_c2737_89_T BS00064611_51_T Excalibur_c31010_376_C Excalibur_c52102_630_T Jagger_c1622_189_C Kukri_c23023_595_C Kukri_c1716_112_T wsnp_Ex_c6590_11419735_C RAC875_rep_c111788_130_G Kukri_c20938_270_T Excalibur_rep_c104031_114_T RFL_Contig3841_1986_T GENE-3452_1116_C D_GDEEGVY01CNM26_62_G Tdurum_contig5360_95_G BS00022162_51_T RAC875_c47722_189_C RAC875_c2359_652_C Excalibur_c14712_664_A BobWhite_c30582_103_T BobWhite_c27599_34_C GENE-4742_131_C Kukri_c21336_512_T TA004343-0950_A BobWhite_c38957_159_A BobWhite_c1842_612_A IACX7857_T Excalibur_c13444_235_T Kukri_c9104_1124_A RAC875_c41594_311_A Ra_c40570_1141_G D_GDS7LZN02GV365_73_T RAC875_rep_c73101_932_T RAC875_c83928_222_G D_contig33081_107_G RAC875_c23894_577_A Kukri_c6055_214_T D_F5XZDLF01BSDVZ_62_T BobWhite_c14508_375_T Tdurum_contig8719_370_T Tdurum_contig50574_304_G BobWhite_c10654_567_T D_GDS7LZN02IXO48_180_A Excalibur_rep_c101817_130_C D_GBUVHFX02H0C6I_259_C Excalibur_c5987_204_A D_contig16730_566_A CAP12_c8025_110_C Kukri_rep_c73018_94_A RAC875_c39942_1318_T D_GDEEGVY02FN6KZ_98_C BS00015354_51_A D_GA8KES402JKYH8_236_C BS00110615_51_C BS00009623_51_G wsnp_Ex_c5608_9867710_G Kukri_rep_c80074_228_A D_contig36686_43_T wsnp_Ex_rep_c70700_69597262_A Ex_c4018_1118_C Kukri_c11027_1153_C GENE-3132_118_T RAC875_rep_c105332_389_T D_GA8KES401CNLXQ_144_G BobWhite_rep_c64768_264_T TA005377-1076_C IACX8322_A BobWhite_rep_c66712_187_C BS00064648_51_A D_contig11371_376_A Tdurum_contig8712_411_C Kukri_c32296_353_A RAC875_c19368_1059_A RAC875_c525_811_G RAC875_rep_c110219_413_G Ex_c6682_381_C D_GBQ4KXB01BJKHT_245_C tplb0024a09_2028_T GENE-4996_592_T Excalibur_c12499_2075_A D_GB5Y7FA02HSM9W_83_T wsnp_Ex_c46061_51675853_G BS00066015_51_A Kukri_c37227_579_A D_F5XZDLF01DXADO_231_G tplb0047h10_82_A Kukri_rep_c99002_193_A D_GBF1XID02GVTKX_76_C wsnp_Ex_c24486_33732900_C GENE-4528_28_A wsnp_Ra_c6864_11931483_T Kukri_c47328_133_A Excalibur_c8621_850_G BobWhite_c14588_84_A JD_c6531_201_A Tdurum_contig15690_195_G IAAV649_C D_GBF1XID01EBM2P_112_T Tdurum_contig10980_923_T RAC875_c13060_1117_G BobWhite_rep_c51103_465_T D_GDEEGVY02FLJ2D_161_C D_GDS7LZN02JPECI_95_C Kukri_c46296_214_A Excalibur_rep_c73477_117_G Excalibur_c60134_182_A GENE-4895_101_A RAC875_c220_1354_G BobWhite_c45353_232_C D_GBUVHFX02FPTA2_248_T BobWhite_c47168_598_T GENE-4335_35_T Kukri_c1911_282_C BS00084631_51_G RAC875_c17524_323_G BobWhite_c41808_292_G wsnp_Ex_c8615_14454633_A BobWhite_c21292_322_C Kukri_c43113_346_G GENE-4848_559_T GENE-4347_41_G Excalibur_c13912_587_T Excalibur_c53088_102_A D_GBB4FNX02GLQFH_120_T Excalibur_c49272_174_A BS00064883_51_A Tdurum_contig8448_700_T Tdurum_contig42584_907_A Tdurum_contig28094_151_A D_GBQ4KXB01A47IQ_31_T Excalibur_c50999_236_A Kukri_c40353_179_A BobWhite_c30538_421_C CAP12_c245_202_T D_F5XZDLF01AEVCT_67_A Excalibur_c21554_1349_C RFL_Contig2834_890_T RAC875_c33790_378_G D_contig01579_55_T BS00066148_51_G Kukri_c9068_918_G Kukri_c23828_129_C Kukri_c74965_319_C Excalibur_c99397_201_T BS00062737_51_A Tdurum_contig75127_589_C tplb0024a09_829_T RAC875_c27895_307_A RAC875_c63100_510_G Ku_c108027_54_C D_GDS7LZN02F6AEK_164_T Ku_c44097_445_G RAC875_c6805_1347_C Excalibur_c19683_971_A D_contig70255_308_T Kukri_c1546_500_G RAC875_c84672_150_G tplb0037a14_531_A BS00074731_51_A Kukri_rep_c103763_242_T BobWhite_c5961_739_T RAC875_c10866_990_A RAC875_rep_c107535_287_T D_contig08745_575_T RAC875_rep_c69966_337_C RAC875_c34767_147_C Excalibur_rep_c101407_222_C D_contig29036_393_A Excalibur_c55536_537_G BobWhite_c7544_545_C Kukri_rep_c72909_657_G GENE-4707_573_C RAC875_c1829_321_T RAC875_c46662_95_A Tdurum_contig604_71_C RAC875_c33784_943_A Kukri_rep_c80074_306_G RAC875_c40427_1114_C Kukri_rep_c101442_162_T D_GB5Y7FA02IX9R3_112_G BS00000663_51_T Tdurum_contig101082_211_G Kukri_c49904_375_T wsnp_Ex_c20320_29384395_A wsnp_Ex_c5231_9259463_A RAC875_c1742_2710_A tplb0029g16_1008_A IACX1743_G Tdurum_contig74815_685_A D_contig09229_928_G RAC875_c56391_354_T BS00010574_51_G Excalibur_c61318_727_G Excalibur_c5737_82_A CAP11_c6514_112_A GENE-4369_1109_A wsnp_Ku_c20949_30631810_T RAC875_c40028_333_C RAC875_c44864_515_T Excalibur_c13033_261_G RAC875_c21513_917_C wsnp_JD_c1635_2290177_A tplb0037m09_1556_C Kukri_rep_c69291_170_G D_contig17255_421_G D_contig63293_105_A RAC875_c20837_654_C Kukri_c6303_865_C BobWhite_c20306_88_A Kukri_c20197_1608_A D_F5XZDLF01B0IPZ_126_A RAC875_c67034_501_G RFL_Contig5478_741_A D_GA8KES402I0XO3_129_T BobWhite_c19752_293_A Kukri_c19163_1783_G D_GBB4FNX02JFTH1_227_A Ku_c25310_669_A Kukri_rep_c70516_585_T RFL_Contig43_637_A Excalibur_c10563_1275_T D_GB5Y7FA02JKEFG_227_T RFL_Contig4222_294_A RAC875_c18487_1346_C Excalibur_c4508_1959_A IAAV5578_A BobWhite_c22142_151_G Ex_c8238_637_0 Kukri_c80861_118_T RAC875_rep_c116933_592_G Tdurum_contig42584_1100_T wsnp_Ex_c5884_10325223_G Kukri_c39981_381_A BobWhite_c4240_78_A Excalibur_c4464_1189_T BS00012264_51_T Tdurum_contig42694_1251_T GENE-4848_348_A D_contig48687_247_T Kukri_c24895_402_T RAC875_c45621_155_T BobWhite_c13431_1372_T D_GCE8AKX01B1G1N_240_T wsnp_Ex_rep_c70294_69237001_C Kukri_c80224_477_G RAC875_c8497_273_T Excalibur_c48577_543_A D_contig22976_123_A D_GDEEGVY01CSHDS_53_T D_contig09779_480_G wsnp_Ex_c908_1754208_C Kukri_c806_237_A D_contig20298_756_T CAP7_c10955_101_C IAAV883_A Kukri_c7284_674_A Kukri_c13993_515_G D_contig24513_554_C Tdurum_contig52622_478_A RFL_Contig4842_650_A BobWhite_c12674_1191_T GENE-4442_121_T IAAV6659_C Kukri_c86043_197_A BS00022053_51_G D_contig14116_173_A D_GB5Y7FA01BZ1OR_316_T Tdurum_contig28174_132_A Kukri_s106214_192_T BobWhite_c23295_270_A Excalibur_c8931_432_A RAC875_c6939_1042_A RAC875_c31264_60_C Kukri_c66438_79_A RAC875_c89312_61_A BobWhite_c2262_55_C RAC875_c8752_705_C RAC875_c38693_319_A Excalibur_c82020_213_A Kukri_c14103_374_G Kukri_c30571_380_A BobWhite_c16043_131_T D_contig03850_135_G wsnp_Ra_c6894_11980338_T D_F5XZDLF02HJJFH_114_T Ku_c32860_825_G D_GDRF1KQ02FIHJ9_30_T IAAV4818_T RAC875_rep_c112035_88_C RFL_Contig3607_648_T BobWhite_rep_c51122_404_T wsnp_BE405483A_Ta_1_1_C RAC875_c21535_537_G RAC875_rep_c107347_616_T Excalibur_c19495_159_C Kukri_c5624_1272_G RAC875_c39551_656_C BS00064212_51_T tplb0060p04_463_G wsnp_Ex_rep_c69954_68912773_A Excalibur_c2464_202_G RAC875_c62181_1604_A BobWhite_c39966_218_T Excalibur_c60134_195_A Excalibur_c36238_642_G Excalibur_c24486_947_A D_contig19463_60_T Excalibur_c16775_1734_T BobWhite_rep_c62671_317_G Excalibur_c50391_164_G Ex_c21641_646_G Excalibur_c43044_385_C Kukri_c27192_171_G RAC875_c3190_727_C RAC875_rep_c73810_195_C IACX7526_G Ra_c27722_584_T tplb0055m05_1016_A RAC875_c20852_2192_A Kukri_rep_c113523_410_A RAC875_c37066_414_A Excalibur_c18890_383_A D_F5XZDLF01EHO0Y_80_C Kukri_c42592_1083_T D_contig16474_154_G GENE-4606_1208_A Kukri_c11467_993_T D_contig76113_57_A RAC875_rep_c107526_171_T BobWhite_c8289_808_C RAC875_c21165_1058_A BS00066408_51_A wsnp_Ex_c5231_9256482_A RAC875_s116732_217_A BobWhite_c24067_519_T Excalibur_c4671_701_A D_contig37215_65_G wsnp_Ex_c64848_63486322_A RAC875_c13764_619_T Excalibur_c1055_565_A RFL_Contig2900_1012_C Kukri_c34324_319_C Kukri_c24895_558_A RFL_Contig4842_579_C RAC875_c55052_326_A RAC875_c60321_100_G D_contig57690_497_C RAC875_c7635_396_T Tdurum_contig49575_1237_G BobWhite_c15497_199_T BS00064302_51_G Tdurum_contig10980_668_C D_contig77242_391_G BobWhite_c23472_232_A RAC875_c10372_671_C Excalibur_c47668_537_A wsnp_Ex_c4637_8299644_A D_F5XZDLF02H192C_184_C Kukri_c50417_99_G D_contig26694_169_C RFL_Contig602_627_A D_contig78622_475_T Kukri_c6582_1222_C Kukri_c58340_232_A Kukri_c28362_100_T RAC875_c7947_1288_A D_GDRF1KQ01DXO82_144_C D_GDRF1KQ01BD6SV_266_A D_GDS7LZN01B8HSH_96_G CAP7_c6548_191_G Ku_c3571_82_T Excalibur_rep_c103227_148_C RAC875_rep_c81362_344_G BS00063744_51_A D_F1BEJMU01CRUV7_271_A Kukri_c17449_1492_T Excalibur_c61329_330_A Excalibur_c16789_258_G D_GCE8AKX01CGN76_345_G Kukri_c57317_539_T BS00076093_51_G D_contig24718_219_A Tdurum_contig10064_204_A BS00010677_51_A D_contig45163_68_C RAC875_c63035_147_T wsnp_Ku_c47983_54292296_T D_F1BEJMU01CZLC8_54_T BobWhite_c11971_441_A Tdurum_contig44261_127_A Kukri_c74599_455_T RAC875_c50163_146_A RAC875_c2668_115_G BS00009811_51_T RAC875_c4682_646_A BS00013985_51_T Kukri_c22088_62_C CAP8_rep_c3781_99_T Tdurum_contig42590_994_G Kukri_c46447_1738_G IAAV4542_C BS00003729_51_T RAC875_c2713_3329_A Ra_c40942_331_A wsnp_CAP8_rep_c9647_4198594_C BS00067054_51_C RAC875_c49177_201_G Kukri_c41117_824_T Excalibur_c81633_121_C Kukri_c23468_590_T Excalibur_rep_c68458_63_T RAC875_s120121_87_G D_contig33379_337_C BobWhite_c21200_281_C GENE-4924_88_C D_contig36651_400_T Tdurum_contig48847_669_C D_contig24301_945_C BS00010953_51_T Excalibur_c64088_358_C RAC875_c9777_930_G Tdurum_contig43807_227_A Tdurum_contig11613_329_G RAC875_c66043_459_T RAC875_c10900_569_G Excalibur_c5449_206_G Kukri_c5286_926_G BobWhite_rep_c64945_218_T tplb0040b02_534_G D_contig03979_394_A tplb0040b02_1219_T BobWhite_c1240_1470_G BobWhite_c8990_538_A TA004300-0624_C Kukri_c52496_434_C Tdurum_contig68347_605_C BobWhite_c11549_468_A Kukri_c11252_173_T Excalibur_c6861_2430_A BS00063906_51_C BS00005062_51_T RAC875_c32638_584_T RAC875_s119075_161_A RAC875_c2333_263_G BobWhite_c9674_65_A Kukri_rep_c108604_858_T Kukri_c53852_177_T Tdurum_contig28174_76_C Tdurum_contig43966_1107_T RAC875_rep_c120104_193_C Excalibur_c7579_151_T Kukri_rep_c69294_1897_A RAC875_c8221_711_G Excalibur_c33637_794_T Kukri_c3781_285_G Excalibur_c26591_198_T Kukri_c34950_1672_A RAC875_c7862_1205_T RAC875_rep_c109292_444_C Tdurum_contig62445_667_G BobWhite_rep_c52163_55_A D_contig20516_323_G Ex_c68356_553_G Ku_c1376_1435_A TA001258-4792_A RAC875_rep_c82365_279_G Kukri_rep_c69945_110_G D_GBUVHFX02IBI9T_116_T RAC875_c13664_264_G RAC875_rep_c104791_336_G tplb0030p13_312_C IAAV7121_A Kukri_c12237_368_A Ra_c9366_3210_A Kukri_c45628_892_C Kukri_c18759_723_C Kukri_c39142_562_A Excalibur_c12996_775_T GENE-0184_344_A RFL_Contig5936_1603_A BobWhite_c5031_95_A Tdurum_contig62237_531_A D_GBUVHFX02IW8MH_278_A Kukri_rep_c69880_774_C wsnp_Ex_c15456_23734277_T IAAV8855_A Ku_c3571_104_C Excalibur_rep_c102182_311_A BS00069988_51_T Kukri_c25094_163_C Excalibur_c5318_797_A RAC875_c67271_132_G D_GA8KES401B9UI8_190_T RAC875_c45846_454_G wsnp_Ex_c10342_16938010_A Excalibur_c26033_374_A IAAV5220_T BS00067425_51_G GENE-4862_674_T D_GBF1XID01BOLZM_152_T D_contig39540_439_C Kukri_rep_c70476_470_T D_contig03395_496_T Excalibur_c2023_264_C IAAV14_A Kukri_c42052_491_T RAC875_c66826_532_C Kukri_c37227_184_A Kukri_c110185_254_G Kukri_c45156_182_T D_GBUVHFX01DOPML_197_C Excalibur_rep_c111660_89_A Kukri_c30457_342_A Kukri_rep_c110403_310_T D_GDRF1KQ02H7HJS_109_A Tdurum_contig52717_56_G RAC875_c22775_268_A Kukri_rep_c105405_145_T RFL_Contig2801_797_T D_contig31161_94_C Tdurum_contig23024_763_G Kukri_c27923_278_C RAC875_rep_c114967_483_G D_contig01616_834_G RAC875_rep_c108382_824_G Ra_c15282_915_T D_GDEEGVY02JM3LU_123_T BS00000346_51_T Kukri_c34287_166_C BS00065721_51_A RAC875_c56971_436_A D_contig46973_461_A Kukri_rep_c82239_85_C Kukri_c50760_470_C D_contig05029_98_A Excalibur_c10393_2027_T D_GB5Y7FA02IMGFZ_378_C BobWhite_c3553_191_C BS00061593_51_A BobWhite_c986_354_G Excalibur_c7895_385_T Excalibur_c19962_909_A Kukri_rep_c94644_137_G BS00002897_51_C Excalibur_rep_c103705_64_C CAP12_c1717_109_A Excalibur_c13975_425_C RAC875_c1900_447_G tplb0022c16_494_G Excalibur_c78792_203_A BobWhite_c6850_768_G RFL_Contig5553_606_G tplb0040b02_1386_A RAC875_rep_c107823_121_T D_GB5Y7FA02IMDXR_410_T Excalibur_rep_c106591_106_A RAC875_c1163_2693_C BS00067030_51_A Tdurum_contig75819_1117_C Excalibur_c12310_630_A D_F1BEJMU02FIOXR_99_T wsnp_BE443396B_Ta_1_1_G RAC875_c8714_1139_C D_GBF1XID01BG9EG_294_G D_contig18392_115_A D_GBB4FNX02G3L4R_278_T BobWhite_c5750_640_T D_contig20254_299_G Kukri_c37293_89_C RFL_Contig5387_1497_G RAC875_c19943_2198_T D_F5XZDLF02JQN4R_125_G D_GA8KES402J3EA3_197_T Kukri_c14891_747_A BobWhite_c30188_315_G CAP7_c4608_191_G Kukri_c26075_135_T BobWhite_c2179_1476_G RAC875_rep_c108086_153_T RAC875_c11702_1015_A Kukri_c25115_740_G Kukri_c23023_643_C D_contig70040_465_G Tdurum_contig10768_1659_A Excalibur_c37897_473_G D_GBUVHFX01BNV2A_224_T Kukri_c82267_123_T RFL_Contig5777_1200_T BobWhite_c14280_245_A D_contig26753_367_C GENE-4958_195_G Excalibur_c72450_483_G Kukri_rep_c69550_77_G RFL_Contig1510_273_A D_F1BEJMU01CBKJF_321_T BobWhite_rep_c54428_88_T GENE-2131_207_G RAC875_c21795_966_C RAC875_c1329_298_A BobWhite_c23261_226_A RAC875_c48766_224_G BobWhite_c6077_471_T Kukri_c9921_1926_C RAC875_c110854_511_G D_contig59414_135_G Kukri_rep_c102489_94_T BS00003630_51_C Excalibur_c50999_269_G tplb0021n05_1349_A BobWhite_c3768_378_A RAC875_c10372_542_A Tdurum_contig29317_467_A RAC875_c16367_81_T Kukri_c66626_288_G RAC875_c50217_295_T wsnp_Ku_rep_c70256_69818445_T Tdurum_contig44948_2175_T RAC875_c13075_916_A D_contig24854_191_A Kukri_rep_c106900_130_A D_GBB4FNX01BSUTL_278_0 Excalibur_c88899_626_T D_GB5Y7FA02IMQZM_52_C RAC875_c8842_873_G wsnp_Ku_c25372_35336531_C Excalibur_c19495_389_T tplb0060b03_432_G D_GB5Y7FA02IRT85_195_A D_GA8KES402HI5B7_225_T Kukri_c8407_921_G Kukri_c49020_251_G BobWhite_c2511_1970_C D_GBF1XID01C0IF4_111_C RAC875_c43942_279_A Ra_c9123_3192_A BobWhite_c13503_87_T Excalibur_c8160_714_T D_GBB4FNX02ILZW2_114_T Ku_c10172_1384_C JD_c11114_696_T Kukri_rep_c108826_99_G D_contig06735_439_T BobWhite_rep_c65169_526_G Kukri_rep_c108604_137_T RAC875_c16178_1121_G Tdurum_contig68236_437_A Excalibur_c25798_219_G RAC875_rep_c74294_57_G Excalibur_rep_c83817_69_C RAC875_c2793_161_C BS00068399_51_G RAC875_c13942_2973_G Kukri_c18207_262_C RAC875_rep_c70874_1920_A D_F5XZDLF01CO3NK_121_A RAC875_c9880_553_C IAAV3759_T Kukri_c29154_977_A Ex_c24988_401_C D_F1BEJMU02IB1AC_70_G Excalibur_rep_c102327_102_C D_contig00671_644_T RAC875_c53629_483_A TA005989-0850_T BobWhite_c27734_355_T Kukri_c64664_265_A wsnp_RFL_Contig3854_4205716_G Excalibur_c49736_862_G Kukri_c51068_618_G Kukri_c22126_919_G GENE-4465_342_A Kukri_c27039_113_T RAC875_c18668_513_T RAC875_rep_c74817_132_A BobWhite_c821_1074_C D_F5XZDLF01EG7M6_318_A RAC875_rep_c98289_160_T tplb0040b02_465_A Kukri_c18677_255_T RAC875_c36363_222_T Tdurum_contig28276_729_G RAC875_c16021_245_G RAC875_c25456_656_G Excalibur_c41676_116_G Tdurum_contig17062_221_A RAC875_rep_c107039_278_C BobWhite_rep_c49999_70_G RAC875_c40119_69_G wsnp_RFL_Contig3316_3390729_T Excalibur_c7849_758_C BobWhite_c36693_210_C Excalibur_c25867_646_T Excalibur_c32253_117_C BobWhite_c30662_274_C BS00065210_51_C tplb0032k14_593_G Kukri_rep_c72901_271_A D_contig50905_592_G GENE-4769_448_G RFL_Contig4769_897_C Tdurum_contig44948_1132_G RFL_Contig3405_377_C Excalibur_c23280_604_C Excalibur_c65750_285_G tplb0052m17_604_C Kukri_c110313_294_A BobWhite_c15489_142_A RAC875_c26706_504_T IACX5767_C D_contig07894_190_C Kukri_c22996_334_A tplb0026g09_965_C CAP7_c1543_284_A BobWhite_c14471_69_T BS00009879_51_A BobWhite_c8520_259_A BobWhite_rep_c65034_450_T Tdurum_contig81683_217_C Excalibur_c7788_940_T GENE-4746_978_T Kukri_c5757_296_G Kukri_rep_c72957_1355_G Excalibur_c13975_335_C Kukri_c34355_722_C D_F1BEJMU02I6W41_226_T Excalibur_c17686_588_C Excalibur_c15257_57_C Kukri_c26517_691_T RAC875_c24170_896_G Kukri_c8278_1593_A RAC875_c570_302_A Kukri_c40856_320_T RAC875_c31791_559_A TA004020-0357_T BobWhite_c32883_84_T Ku_c36513_748_T D_F5XZDLF01B7ECX_54_A IACX1735_C RAC875_c29314_291_C D_GB5Y7FA02GUQ3K_192_T Excalibur_c100654_100_T Excalibur_c28086_450_T IACX11130_C D_contig20753_173_A BobWhite_c41808_212_G CAP7_c9278_185_A RAC875_c15219_760_A RFL_Contig4890_349_T Excalibur_c15599_1178_A Ex_c24486_503_C RAC875_c56877_368_T Excalibur_c8686_221_A RAC875_c39678_51_C TA001044-0451_A GENE-4277_295_T wsnp_Ku_c792_1635317_T Kukri_c12701_131_C Excalibur_c61603_390_C D_F5MV3MU01DLEVA_384_T CAP12_c2621_91_A tplb0053l13_1225_T Excalibur_c11889_491_T IAAV7151_A GENE-4516_457_G RFL_Contig2814_859_A BS00022610_51_T D_GBUVHFX01CPG5E_341_A wsnp_Ra_c7969_13600474_C Ex_c24486_509_C Excalibur_c16687_207_A RAC875_c13075_743_T D_contig33408_49_G Excalibur_c49510_297_T tplb0057p21_1042_A BobWhite_c24405_502_C GENE-4591_58_A BobWhite_c34551_714_T Ex_c47822_2353_T Excalibur_c16933_788_T Excalibur_c33549_170_T RAC875_c51738_459_T GENE-4720_644_C Excalibur_c45591_326_T Kukri_c101311_72_T RAC875_c8221_649_C BS00063555_51_T D_contig14134_121_C Kukri_c67586_306_A RAC875_s117920_325_A D_contig04504_396_T RFL_Contig4589_1435_T Excalibur_c5486_128_C Kukri_c18055_1740_T Ku_c5682_2782_C RAC875_c5019_804_C BS00006674_51_G Excalibur_c6853_229_G Kukri_c11467_1107_T RAC875_c7138_264_G RAC875_c26866_239_C RAC875_c64086_307_A D_GCE8AKX01EG53N_294_A RAC875_c63420_432_T BS00010064_51_A RAC875_c4453_2678_T BS00096025_51_T Kukri_c61379_52_A RAC875_rep_c81362_198_T D_contig66345_258_T CAP8_c1959_330_T Ku_c14013_889_G BobWhite_c14303_240_G Tdurum_contig42638_324_C RAC875_c13185_849_A BS00011622_51_T BobWhite_c485_214_T D_contig70939_135_G RAC875_c12622_331_A GENE-3452_1952_C Tdurum_contig51208_286_A Excalibur_rep_c111821_200_C BS00064761_51_T D_contig70241_426_G tplb0057p21_1365_A Kukri_c25094_301_T D_GBF1XID01EMISV_148_T tplb0059a20_709_A Excalibur_rep_c106162_519_T RAC875_c3730_760_A Kukri_c10944_704_A D_GBB4FNX02GS9OS_101_A BS00012482_51_A BS00068071_51_T RAC875_c1863_3196_G wsnp_Ku_c15531_24168235_C Kukri_c10223_248_A Excalibur_c15138_206_G BobWhite_c20487_531_T RAC875_c13300_139_G RAC875_c6868_69_G BobWhite_c5419_165_A D_contig14769_331_T RAC875_c4351_1904_T Excalibur_c19736_576_A wsnp_Ex_c410_810250_A BS00086753_51_T Tdurum_contig74753_946_G BobWhite_c9518_74_A D_contig63518_207_A Excalibur_c26611_325_A Kukri_c78788_84_C D_GDEEGVY01BH5E8_94_T D_contig32549_270_C D_GDRF1KQ01EEUZ7_267_A D_GB5Y7FA01C1ZT7_348_A tplb0055c06_614_G RAC875_c1473_396_A CAP7_c1706_56_C RAC875_c4693_554_A D_contig14074_85_T Excalibur_rep_c82097_245_A wsnp_Ex_c6797_11731807_A BobWhite_c855_444_A Excalibur_rep_c69070_180_A RAC875_rep_c73101_689_A BobWhite_c12264_248_A RAC875_c17428_1063_C CAP7_c782_374_T Kukri_rep_c106267_210_C wsnp_Ex_rep_c101269_86664147_A tplb0057p07_909_G BS00064863_51_T wsnp_Ra_c20371_29633358_A Tdurum_contig98926_227_G RAC875_c41625_463_T tplb0029f21_174_C RAC875_c30070_117_T RAC875_c17510_356_C D_GA8KES401ANMPM_140_A Kukri_c45788_255_C Tdurum_contig10289_1265_A D_contig25227_213_T Kukri_c24895_522_T RFL_Contig492_751_C Excalibur_c1310_414_A RAC875_rep_c119600_61_C wsnp_cd373508D_Ta_1_1_T RAC875_c6894_114_T Kukri_c2589_3232_A D_GA8KES401CSA2F_120_A wsnp_RFL_Contig2766_2515703_A D_contig04769_205_T D_contig70579_137_C JD_c19335_229_A RAC875_c89312_129_A Ku_c884_1017_T D_GA8KES402FT5IX_110_T Kukri_c65164_1063_C RAC875_c10932_1697_A wsnp_Ex_c9813_16193645_A Ku_c109041_258_A BobWhite_c34689_116_G D_contig17129_586_A D_contig12615_708_C BobWhite_c3669_329_G tplb0032a06_1305_T BobWhite_c10364_57_A D_contig06235_330_C RAC875_c24250_126_A BobWhite_c12860_202_G Excalibur_c2454_333_G BobWhite_c3448_80_C BS00064607_51_T Ex_c8307_731_T BS00045163_51_A Excalibur_c25781_232_C Ra_c6367_387_C Excalibur_c29010_484_T wsnp_Ex_c16425_24923837_A BS00047070_51_T wsnp_Ex_c10596_17293192_A RAC875_c7735_338_A Tdurum_contig27880_75_C Kukri_c4790_154_G Tdurum_contig14482_423_T RFL_Contig2153_804_C JG_c2092_196_T Kukri_c55599_153_C Excalibur_c19585_169_A wsnp_Ex_rep_c66482_64736708_T D_contig00572_831_T BobWhite_c11397_208_A wsnp_Ku_c33341_42849025_T BS00023068_51_C RAC875_c66695_560_T wsnp_Ex_c1541_2943791_G Kukri_c3701_2126_C Excalibur_c60347_56_T BobWhite_c1072_100_T Kukri_c24586_923_A Kukri_rep_c85389_715_T BobWhite_c39437_110_A Excalibur_rep_c75479_146_A GENE-0644_421_C Ra_c106376_879_G D_GDEEGVY01BEIQF_241_A GENE-0676_322_A RAC875_c111220_372_A Excalibur_c84158_721_A GENE-0644_370_C Ex_c13213_2992_T Tdurum_contig26542_457_G Excalibur_c6922_1393_A Excalibur_c4984_162_A Kukri_c66603_441_A BS00022185_51_G Excalibur_c41445_304_T Ra_c9767_969_T Excalibur_c73922_55_C tplb0062e15_1685_G Excalibur_c41459_69_G BS00090234_51_0 Tdurum_contig27996_171_A RAC875_c5369_194_T wsnp_Ex_c8894_14858193_A Kukri_c43403_346_G IACX6223_T RFL_Contig4790_902_A Ra_c2110_805_T IAAV3255_T RAC875_c86069_65_C BobWhite_c9635_306_A wsnp_Ku_rep_c71678_71421327_A Excalibur_c17250_592_A wsnp_Ex_c58274_59638635_A Kukri_c75902_132_G Kukri_c4632_115_G Excalibur_c25921_230_G Excalibur_c13046_166_C wsnp_Ex_c20529_29608872_T Excalibur_c59657_405_T Tdurum_contig64416_441_G wsnp_Ex_c26281_35525999_T Kukri_rep_c101425_563_T Kukri_c16758_443_T Tdurum_contig47_185_A CAP7_c2746_331_T wsnp_Ex_c13353_21046550_G RAC875_c8634_1414_C Ra_c13679_2284_A Excalibur_c26099_106_T Tdurum_contig10939_488_0 BobWhite_c2410_175_T RAC875_rep_c74590_606_T Excalibur_c33525_279_T RAC875_c16009_166_C Excalibur_c43926_163_G IAAV8040_C GENE-0724_612_T Ra_c32699_410_C Ex_c2510_477_G wsnp_Ex_rep_c66545_64829277_A wsnp_Ex_c1459_2797709_G wsnp_BG608232B_Ta_2_2_T wsnp_Ex_rep_c68270_67062522_C wsnp_Ex_c7738_13195349_G BobWhite_c10539_201_G Kukri_rep_c69608_375_A Kukri_c61942_61_G BobWhite_c16923_64_G Excalibur_c95944_641_G IAAV4434_C wsnp_Ex_c51461_55394646_A Ku_c4885_448_C BobWhite_c14176_916_G Excalibur_c26042_260_C wsnp_Ex_c6537_11339130_T Jagger_c638_387_T tplb0058k01_1177_A Kukri_c2507_962_C Ra_c6728_590_G wsnp_BF291736B_Ta_1_1_A Kukri_rep_c72413_423_G RAC875_c17720_570_T BobWhite_c852_630_T Tdurum_contig74936_133_A BS00095573_51_C tplb0030f06_946_A BS00077914_51_G Excalibur_c27388_252_T RAC875_c61801_299_A GENE-1388_625_C RAC875_c18908_144_T BS00079213_51_G BobWhite_c9690_94_T RAC875_c12803_916_A Excalibur_c16665_529_C Kukri_c49784_56_C BS00062485_51_C RAC875_rep_c116263_97_G BobWhite_c27816_523_G wsnp_Ex_rep_c103248_88252281_A RAC875_c26469_480_C wsnp_Ex_c24711_33964543_C BS00038218_51_A GENE-4359_102_C wsnp_Ex_c22423_31615798_A Excalibur_c841_609_A BobWhite_rep_c50285_700_A Excalibur_c42928_135_C BobWhite_rep_c61602_139_G BobWhite_c3693_85_A Kukri_c32185_544_T BS00063310_51_T BobWhite_c44213_55_C wsnp_Ex_c20529_29609310_C BS00110996_51_C CAP8_c3234_216_A BobWhite_c5852_103_A RAC875_rep_c108057_510_A Kukri_c5609_565_A IAAV4206_C RAC875_c24668_362_T wsnp_Ex_c57_116914_T BobWhite_c31547_236_G Ku_c23446_2209_T Excalibur_c4709_576_G RAC875_c18298_1105_C BS00106901_51_0 Tdurum_contig84620_175_G BS00040251_51_A RFL_Contig4542_1281_G Tdurum_contig94176_65_A wsnp_Ku_rep_c68888_68067293_T wsnp_Ex_rep_c104478_89183627_C Excalibur_c12278_1301_T Ku_c11621_1581_G Tdurum_contig55729_1220_T BobWhite_s65298_124_T BS00086180_51_C Excalibur_rep_c68899_191_T BS00026037_51_T wsnp_BE490267A_Ta_2_1_T BobWhite_c11739_325_T Excalibur_c3839_2483_A wsnp_Ex_rep_c70756_69644826_G GENE-0137_782_T CAP12_c1037_120_A BS00102480_51_A BobWhite_c662_148_C Tdurum_contig93103_284_T wsnp_Ex_c9133_15199135_T Kukri_c8502_180_A BS00029332_51_T Excalibur_rep_c111396_152_C Kukri_c2507_1183_A RAC875_c9122_395_C RFL_Contig4790_646_T wsnp_Ex_c7347_12594158_C wsnp_Ex_rep_c68623_67474935_T IAAV3100_T wsnp_Ex_rep_c67561_66189356_G Tdurum_contig35492_150_A GENE-0777_105_G Excalibur_c14912_1128_A Kukri_c17062_414_G IACX9408_C RAC875_c65386_72_A BobWhite_c12911_649_A BS00014345_51_T BobWhite_c12911_788_G wsnp_Ku_c4042_7375890_T tplb0024l03_910_T Kukri_c30847_344_T Ku_c5747_441_G BS00099465_51_A IAAV259_T IAAV2376_G Tdurum_contig83066_276_C Kukri_c57014_168_T Kukri_rep_c70870_919_C Kukri_c11488_874_T wsnp_Ex_c36002_44045355_A Ra_c2544_1566_T Tdurum_contig28917_207_A Excalibur_c25234_143_A BS00105315_51_A Kukri_c83574_636_C wsnp_Ex_c59991_60628628_C Kukri_c59378_464_G Excalibur_rep_c101660_546_G wsnp_Ra_rep_c117300_96881829_G BS00066960_51_A Ex_c47157_508_T Kukri_c148_1346_G BobWhite_c40428_349_T BobWhite_rep_c48743_691_T IAAV3648_T BS00100939_51_A BS00106606_51_C Excalibur_c14022_159_G Kukri_rep_c93426_93_C tplb0026o02_1216_A BS00055427_51_G Excalibur_rep_c102353_307_T wsnp_RFL_Contig3085_3007861_G Tdurum_contig62852_302_A Excalibur_c9752_619_A Kukri_c2541_976_C Ku_c4042_1178_A Excalibur_c58566_284_A BS00090235_51_C Kukri_c148_1512_T BS00021483_51_C wsnp_RFL_Contig1074_103556_A BS00046166_51_T wsnp_CAP8_c775_527730_C wsnp_CAP8_rep_c6230_2943068_T Tdurum_contig52873_265_G BobWhite_c12232_243_G Tdurum_contig10380_87_T wsnp_Ex_c5238_9271937_G BobWhite_c3757_55_A BS00023156_51_C GENE-0675_161_G Kukri_rep_c69962_682_C wsnp_Ex_c19819_28827344_T RAC875_c30797_179_T RAC875_c3302_1411_G Kukri_c683_1401_G wsnp_CAP11_c3226_1588070_C CAP12_rep_c3980_87_C wsnp_Ra_c31353_40494768_C GENE-0959_1163_C Tdurum_contig69643_287_C IAAV5350_C BS00028063_51_G BS00022950_51_T BobWhite_c12365_743_C RFL_Contig1139_817_G BS00096182_51_T IAAV211_T Tdurum_contig14482_1073_G Ku_c4168_1399_T Tdurum_contig54925_358_T Excalibur_c3084_363_A Ex_c24711_1153_A BobWhite_c13455_112_A BobWhite_c32938_264_T BS00077462_51_A Tdurum_contig27794_582_G IACX7717_A BobWhite_c14686_86_A Excalibur_rep_c67391_476_C Excalibur_c13028_683_T Tdurum_contig77602_931_G BobWhite_c5543_492_C Excalibur_c40567_445_T BS00028028_51_A wsnp_Ex_c17845_26604587_T Tdurum_contig8048_84_A Kukri_c1782_1678_T Tdurum_contig51706_1758_A BS00046019_51_T Excalibur_c17539_514_C Tdurum_contig49532_53_C wsnp_Ku_c13905_22034406_G tplb0058j01_762_A Kukri_rep_c101529_1199_T IAAV2917_A wsnp_Ex_c1629_3103807_A Tdurum_contig54634_815_G BS00081231_51_T wsnp_Ex_c32493_41138957_T Excalibur_c19585_119_A Kukri_c3507_158_A Kukri_c2507_708_G Ku_c6050_678_T wsnp_Ex_c2445_4573233_T Excalibur_c6302_1105_T Ku_c30027_394_C Excalibur_c14201_111_A BS00041585_51_T Ra_c107358_279_A BobWhite_c12134_1140_T Ra_c4397_542_C BS00023718_51_T Kukri_c12511_93_A wsnp_Ex_rep_c71064_69904031_T wsnp_Ex_c10838_17631243_A Excalibur_rep_c71107_517_T BS00022295_51_C wsnp_CAP8_c1240_753371_T wsnp_Ex_c7003_12065828_C RAC875_c81984_707_T IAAV3067_C IAAV8700_T wsnp_Ra_c3955_7262354_A BobWhite_c16735_176_C Excalibur_c46393_1553_C BobWhite_c7050_792_T wsnp_Ex_c10441_17078853_T TA002013-0438_T RAC875_c39784_51_A Kukri_c42244_809_T wsnp_Ex_rep_c106085_90293854_C RAC875_c21237_166_A Tdurum_contig27828_177_T Excalibur_c5438_274_A BS00099658_51_T Tdurum_contig51145_102_T Kukri_c6973_344_A CAP7_c4827_78_A Ra_c1799_1067_G BS00093993_51_T IAAV7487_G TA003428-0332_T Excalibur_s105547_175_G BS00061979_51_C BS00076003_51_C Ra_c11464_294_A IACX5850_G CAP8_c621_57_C BS00006788_51_T BS00029146_51_A RAC875_c26038_419_C Excalibur_c28156_66_A BS00071346_51_T RAC875_c78921_228_C IAAV3303_T Excalibur_c14988_388_C Kukri_c21064_1049_C BobWhite_c44986_217_T BobWhite_rep_c64679_73_T RAC875_c19235_631_G Excalibur_c2157_173_T tplb0046h22_935_C BS00027693_51_G Kukri_c94792_127_A wsnp_Ex_c10251_16815792_A BS00085748_51_T RAC875_c21269_1225_T Excalibur_rep_c102844_573_A wsnp_Ex_rep_c101477_86838533_C BobWhite_c948_52_G wsnp_Ku_c4042_7375053_C Excalibur_c42364_134_G wsnp_CAP11_rep_c4105_1941066_T Excalibur_c56550_425_C BS00077463_51_T TA002514-0825_T RFL_Contig2612_826_C wsnp_Ex_rep_c66482_64735785_A Ku_c12037_482_C CAP12_c4899_191_C wsnp_Ex_c4218_7618252_G BS00070001_51_T BS00076369_51_A wsnp_Ex_rep_c66448_64683704_C tplb0029l15_354_T RFL_Contig4423_795_T Tdurum_contig11711_293_C CAP12_c7868_281_C Kukri_c12643_290_C wsnp_Ex_rep_c102127_87360034_C BS00053520_51_A Excalibur_rep_c107546_206_C Excalibur_rep_c67308_109_G RFL_Contig1483_1765_G RAC875_c47161_100_C Tdurum_contig74936_218_C BS00081138_51_T JD_c22970_858_T RAC875_c12191_77_A Ku_c14843_504_A BobWhite_c30112_275_A BS00075303_51_A BS00007384_51_A RAC875_c66657_91_T BobWhite_c3622_320_T wsnp_Ex_c18354_27181431_A Tdurum_contig62458_179_T Ku_c14138_458_C Ex_c960_776_T wsnp_CAP11_c307_255609_T Ku_c5725_892_A Tdurum_contig74936_264_A wsnp_Ex_c9628_15927045_T Kukri_rep_c73255_581_G wsnp_Ku_c48694_54811376_C Tdurum_contig55801_1012_A RAC875_c46788_60_T BobWhite_c34385_117_C Ku_c7671_922_C Excalibur_c95944_300_G RAC875_c62734_58_C RAC875_c26415_350_A wsnp_Ex_c15646_23969140_G Kukri_rep_c70854_448_T RAC875_c12817_450_T wsnp_CAP7_rep_c12606_5316797_A Excalibur_c27279_699_C Kukri_rep_c69888_106_G wsnp_Ex_rep_c68573_67416138_A Kukri_c65988_297_G wsnp_BF146221B_Ta_2_2_A Excalibur_c43376_59_G Excalibur_c14396_1629_C GENE-1343_556_G wsnp_JD_c352_546108_C IACX2626_T RFL_Contig5290_1493_C Excalibur_c48404_59_A BS00067907_51_A wsnp_Ku_c52199_57246606_T Excalibur_c21882_599_A GENE-0597_410_G Excalibur_rep_c70384_759_C BS00009247_51_C Excalibur_c37753_754_T wsnp_Ex_c30805_39678077_A RAC875_rep_c113555_122_T Tdurum_contig47202_1699_T BS00095525_51_A BobWhite_c928_311_T wsnp_JD_c42879_30043973_A RAC875_c21152_829_G Excalibur_rep_c112815_194_T Excalibur_c11409_1166_T RAC875_c16254_105_T BobWhite_c7888_145_A RAC875_c78921_418_G BobWhite_c7274_333_C Tdurum_contig45838_263_T BS00110397_51_C RAC875_c41087_67_A wsnp_CAP12_c197_110707_C Kukri_c26311_891_G Excalibur_c6454_1156_T wsnp_Ex_rep_c101349_86725007_T Ku_c11917_1680_T Tdurum_contig42282_10323_C Kukri_c13006_731_T Kukri_rep_c81206_235_T Kukri_c13259_2535_G Kukri_c33402_755_C wsnp_JD_c10389_11059599_A RAC875_c34403_178_C wsnp_Ex_c6248_10896799_A Kukri_c3024_1268_T IACX11199_C BS00110721_51_G IACX2309_T Kukri_c4060_2424_C wsnp_JD_c12127_12442581_T RFL_Contig5615_1867_G tplb0049b10_696_G Excalibur_c31737_169_C RAC875_c54085_51_C JD_c14855_506_A Excalibur_c17745_493_T GENE-0686_186_T wsnp_Ku_c47082_53641298_T Tdurum_contig22828_244_T Ku_c66734_472_T Tdurum_contig30325_334_A wsnp_Ex_c12671_20140014_T Ra_c13298_783_A BS00069546_51_T Ra_c111671_555_T Excalibur_c50192_94_C BS00072379_51_T BobWhite_c5072_107_C RAC875_c31214_58_A Tdurum_contig25602_212_T wsnp_BF201235A_Ta_2_4_A Excalibur_c15031_73_G wsnp_Ex_rep_c66524_64799410_T wsnp_Ex_rep_c67391_65971023_A GENE-3690_137_G BS00085366_51_G tplb0024e19_1029_T Kukri_rep_c104676_265_T RAC875_c17720_501_T Excalibur_c63176_90_A Tdurum_contig6194_985_C GENE-1421_706_T BS00022467_51_C wsnp_Ex_rep_c103248_88252209_T wsnp_Ra_c67199_65253620_C wsnp_Ku_c22272_32093892_T BS00022863_51_C wsnp_Ku_rep_c107413_92888678_T Ku_c9369_1965_A RAC875_c32503_241_G GENE-1711_304_A Ra_c5096_491_A RFL_Contig337_1645_T BS00078519_51_A Excalibur_rep_c83640_791_A wsnp_Ku_c15336_23908130_C RAC875_c39665_175_C Kukri_c42289_502_G Kukri_c30847_551_G Kukri_c10869_1366_G Tdurum_contig47456_182_A Tdurum_contig28795_219_C Excalibur_c40567_1893_A Excalibur_c12675_1789_A Kukri_c209_999_A Excalibur_c46590_363_C BobWhite_c8113_532_A BobWhite_c32938_177_A RAC875_c23425_208_C Excalibur_c4303_184_C Excalibur_c3762_715_A Excalibur_rep_c108662_132_T BS00028167_51_T TA002562-0542_T Ra_c5004_1902_A wsnp_CAP11_c3271_1608092_C wsnp_JD_c767_1143876_T Tdurum_contig68666_570_C wsnp_Ku_c7096_12264232_T wsnp_Ex_c45468_51254832_A RAC875_s119681_325_A BS00065558_51_G TA001604-0320_T GENE-0663_75_C wsnp_Ku_c37269_46153087_T Tdurum_contig42636_1245_A RAC875_c7540_366_T IAAV5401_G JD_c11869_1297_C RAC875_c26469_363_T wsnp_BE399688B_Ta_2_1_C RAC875_c17331_129_G Excalibur_c25430_183_G Ra_c9767_978_C wsnp_Ra_c4126_7552133_T BobWhite_c1472_59_A RAC875_rep_c83950_222_A BobWhite_rep_c49297_684_A Kukri_c67546_342_G Excalibur_c17039_436_G JG_c950_838_A RAC875_c992_370_G Excalibur_rep_c67411_210_T Tdurum_contig79134_450_T GENE-0663_864_T BS00091068_51_A Tdurum_contig59522_262_G Kukri_c17992_227_A Tdurum_contig33297_207_A wsnp_Ex_c3386_6217891_T BS00022374_51_C Jagger_c6853_60_T RAC875_c52856_250_G BS00107185_51_A RAC875_c19043_841_T Kukri_c3501_1175_T Tdurum_contig77036_338_C IAAV3165_G Tdurum_contig29819_61_A RAC875_rep_c99492_65_A Excalibur_c29121_68_A Tdurum_contig12159_468_A RAC875_c18928_529_A IAAV1069_A Excalibur_c17250_104_C BobWhite_rep_c54390_73_T tplb0060d11_435_T BS00067337_51_T BobWhite_c55700_273_T Kukri_c54029_163_A Ku_c67680_195_T wsnp_Ex_c7776_13247365_A RAC875_c35438_474_A BobWhite_c34385_90_C Kukri_c53810_315_A RFL_Contig2023_1118_T RAC875_c26144_622_T Kukri_c18104_1416_G BS00100466_51_G Excalibur_c28106_536_T Excalibur_c55752_1036_T Tdurum_contig30210_226_T Tdurum_contig35408_205_T Kukri_c64492_383_T Kukri_c9490_1024_G Ra_c70418_147_C Tdurum_contig63311_285_C Kukri_c3024_1163_A RAC875_c22463_416_T BobWhite_c33753_371_A Tdurum_contig64795_494_T BS00071690_51_G Excalibur_c2510_980_T wsnp_Ku_c13756_21844262_A Excalibur_c66180_401_T Tdurum_contig82821_324_T Tdurum_contig74936_456_T Tdurum_contig28795_273_C Tdurum_contig67254_504_T Kukri_c26316_2225_T BS00078932_51_T wsnp_Ex_c10251_16815404_T wsnp_CAP11_c1436_808089_T wsnp_Ku_c11850_19271281_C IAAV5675_C Excalibur_rep_c67360_303_C Excalibur_rep_c69187_151_A wsnp_JD_rep_c49438_33652645_C Excalibur_c39493_251_G TA001688-0396-w_A BS00092275_51_A wsnp_Ex_c5429_9593668_A wsnp_Ex_c51661_55533018_C Tdurum_contig76090_916_G RAC875_c9840_364_G Tdurum_contig62852_592_G BS00072620_51_G wsnp_CAP8_rep_c4147_2032009_T Kukri_c920_1379_T Kukri_c691_2811_C Ra_c105904_187_T BobWhite_c10453_396_A BobWhite_c41535_52_G wsnp_Ex_c128_255285_C RFL_Contig3301_510_A tplb0053n06_606_T BobWhite_rep_c58246_55_T BS00022944_51_A Ra_c105904_1191_T wsnp_JD_c12346_12606967_A CAP12_c1758_292_T wsnp_BF473744B_Ta_2_2_C GENE-4359_59_T Kukri_c48_1257_A IACX445_C wsnp_Ku_c48694_54811423_A BS00009060_51_C Tdurum_contig6194_412_T Ku_c3858_1078_G Excalibur_c7136_799_G RAC875_c19753_532_T BS00038498_51_C Kukri_rep_c117487_334_C wsnp_RFL_Contig3604_3795252_T BobWhite_c30140_119_T Tdurum_contig54784_485_A wsnp_Ex_c13351_21042379_G BobWhite_c23046_293_A wsnp_Ku_c12037_19549078_C BS00109268_51_A Kukri_c106282_114_A IACX6411_C Kukri_rep_c102899_426_G RAC875_rep_c120723_157_T Ex_c47157_558_A Excalibur_c47286_281_A RFL_Contig121_486_A BobWhite_c5511_323_G wsnp_JD_c32007_24763860_C wsnp_CAP7_c1592_791887_A Kukri_c11040_787_A BobWhite_c31708_99_A Ku_c48694_1284_T Kukri_c2387_2011_A GENE-1390_183_T BS00093992_51_A Ku_c28266_279_C Kukri_rep_c69288_529_T BS00103461_51_T BS00022657_51_G Tdurum_contig11350_629_T Excalibur_c7971_712_A Tdurum_contig10994_617_C BS00111421_51_T IACX6340_C BS00070900_51_A wsnp_Ra_rep_c109853_92677055_A Tdurum_contig92425_801_T wsnp_Ex_c298_580660_A wsnp_Ex_c1792_3381384_C wsnp_Ex_c7516_12850225_C GENE-1136_260_A wsnp_Ex_c54998_57670603_T TA001322-1176_A wsnp_Ex_c41558_48356814_C BobWhite_c7773_283_C Kukri_c26288_419_T RAC875_c26697_589_T Kukri_c25815_263_A wsnp_BE488220B_Ta_1_1_A Tdurum_contig60235_622_T IAAV8980_T BS00067828_51_A BS00012071_51_T Excalibur_c2484_2113_C Ku_c4042_576_T wsnp_Ex_c25438_34703568_G Excalibur_c30728_218_A Excalibur_c76665_98_G wsnp_Ex_c17576_26303707_T Kukri_c29074_303_A RAC875_c37837_889_T Tdurum_contig5114_319_T Kukri_c216_842_G RAC875_c1226_652_T Excalibur_c5193_64_A Tdurum_contig49144_321_A Jagger_c8098_88_G BS00066949_51_A CAP11_c585_134_G BobWhite_c23953_236_A CAP7_c5_503_A wsnp_Ku_c6183_10867720_T Kukri_rep_c102199_1312_G Excalibur_c59807_266_G BS00072349_51_A Tdurum_contig41920_93_A RAC875_c5718_822_T wsnp_Ex_c42316_48926687_T BobWhite_c39769_102_A Tdurum_contig74826_330_A Excalibur_c5767_515_C BS00059315_51_T CAP7_rep_c5431_175_A BobWhite_c11397_231_T Kukri_c91621_319_A Kukri_c39227_310_A Kukri_rep_c70738_896_A wsnp_Ex_c24135_33382521_T Ra_c8602_465_T RAC875_c14316_584_A Excalibur_c80601_83_A wsnp_Ku_c4507_8157580_A Kukri_c40204_617_C tplb0036g18_633_T CAP12_rep_c5926_51_A Excalibur_c24715_773_T RAC875_c15695_487_A Kukri_c40637_223_G IAAV2381_G wsnp_BE403506B_Ta_1_2_A BS00061269_51_C wsnp_Ra_c1501_2991585_G RFL_Contig4499_785_A Kukri_rep_c90581_382_A wsnp_Ku_c10640_17548156_A RFL_Contig2231_1297_A wsnp_Ex_c18750_27627600_A BobWhite_c26803_89_T RAC875_c46454_129_T JD_c2280_91_C BS00009604_51_C Tdurum_contig25423_72_T BS00053878_51_T Excalibur_c4303_206_A wsnp_Ex_c5123_9088111_T Excalibur_c1655_389_A Kukri_c62142_683_T IACX6508_C Excalibur_rep_c106537_63_G RAC875_c57842_264_T wsnp_Ex_c12675_20144479_T GENE-1003_357_T RFL_Contig1953_658_C wsnp_be498599B_Ta_1_1_G wsnp_Ex_c6537_11338763_T RAC875_rep_c95862_97_A RAC875_c4602_886_A Kukri_c37742_69_T BS00083329_51_A JD_c2312_364_C Kukri_rep_c72254_186_A wsnp_Ex_c36242_44232473_C Excalibur_rep_c112448_83_T Tdurum_contig27907_359_G D_GDEEGVY02HZVVI_56_A BS00064153_51_T Excalibur_c27716_544_A wsnp_Ex_c9133_15198714_T BobWhite_c21827_104_G BobWhite_c37602_265_A wsnp_Ra_c10658_17500498_A wsnp_Ex_c12223_19533198_A Tdurum_contig11803_850_C Ex_c87254_173_T Kukri_rep_c79841_78_C Excalibur_c84741_99_G Kukri_c34647_218_A GENE-1676_57_C wsnp_Ex_c45595_51343969_C IAAV1502_T wsnp_Ex_c7203_12370983_G Excalibur_c1747_429_C RFL_Contig2981_1111_0 RAC875_rep_c72690_89_T tplb0034a02_1566_A BS00004224_51_T IACX11084_G BS00010760_51_G Kukri_c79633_88_A Tdurum_contig31206_89_C Kukri_c47082_109_C Kukri_c14553_325_T BS00032381_51_G BobWhite_rep_c63572_236_A RAC875_c21237_1064_C Ra_c9190_1384_G BobWhite_c32938_366_A Kukri_c5775_766_G Ra_c72477_2165_G wsnp_Ex_c52405_56014689_T Ra_c6700_406_C Excalibur_c26388_776_T RAC875_c38976_97_T BS00046165_51_C wsnp_Ex_c47157_52450090_T Tdurum_contig82393_581_A Kukri_rep_c113077_284_T RFL_Contig3044_346_T Tdurum_contig65349_140_A RAC875_c22328_1356_G Kukri_c3096_1411_A wsnp_CAP7_rep_c7349_3284058_T Kukri_rep_c91092_72_T BS00054751_51_C BobWhite_c8734_91_A Excalibur_c33560_256_T BobWhite_c7050_564_A BS00081428_51_A wsnp_Ex_c19819_28826877_T Kukri_c49007_501_T Kukri_rep_c97239_133_G BS00064318_51_G RAC875_c78921_286_G Kukri_c2507_382_G Tdurum_contig70510_462_A wsnp_Ex_rep_c66700_65028839_C BS00067155_51_G Tdurum_contig36804_98_C RFL_Contig4718_1269_A Kukri_c11600_1038_G Ra_c12604_447_A Excalibur_rep_c107730_307_A BobWhite_rep_c51373_453_G wsnp_Ex_c15325_23565794_A BS00064448_51_G GENE-2352_964_A wsnp_Ex_c1602_3055066_G BS00066119_51_A RAC875_rep_c77433_308_C wsnp_Ex_c8641_14485630_T tplb0042a21_1091_T IAAV7308_A GENE-1999_98_C Excalibur_c74304_438_G RAC875_c47161_177_G wsnp_JD_c9251_10121369_C wsnp_Ex_c20786_29875033_T RAC875_c17720_436_C RFL_Contig5495_682_T wsnp_CAP11_rep_c4111_1943544_G Excalibur_c17633_111_T RAC875_c3947_441_C RFL_Contig1385_1575_T BS00065327_51_G Excalibur_rep_c69016_57_A wsnp_Ex_c37950_45589555_C RFL_Contig4499_204_C BS00077916_51_T wsnp_Ku_c15498_24122936_C wsnp_Ex_rep_c69016_67915892_G Excalibur_c2174_1681_T RAC875_rep_c109207_706_A BS00066545_51_G Jagger_c4412_265_C Tdurum_contig34911_118_C Kukri_c693_87_A IAAV2277_T Tdurum_contig59522_420_G BobWhite_c13407_242_T BS00011149_51_T Ex_c960_746_A Tdurum_contig41912_893_G Ra_c108387_863_G BS00069627_51_T Tdurum_contig9214_279_A CAP12_rep_c3989_324_T Tdurum_contig5056_173_G Excalibur_rep_c107769_116_C RAC875_c10626_2089_G Tdurum_contig81917_141_G wsnp_CAP11_rep_c4105_1940985_A BobWhite_c15453_1010_A Excalibur_c20911_832_G Tdurum_contig56331_545_T GENE-1280_188_C Kukri_c7666_1701_T Ra_c31463_148_C BobWhite_c17047_268_T Tdurum_contig12459_405_G Kukri_c79815_483_A Kukri_c15498_1679_C RAC875_c54711_66_A RAC875_s109189_188_A Kukri_c42289_582_T wsnp_Ex_c9805_16183499_G BobWhite_c14476_80_A RAC875_c91464_170_T wsnp_Ex_rep_c66545_64829026_C wsnp_Ex_c10796_17575074_C Ku_c12447_2002_T wsnp_Ex_c19371_28311667_T Tdurum_contig61293_131_T CAP11_c1036_238_C Excalibur_c52766_136_T BS00000297_51_A Kukri_c31059_165_T wsnp_Ex_c41558_48356869_C TA004293-0913_G Kukri_c37840_253_T Excalibur_c60164_137_T BS00081109_51_A Excalibur_c56062_223_G Excalibur_c15412_728_G Kukri_c857_483_G wsnp_Ku_rep_c83117_78896856_C Excalibur_c42146_338_G Excalibur_c99477_90_A RFL_Contig2364_463_T BS00105409_51_A Excalibur_c13987_578_T Kukri_c34553_89_T wsnp_Ex_c1792_3381544_C Kukri_c52509_292_A Tdurum_contig18197_86_A wsnp_CAP11_c1956_1045077_A Excalibur_c58274_398_C Excalibur_c11587_340_T BS00025106_51_T wsnp_Ku_c48_103915_A RAC875_rep_c71112_400_C RFL_Contig1385_326_A Ex_c7958_1923_T BS00022059_51_C BobWhite_c3166_310_G Tdurum_contig65756_350_A RAC875_c9596_326_A BS00063365_51_A GENE-1444_220_T IACX8298_G Excalibur_c4167_231_C Excalibur_rep_c68899_1400_T wsnp_Ex_c28627_37743031_C wsnp_Ex_c13686_21480826_G Excalibur_rep_c71116_105_A BS00080318_51_G Excalibur_c8919_345_T wsnp_Ra_c4321_7860456_G wsnp_JD_c21530_18862386_G CAP7_c4056_108_C Excalibur_c47745_63_G BobWhite_c4500_922_T Excalibur_c16144_185_A Excalibur_rep_c108189_683_A RAC875_c13240_96_T tplb0046g15_1171_G wsnp_BM140364B_Ta_2_3_T Tdurum_contig10219_706_T wsnp_Ex_c41300_48154348_A Excalibur_c105074_365_C Excalibur_c41397_485_C Tdurum_contig60298_219_T Kukri_rep_c69580_162_C BobWhite_c47086_539_T Tdurum_contig49532_368_T BS00022335_51_T wsnp_Ku_c8088_13805885_A BS00066546_51_C Excalibur_c11863_289_C Kukri_c29640_92_G Ex_c7548_552_G Excalibur_c14212_372_C GENE-0767_62_C BS00039187_51_G RAC875_rep_c119322_54_A Excalibur_c27736_425_C BS00009864_51_C BobWhite_c8886_178_T Kukri_c40764_367_C Excalibur_c37753_655_T Excalibur_c27557_381_T RAC875_c63343_52_A RAC875_rep_c73777_410_A BS00022923_51_A RAC875_c16727_1826_G Tdurum_contig98206_211_A RAC875_c8721_212_C Excalibur_c51421_555_G Excalibur_c28915_551_A Excalibur_c6911_229_C Tdurum_contig10048_207_G Excalibur_c16532_499_G BobWhite_c2963_1880_T Tdurum_contig48260_249_A Ra_c69149_345_G BS00074254_51_A BS00031118_51_A Kukri_c23905_151_C IAAV2847_A Kukri_rep_c87710_605_G Excalibur_c22946_1159_T Kukri_c19751_873_G Jagger_c4182_117_T Kukri_c17888_243_A IAAV1903_C RAC875_rep_c70107_184_A Excalibur_c1353_1100_T Excalibur_c12721_376_A Kukri_c36879_83_A BobWhite_rep_c64068_213_T Tdurum_contig76426_861_C Kukri_c3344_401_T BobWhite_c39184_140_G TA001720-0874_T BS00098739_51_A BS00083078_51_A GENE-1425_168_C Excalibur_c26483_387_G Kukri_c49784_86_T Tdurum_contig21896_174_T Excalibur_c22315_894_C Tdurum_contig54925_202_A BS00073603_51_A BS00030405_51_A wsnp_Ex_c45468_51254978_C Excalibur_c10376_313_T wsnp_Ex_rep_c106004_90240692_T wsnp_Ex_c5123_9087869_A BS00023124_51_A BS00111324_51_T tplb0045j05_1405_A wsnp_Ex_rep_c68623_67474885_A BS00053880_51_T GENE-1132_105_C tplb0038i24_1548_A wsnp_BE490763B_Ta_2_2_G Ra_c2110_1660_G Kukri_c15359_254_T RAC875_rep_c71149_1446_A Tdurum_contig19520_395_C Kukri_c52900_280_C RAC875_c41584_1043_G Excalibur_c10441_984_A BS00072839_51_T wsnp_JD_c12687_12877994_T TA005500-0404_G RAC875_c66407_72_C wsnp_Ex_c62844_62315607_A Kukri_c26645_254_A wsnp_Ku_c23305_33210628_C Tdurum_contig5691_596_A BobWhite_c1654_440_G IAAV691_T Tdurum_contig31419_359_G RAC875_c1700_445_G Tdurum_contig81323_291_G IAAV2182_G wsnp_BE490763B_Ta_2_1_G Excalibur_c43376_98_T RAC875_c87421_408_A BS00025527_51_A Kukri_c28478_750_A RAC875_c16009_223_T wsnp_CAP7_c1453_728076_A Tdurum_contig12836_418_A BS00011545_51_A Kukri_c32980_552_G Tdurum_contig62595_466_A Kukri_c9387_372_G Ra_c5004_2032_T BS00091671_51_C tplb0048i14_1041_T RAC875_c54947_108_A Kukri_c13225_696_A wsnp_Ex_c40976_47910144_C Kukri_c2671_1538_T Kukri_c12900_270_T BS00035959_51_A tplb0038f13_1219_C GENE-0137_469_0 BS00031097_51_T Kukri_c15498_657_T RAC875_rep_c69892_151_C Tdurum_contig42046_1390_T Kukri_c80096_114_G Kukri_c34553_188_G RAC875_c28108_400_G BS00037278_51_T Tdurum_contig10785_1409_T tplb0021n14_471_C BS00035894_51_G RAC875_c8045_231_T wsnp_BG274584B_Ta_2_1_T Excalibur_c19344_137_A IAAV717_G wsnp_Ex_c20370_29434410_A wsnp_CAP11_c5474_2542616_T Excalibur_c83746_52_G Kukri_c4294_371_G RAC875_rep_c72476_295_T RAC875_c27650_216_T wsnp_Ex_c3839_6981725_G wsnp_JD_c940_1381248_A wsnp_Ex_rep_c66545_64828225_A Kukri_c6229_1085_A RAC875_c5234_690_C BS00065036_51_T Excalibur_c16679_215_T Kukri_c657_1607_A wsnp_CAP11_rep_c9018_3888047_A Excalibur_rep_c110384_138_T BobWhite_c12605_222_T GENE-4937_1435_T Kukri_c63748_1453_C RAC875_rep_c96091_211_A BS00066184_51_T CAP7_c2441_492_G Excalibur_c46590_290_A wsnp_Ex_c4273_7712252_A RAC875_c41224_72_G BS00043338_51_C BS00075410_51_T wsnp_Ex_c5193_9204522_G RAC875_c14775_1048_C Excalibur_c51559_220_C wsnp_Ra_c13679_21569624_A RAC875_c24546_866_A wsnp_Ex_c17700_26446810_G Excalibur_c11392_804_C Excalibur_c10376_375_A Excalibur_c20367_820_C GENE-0968_155_T wsnp_Ex_c12727_20214965_T Tdurum_contig66317_77_C Ku_c46339_317_T BobWhite_c1933_275_A JD_c8871_331_A Kukri_c53749_200_C BobWhite_c4097_859_G BS00023202_51_T wsnp_Ex_c15089_23270614_T Ra_c20549_592_C Kukri_c13884_74_G wsnp_BG274584B_Ta_2_3_T wsnp_Ex_rep_c103381_88353000_A BS00070301_51_G Kukri_c9387_112_T BS00011315_51_T wsnp_Ex_c10596_17293363_C BS00064985_51_C Ra_c18034_523_G Ku_c6970_2174_G RAC875_c17197_504_A GENE-1444_162_T Tdurum_contig51443_336_T BobWhite_c31986_324_G Excalibur_c26527_82_T RAC875_c63112_460_G wsnp_Ex_c3506_6415581_A BS00073426_51_A Excalibur_c7449_587_G Tdurum_contig92425_992_C Tdurum_contig74936_387_C GENE-0342_117_C D_contig16250_92_A BS00022674_51_C Tdurum_contig9071_215_G BS00022969_51_C wsnp_Ex_rep_c66545_64828871_G wsnp_Ex_c482_957514_A BS00015307_51_A wsnp_Ex_rep_c67411_65994109_A BS00071650_51_G Kukri_c57811_86_T Excalibur_c84310_94_C Kukri_c23968_1170_C BS00078506_51_C BS00059896_51_T Tdurum_contig7526_301_A wsnp_Ex_c58274_59639258_T wsnp_Ra_c1660_3275687_T CAP11_c2194_115_C Kukri_c6881_576_A BobWhite_c19617_154_C IACX3246_G Tdurum_contig62800_207_A wsnp_JD_rep_c64505_41132927_G GENE-1232_258_G GENE-1422_774_A BS00022966_51_A Tdurum_contig29123_351_T BobWhite_c5487_170_C Tdurum_contig68806_677_T IACX1412_T RAC875_c829_2014_T Kukri_c44_1476_G wsnp_Ex_c3614_6602465_A IACX6324_G Tdurum_contig51145_476_G wsnp_JD_c758_1132463_A Kukri_c6552_4243_A BS00044806_51_T Kukri_rep_c100990_597_A RAC875_c817_2282_T Kukri_c38203_354_T BobWhite_c21705_196_T wsnp_JD_c7305_8404286_G BS00010472_51_A BS00080967_51_G BS00064528_51_T BS00032746_51_G CAP7_c9792_109_C Kukri_c365_93_C BS00092031_51_C Tdurum_contig30930_184_A BS00072619_51_A Kukri_c52356_96_G BS00022572_51_G RFL_Contig2023_1387_T BS00061974_51_A BobWhite_rep_c50458_213_T BS00092273_51_G wsnp_Ex_c66052_64232430_T Jagger_c10188_98_C wsnp_JD_c52_87219_A BobWhite_c22106_204_C Excalibur_c25414_806_T Excalibur_c13413_1008_G RAC875_c400_2722_G Excalibur_c93918_57_G Tdurum_contig96648_102_C RFL_Contig4499_1817_G Excalibur_c14755_1223_G tplb0053o16_915_T wsnp_Ex_c26375_35620271_C BobWhite_c31523_130_C BS00009807_51_T wsnp_Ex_c20182_29230528_C CAP7_c1018_75_C Ku_c2387_1855_G Excalibur_c7971_1573_T wsnp_Ex_c28243_37383894_C BobWhite_c2988_493_C wsnp_Ex_c326_636368_C BS00011445_51_T wsnp_JD_c47318_32176833_G Tdurum_contig94806_361_C RAC875_rep_c110962_387_C BS00022422_51_A IAAV7287_C CAP7_c2854_46_A wsnp_Ex_c3506_6415495_A RAC875_c14316_1280_G Ex_c66545_551_C wsnp_JD_c9251_10121113_A wsnp_Ex_c30037_39004913_A BS00035380_51_G BobWhite_c39433_450_T Ra_c21042_617_A wsnp_Ex_c6471_11241582_T RFL_Contig4499_1145_C Kukri_rep_c108243_143_G Ku_c14053_772_C Kukri_c36026_68_T Ex_c4847_236_C Excalibur_c73922_109_C Tdurum_contig51145_187_G D_F5XZDLF01DEQYD_200_T Kukri_c110148_53_A BS00022314_51_T TA005606-1282_G Tdurum_contig20589_247_C BS00046744_51_A wsnp_Ex_c13865_21720307_G Excalibur_c5619_208_G wsnp_JD_c3314_4323825_G IAAV1940_C tplb0026o02_1313_G wsnp_Ex_c2203_4129271_T BobWhite_c9351_274_G wsnp_Ex_c21092_30220702_A Tdurum_contig68806_537_C wsnp_Ex_c34419_42734849_C Kukri_c15047_214_C wsnp_be499362B_Td_2_1_C RAC875_c8780_441_A wsnp_Ex_c4423_7960221_A BS00086322_51_T Tdurum_contig19977_210_G RAC875_c32801_404_C Kukri_c98873_187_T Tdurum_contig28795_381_T RAC875_c30936_318_A Tdurum_contig27880_199_G RAC875_c43790_242_C Excalibur_c29751_587_T Tdurum_contig51706_157_G Kukri_c34861_523_C wsnp_Ex_c25217_34481787_C wsnp_Ku_c7297_12596001_T Excalibur_c5064_765_A Kukri_c31059_130_T BS00022287_51_A Excalibur_c3762_829_A wsnp_Ex_c7003_12065642_A RFL_Contig4748_1076_T IAAV980_G Kukri_c13747_464_G RAC875_rep_c73058_116_C Excalibur_rep_c105109_1062_A Tdurum_contig41912_402_C BS00106937_51_T wsnp_Ex_rep_c68386_67199155_A Tdurum_contig12336_489_A GENE-1375_20_A RFL_Contig2751_1562_A BobWhite_c7326_70_T wsnp_RFL_Contig1951_1127302_G Tdurum_contig54925_225_G wsnp_Ex_rep_c67543_66165372_T BS00049914_51_G wsnp_Ex_c58274_59638884_C Excalibur_c37167_266_T wsnp_Ex_c7947_13490335_A Excalibur_c114791_328_A BS00064740_51_G Tdurum_contig27976_414_T BS00070051_51_T IAAV3893_A RAC875_c34516_316_T wsnp_Ra_c16822_25566950_C RAC875_rep_c92405_249_C Ex_c13213_2517_T wsnp_Ex_c3506_6414757_T Excalibur_c4363_357_A RAC875_c8286_574_A wsnp_Ex_c7947_13490279_G BS00087793_51_A BS00082153_51_G Excalibur_c21220_88_G CAP12_c6259_207_A Kukri_c12847_192_G BS00061187_51_C Kukri_c29807_713_A Ex_c7795_2122_C BobWhite_c12426_84_T BS00065040_51_G wsnp_Ex_c25043_34305764_G RAC875_c16993_196_A BS00056642_51_T BS00076982_51_T Excalibur_c35074_257_T RAC875_c47743_81_C RAC875_c67311_429_A BS00022515_51_C Tdurum_contig12589_325_G wsnp_CAP8_c775_527759_G RAC875_c67167_253_C RFL_Contig5495_464_A Kukri_c48285_218_G TA002306-1975_T BS00024506_51_A Kukri_c20819_497_C IAAV6994_A Ex_c13213_2594_A Kukri_c43403_594_T Tdurum_contig42466_1676_A wsnp_Ex_c39862_47046812_C Excalibur_c40567_1857_A Ex_c66545_567_C RFL_Contig5122_974_T BS00044332_51_C RAC875_c12766_461_C wsnp_Ex_c20367_29431681_A BobWhite_rep_c63363_160_A Kukri_c16239_202_C RAC875_rep_c69331_968_C IAAV2607_A Excalibur_c12675_1147_G Ex_c525_1401_T Kukri_c31165_835_T wsnp_Ex_c13908_21774935_T RAC875_rep_c109975_192_A Tdurum_contig12459_491_A GENE-1147_486_A RFL_Contig2231_346_A wsnp_CAP11_c5240_2436441_T Tdurum_contig44328_68_C RAC875_c21868_792_T RAC875_c9786_332_A Tdurum_contig28795_322_A BS00065136_51_C Tdurum_contig12879_320_T RAC875_c35778_201_A Excalibur_c27142_145_T CAP7_c7349_21_G wsnp_Ex_c12634_20096724_A Tdurum_contig51944_366_C RAC875_c33027_163_C JD_c18678_783_C IACX6028_T RAC875_c21811_284_T IAAV2633_A Kukri_c18459_2622_A Kukri_rep_c102199_1228_A wsnp_Ku_c9901_16493072_C Kukri_c7139_6288_G wsnp_Ex_c1758_3326792_A BobWhite_c5756_532_A wsnp_Ex_c21532_30680512_A Kukri_c12700_740_T GENE-3872_608_A Excalibur_c31506_550_C RAC875_c15909_686_T BS00046164_51_A RAC875_c15229_108_A Excalibur_c18165_395_T wsnp_Ex_c56417_58543388_T RFL_Contig1139_602_T RAC875_c10218_91_C Tdurum_contig9716_2337_C BobWhite_c988_2281_A Ex_c66545_1078_C Tdurum_contig80351_311_T BS00047890_51_T Excalibur_c80601_278_A BobWhite_c2822_228_T Tdurum_contig15440_616_G wsnp_Ra_c15621_24073604_T BS00038217_51_G BS00062696_51_A Kukri_c16601_822_A BobWhite_c13295_407_C IAAV5802_G IAAV6424_T GENE-1001_127_A wsnp_BG608232B_Ta_2_1_T wsnp_RFL_Contig1418_565105_C Kukri_c1418_520_C RAC875_c21173_213_A wsnp_Ra_c28444_37905400_A Tdurum_contig59546_695_T RAC875_c52617_595_C Ku_c9689_457_C wsnp_Ex_c4024_7278036_C tplb0024p13_611_C Ra_c1799_1066_T Ex_c55735_1012_T GENE-0137_591_0 BS00065471_51_A Kukri_c23968_760_A wsnp_Ex_rep_c105401_89840110_G BS00022330_51_A BS00072840_51_A JD_c14145_372_C Ku_c35823_743_A BS00022417_51_G Ku_c51309_212_C wsnp_Ex_c1996_3754394_T wsnp_Ku_c31_62657_A RAC875_rep_c72879_435_T GENE-1201_63_G wsnp_Ex_c47661_52802548_T wsnp_Ex_c2430_4546479_G RAC875_c20950_461_C Excalibur_c3084_1843_C wsnp_Ex_c21092_30220342_A RAC875_c19988_928_C TA002269-1202_T CAP12_rep_c5926_115_T RAC875_c66695_1376_A wsnp_Ex_c5123_9089025_G Kukri_c16621_417_T IAAV3295_A BS00071995_51_G GENE-0777_174_C BS00041587_51_0 BS00091007_51_T TA003865-0902_A Kukri_c79967_226_C RFL_Contig4423_529_A Tdurum_contig50589_867_T wsnp_Ex_c46576_52042185_C Excalibur_rep_c77221_93_T Excalibur_c18441_1259_T Excalibur_c13642_115_G BS00003593_51_A wsnp_Ex_rep_c69340_68274022_T Excalibur_rep_c111672_114_T RAC875_c7602_1205_T RAC875_c42142_135_T RAC875_c24820_116_A RAC875_c15033_124_G Excalibur_c6626_744_G Excalibur_c2296_542_T RAC875_rep_c106558_673_G Kukri_rep_c70047_391_C RAC875_c77398_257_T RFL_Contig1260_460_T D_contig31342_117_C D_contig07279_127_T Kukri_c49387_1187_A D_contig66255_585_G BS00101363_51_C RAC875_c33100_320_C Tdurum_contig69157_375_T Kukri_c62215_507_A D_contig67521_332_A Kukri_rep_c109776_130_T Excalibur_c38601_335_A CAP11_c896_88_C D_contig13334_141_T Excalibur_c48887_597_A RAC875_c19718_192_A RAC875_c97033_360_C RFL_Contig3893_690_C Kukri_c36873_279_T Tdurum_contig43850_675_C Kukri_c5202_71_A BobWhite_c20821_387_C Ex_c7354_1687_C GENE-3071_60_A GENE-2911_496_A Ra_c16920_257_A Kukri_c51249_424_T Tdurum_contig42488_405_G D_GDS7LZN01C7P7H_214_T JD_c6866_998_T Excalibur_c31127_787_G RAC875_c24370_131_T BobWhite_c8266_916_A D_F5MV3MU01DXSWO_139_A D_contig02397_474_G BS00010018_51_T Excalibur_c12526_62_A Tdurum_contig14562_607_T D_F1BEJMU01CRWY4_269_T BobWhite_c35303_192_T RFL_Contig5318_1080_T D_contig12389_982_A Excalibur_c76090_77_G JD_c7569_415_G Excalibur_c32965_645_T BS00068242_51_A Tdurum_contig42083_890_C D_GBB4FNX01BGG71_149_C D_contig09611_386_A BobWhite_c48128_103_T tplb0056b15_858_A BS00100738_51_C RFL_Contig2050_832_A Ex_c836_492_C D_GA8KES402GDXBT_206_T D_contig36815_455_A Tdurum_contig10302_187_T D_GB5Y7FA01CHWGF_395_C BobWhite_rep_c48828_217_G Ku_c2885_1277_C CAP8_c23_365_T IAAV5831_A RAC875_rep_c70344_197_T RAC875_c9318_401_G Excalibur_rep_c67372_731_C CAP12_c821_262_A RAC875_c16022_627_A Kukri_rep_c71991_950_A D_GDS7LZN01EIY73_168_T Tdurum_contig41902_1524_C BobWhite_c25190_180_T Ex_c2635_105_A TA006057-1643_C Kukri_c2844_1131_T Excalibur_c79091_288_T wsnp_Ku_rep_c102728_89637829_T Kukri_c5786_1393_C Ra_c32919_1154_C D_GBF1XID01DJ0KQ_326_A D_GBB4FNX01EWVYF_161_G D_contig28730_30_G D_contig08192_385_C D_GB5Y7FA02HBLTO_213_A Kukri_rep_c71230_857_T Ex_c7593_754_G Kukri_c50858_171_T Excalibur_c59615_243_A RAC875_c35916_476_G Tdurum_contig10187_1271_A TA015264-0958_C RAC875_c16920_214_T D_GBUVHFX02GNT10_291_C RAC875_c8041_788_C BS00065222_51_T D_GDRF1KQ02JZS7N_128_A RAC875_c63729_173_G D_GBF1XID01CQZ1C_37_G BobWhite_c28101_376_C Kukri_c18930_898_G BobWhite_c8357_532_C RFL_Contig3760_770_G CAP8_rep_c10003_124_C Kukri_rep_c103818_418_A TA005671-0872_T Tdurum_contig12116_297_C Excalibur_c29846_617_T Kukri_c36881_404_C BobWhite_c22669_419_G Excalibur_c63676_254_A Tdurum_contig42896_638_T RAC875_c42948_311_T wsnp_BF145459D_Ta_2_1_G tplb0060n12_907_C RAC875_c18200_980_T RAC875_c2673_876_C D_contig09732_699_C Excalibur_rep_c69657_93_A RAC875_c10793_2128_A BobWhite_c5133_111_A Excalibur_c23955_842_T D_contig04477_323_G D_contig21796_51_A D_contig11902_138_C D_GCE8AKX01AOOSX_177_G RAC875_c8234_293_A Kukri_c22734_560_G Excalibur_c34923_401_G BobWhite_c42245_209_T D_GBB4FNX01APG65_238_T Kukri_c6969_660_A BobWhite_c29548_273_A Ku_c21589_1177_G JD_c11955_396_T BobWhite_c7608_232_T D_F1BEJMU01C1UXC_405_A RAC875_c30579_2133_T RFL_Contig361_735_A RAC875_rep_c106728_735_C D_GBF1XID01CZU6G_169_C D_contig32467_521_G Tdurum_contig42528_767_A RAC875_rep_c106343_953_T Kukri_c26441_510_C Kukri_c29414_105_C D_F1BEJMU02GBDRY_220_G D_contig21835_465_T Excalibur_c7048_494_A D_contig23160_167_G Tdurum_contig7995_597_C D_contig17989_308_C Kukri_c22124_1473_T D_GBUVHFX02FCDDY_71_T tplb0036c11_641_G RFL_Contig3236_905_G D_contig09975_188_A RAC875_c19303_228_A TA005992-0641_A BobWhite_c10574_193_A GENE-2162_720_A D_GDEEGVY01EDW81_100_G D_contig26842_522_T Excalibur_rep_c75994_99_T Kukri_c8434_5349_A Excalibur_rep_c108030_260_T tplb0028b05_1070_T RAC875_rep_c114127_317_T RAC875_c3165_129_A wsnp_Ex_c32540_41180493_G Ex_c20318_834_G Excalibur_c3789_1544_C D_GBB4FNX01D3VOW_120_G RAC875_c57222_218_C Tdurum_contig11748_807_A Kukri_rep_c112541_69_A Excalibur_c5624_1026_T RFL_Contig3023_2098_A D_contig59932_150_C Kukri_c5860_1393_T Excalibur_rep_c102617_550_A D_contig66253_864_T Kukri_rep_c104582_462_T JD_c2781_2460_C GENE-2372_204_A Ra_c6592_350_C Kukri_s106880_177_T GENE-2600_245_G D_GDRF1KQ02H6V50_210_T wsnp_Ex_c12875_20407926_T tplb0033b01_1188_C RAC875_c6715_768_T D_F1BEJMU01AP48L_394_G RAC875_c6312_156_T RAC875_c12334_413_A Excalibur_c37044_317_G Kukri_rep_c74860_561_A RAC875_c35527_447_C Kukri_c38063_676_T BobWhite_c5939_453_A Excalibur_c42602_119_G RAC875_c24550_1150_A Ra_c1465_925_A BobWhite_c3022_311_T TA002774-0685_A Kukri_c13839_193_T Tdurum_contig29770_177_C Tdurum_contig60051_838_G D_GDS7LZN01BNU8O_125_G RAC875_rep_c107108_877_T Tdurum_contig29770_165_G D_contig75669_60_A Excalibur_c37874_281_G Excalibur_c13166_206_C Ku_c2885_1286_G Excalibur_c333_942_T Excalibur_c54477_1298_A D_GBF1XID02GDJWC_235_G CAP7_c1399_154_T wsnp_RFL_Contig2216_1587922_C Excalibur_c20200_573_C RAC875_rep_c104984_54_T RAC875_c41750_167_C Kukri_c39586_394_C Kukri_c11312_1135_C BobWhite_c16677_261_C D_contig10539_237_T RAC875_c83455_822_T Kukri_c13742_847_C D_GBB4FNX01CR3A4_120_C Ra_c5785_666_G D_GA8KES401DRLQN_252_T tplb0035d20_1205_G Excalibur_c1190_148_C RAC875_c6753_69_T Excalibur_c1692_580_G Ku_c9430_405_T D_GA8KES401DQ5X7_225_A Excalibur_rep_c80817_134_G Kukri_c42643_1193_A Kukri_c13935_1549_C Kukri_c12682_1019_T IACX378_T RAC875_c56096_536_A CAP12_rep_c8789_61_A D_GBQ4KXB01EYWNB_65_C BS00030876_51_G RAC875_c28699_1577_C D_GBF1XID02JFGKY_349_C BobWhite_rep_c62256_457_T Kukri_c11653_1073_A RAC875_c3956_1055_A RAC875_c16277_128_C Excalibur_c14510_695_T RAC875_c2190_371_C BS00003088_51_C D_contig24059_64_T Ex_c18828_443_G Ex_c100453_656_G TA004717-0646_T CAP12_c544_164_A Excalibur_rep_c69263_462_T D_contig79405_40_T D_contig18395_73_T JD_c3994_472_T Tdurum_contig42179_90_C Kukri_c11653_409_T Excalibur_rep_c101097_143_C RAC875_c46131_146_A D_GDRF1KQ01BONOD_264_T Kukri_c15720_996_C D_GA8KES402H2ELG_41_A RAC875_rep_c102406_829_A D_GA8KES402GRIR8_261_T D_contig42732_127_T D_contig34504_554_C Tdurum_contig77704_144_G Kukri_c25085_467_G IAAV5596_T Kukri_c29521_123_T Excalibur_c2056_106_C D_contig10302_211_C Kukri_c29805_190_A BobWhite_c6422_402_G D_GDS7LZN02G5J59_91_A wsnp_Ku_c48043_54334230_T Kukri_c17964_383_A Ra_c12612_472_T Excalibur_c13691_394_C GENE-4784_71_G Excalibur_c20557_2090_G Kukri_c12307_480_C Kukri_c17900_446_G Excalibur_c10052_952_G RAC875_rep_c108042_95_G RAC875_c30825_127_G Kukri_rep_c89084_272_A Excalibur_c6333_310_C Tdurum_contig31451_173_C RAC875_c32558_125_T Excalibur_c20690_735_T Excalibur_c79091_245_C D_contig09495_474_G D_contig07667_684_C BobWhite_c18311_114_T D_contig36054_1409_G D_GBB4FNX01DIA35_156_T Ra_c37616_455_T RAC875_c1673_193_T Excalibur_rep_c111789_1040_G Excalibur_c1954_930_T tplb0055m09_246_A RFL_Contig3996_560_G D_GA8KES401CS4CG_158_G RAC875_c13938_991_C Excalibur_c20359_664_A BobWhite_c21362_502_A D_GBUVHFX02HUX6P_132_G Excalibur_c42219_736_T wsnp_Ex_rep_c68124_66892390_A Kukri_c67844_105_T wsnp_Ku_c12503_20174234_T BobWhite_c23392_496_T RAC875_rep_c114127_231_C D_GA8KES401BOSCD_100_G Excalibur_c9323_1416_G Excalibur_c23697_101_A D_GBUVHFX01C0JAG_209_C CAP12_c1416_177_T Excalibur_c22098_723_G Excalibur_c45244_117_C RAC875_c20361_400_A Excalibur_rep_c91875_149_A Ra_c582_939_C BobWhite_c16803_175_A RAC875_c7275_581_G D_contig07504_332_C D_contig08767_437_T Kukri_c54651_179_G Kukri_c38937_220_T Ra_c10793_1050_G D_contig74732_428_C RAC875_c34046_195_T JD_c15242_151_G Excalibur_c1107_577_T Kukri_c17816_588_G IACX1099_C BobWhite_c8287_364_T Kukri_c26943_289_G D_contig30964_53_A RAC875_c26184_273_A Excalibur_c7123_368_T wsnp_BE445427A_Ta_2_1_T CAP11_c896_202_C wsnp_Ex_c14026_21924297_T RAC875_c17930_179_A tplb0034e13_1718_T D_GBB4FNX02JA1AO_46_C BobWhite_c22373_364_A D_F5MV3MU01CCU25_62_T D_contig38489_191_A IAAV4437_T BobWhite_c3975_995_T RAC875_c47299_155_G Ku_c1730_328_C Kukri_c10758_175_G D_contig28294_88_G IAAV5065_G GENE-2162_338_G BobWhite_c57389_267_C BS00067786_51_T D_F1BEJMU02JNR9H_69_A Kukri_c5983_936_T D_GBUVHFX01EZR9Q_294_A Excalibur_c2806_1522_G D_contig48194_472_A Kukri_c94834_479_G RAC875_rep_c109033_661_T tplb0046d02_1429_C Kukri_c2005_1312_T Ex_c836_560_A IAAV2871_C TA006298-0500_C RFL_Contig4670_716_C D_contig12934_395_G JD_c9127_887_A RAC875_c11551_1707_G Excalibur_rep_c114706_367_G RAC875_c7053_1669_C D_contig04047_616_C RAC875_c89554_56_A BobWhite_c39440_304_C Kukri_c14187_441_C D_GBF1XID01A85BU_347_T BobWhite_rep_c65734_267_G D_F5MV3MU01A330F_69_T D_contig28788_333_G D_GDEEGVY02JKY56_158_A RAC875_c27199_363_G RAC875_c84798_311_G BS00062963_51_C BS00066434_51_A D_contig10082_49_C Kukri_c15528_1559_A RAC875_c14683_563_C Kukri_c7138_2691_G RAC875_c33177_560_G D_GBUVHFX01BPXYM_263_C Excalibur_rep_c69937_684_G TA004408-0701_C Excalibur_rep_c106790_155_G RAC875_rep_c107208_664_G RFL_Contig4673_1111_A RAC875_c10859_229_G BobWhite_c38820_116_A RAC875_c22484_712_A Tdurum_contig68640_419_T TA002864-0595_G D_GCE8AKX01DQS7E_86_C Kukri_rep_c73638_118_G Excalibur_c14668_1020_T RAC875_rep_c116767_361_C Excalibur_rep_c111781_589_G Excalibur_c17420_213_C RAC875_c47965_111_T RAC875_rep_c114141_346_T Kukri_c2575_786_G Ex_c15019_1831_G D_contig55633_154_A GENE-3126_21_C D_GCE8AKX02GDIJM_264_T Excalibur_c836_1732_C RAC875_c34754_191_T Ra_c964_904_T Kukri_c43414_1505_C GENE-4826_641_G RAC875_c60218_63_A RAC875_c38979_80_G RFL_Contig4280_1281_C D_contig26179_372_T wsnp_Ra_rep_c71114_69138821_G Tdurum_contig13626_902_T Excalibur_rep_c68725_178_C D_GDEEGVY02IBJ9C_169_G D_GBB4FNX01AT3CG_270_C BS00068013_51_A D_contig18551_261_G RAC875_c9079_2607_C D_GBF1XID02IGVGE_365_G D_GA8KES402G7DNB_246_G CAP11_c2264_142_C D_GA8KES402GWR7B_179_A Kukri_c6421_336_T Kukri_c13668_630_G BS00067094_51_C Ku_c65334_517_T Kukri_c3590_954_A D_F1BEJMU01B93SN_417_T RAC875_c99584_503_T Kukri_c15395_130_A Excalibur_c25256_106_A Ku_c71122_384_T wsnp_Ex_c2266_4247520_A Excalibur_c93988_805_T wsnp_BE591739D_Ta_2_3_T Excalibur_rep_c109130_559_C Excalibur_c8308_113_C Excalibur_c52355_176_A Excalibur_c60487_908_G Excalibur_c29496_799_G Kukri_c64744_340_T D_contig72000_430_C Excalibur_c15012_648_G RAC875_c9079_1144_G Jagger_c10182_85_T BobWhite_c7087_308_T Excalibur_c12875_411_T Kukri_c20583_285_A RAC875_c4921_699_G Excalibur_c3789_722_C RAC875_c65707_171_A D_GBB4FNX02G3VH5_90_T D_GDEEGVY02JEJ1C_256_A Excalibur_rep_c104920_442_G D_contig31569_320_G GENE-4761_106_T GENE-4933_489_G D_contig34473_270_T Excalibur_c46604_124_G GENE-4826_383_C wsnp_BE442776A_Ta_2_1_T RAC875_c4575_814_G Kukri_c6607_611_G Excalibur_c45244_298_A Kukri_c42157_761_C Excalibur_c33966_628_G Kukri_c13654_1679_G RAC875_rep_c118452_211_G tplb0046m15_229_G wsnp_Ex_rep_c66426_64645835_G BobWhite_c22429_237_C Excalibur_c62671_527_C RAC875_c24626_285_G RAC875_rep_c111768_230_G Kukri_c48068_170_T Kukri_c17635_179_C Excalibur_c7123_667_T tplb0035d20_905_G Kukri_c5316_536_C Excalibur_c13203_451_G RAC875_c43232_191_C D_F5MV3MU01DWBPX_89_A D_contig26695_185_G RAC875_c14976_439_C D_contig23778_145_T Excalibur_c61788_536_C D_contig02393_383_C BobWhite_c33694_704_G D_contig20931_199_C IAAV5175_A RAC875_c19450_179_C Excalibur_rep_c104839_224_G BobWhite_c16677_234_C RAC875_c64958_85_T Excalibur_c5455_581_G RAC875_rep_c108762_663_T RAC875_c28616_154_C tplb0042a02_1666_C Excalibur_c5624_1331_C Kukri_rep_c102138_515_G IAAV9209_C Tdurum_contig31514_449_G BS00065896_51_A RAC875_s118072_221_T D_contig31607_122_C Excalibur_c17822_688_A CAP12_c2569_302_A D_GB5Y7FA01DWLMF_62_T GENE-2857_65_T Excalibur_c29480_359_G RAC875_c32910_1837_C Tdurum_contig59174_615_A Kukri_c42643_1397_C Kukri_c33882_948_G TA003678-0837_C D_contig22671_375_C BobWhite_c36431_84_A tplb0025f09_973_A Kukri_rep_c107379_327_C BobWhite_c7260_197_T Kukri_c18098_302_A RAC875_c40619_130_T RFL_Contig30_347_T GENE-2608_504_A Jagger_c3690_69_C GENE-3076_204_A RAC875_c19243_524_G RAC875_c45528_711_A D_GBB4FNX02GW7H9_90_C Kukri_rep_c94281_83_A Kukri_c61638_55_G BobWhite_c18828_316_T D_F5MV3MU01EFA18_201_C TA003763-0481_G Excalibur_c31201_500_A Excalibur_c19547_1012_T Kukri_c3927_830_T D_F5XZDLF01CFO7W_135_T RAC875_rep_c71114_699_G BS00022838_51_G wsnp_Ex_c72198_70679871_T BobWhite_c27944_234_A wsnp_CAP11_rep_c8663_3738968_C Excalibur_c11948_684_T D_GB5Y7FA01BCVRI_115_G BS00022283_51_C BobWhite_c493_717_T BobWhite_c5167_347_T Ra_c11421_364_C BobWhite_c145_179_A Excalibur_c2056_130_G Kukri_c67061_530_T D_GDS7LZN02F0W89_230_T RAC875_c34754_323_T RAC875_c6854_2749_G RAC875_c32910_1549_T D_contig10237_609_A BobWhite_c2064_714_G Excalibur_rep_c106627_94_C Excalibur_c91209_261_A Kukri_c9395_1127_T RAC875_c64652_114_G RAC875_s116141_323_C Excalibur_c9100_71_G RFL_Contig509_1702_G D_contig37975_58_T RAC875_c17160_334_A D_contig09294_521_A D_GDEEGVY01AM59U_257_G D_GA8KES402G72JE_129_G RAC875_c19666_85_T Kukri_c7994_209_T GENE-2826_154_T IAAV8887_C BobWhite_c15799_768_A Kukri_c22169_906_T RAC875_c3165_893_A D_contig27001_541_A BS00066457_51_A RAC875_c1052_621_C tplb0023f23_450_A RAC875_c14622_288_G Excalibur_c30378_344_A BS00067887_51_G Excalibur_c44587_96_A wsnp_BE423455A_Ta_1_3_G Kukri_c22602_1076_C Kukri_rep_c80129_516_C GENE-2384_84_G RAC875_c961_341_A Tdurum_contig62744_393_T Excalibur_c30624_304_C Tdurum_contig19920_463_A wsnp_Ex_c53906_56983000_T BobWhite_c30990_228_G Kukri_c32158_663_C TA005643-0627_A wsnp_Ex_c3463_6348659_G Excalibur_c41533_321_A wsnp_Ex_c57601_59245380_C Excalibur_c11520_1702_T BS00011333_51_G D_F1BEJMU02HWGDP_164_A wsnp_Ku_c14220_22456923_T wsnp_Ex_c39021_46412977_G wsnp_Ex_c8976_14964359_T BobWhite_c16517_806_C BobWhite_c22134_398_T Kukri_c12878_659_T Tdurum_contig63050_181_A wsnp_Ex_c3988_7221220_T Kukri_c54856_331_A Tdurum_contig77704_289_G Excalibur_c53864_277_G BS00079095_51_G Excalibur_c61583_312_T Tdurum_contig42526_994_G Kukri_c7419_401_T BS00004170_51_C BS00010144_51_A wsnp_Ku_c44600_51841068_T Excalibur_c3988_1660_T Kukri_c29142_747_T Excalibur_c39259_425_G BobWhite_rep_c63693_229_T Kukri_c56614_399_G IACX5724_C Kukri_rep_c96828_86_G Tdurum_contig93156_127_T Tdurum_contig11919_360_C Kukri_c74631_387_A wsnp_Ex_c9464_15689857_A Excalibur_c38601_230_G RAC875_c16277_737_A BobWhite_c39599_82_A RAC875_c15517_355_G IACX1896_A Ex_c7626_444_A Tdurum_contig8404_683_C Tdurum_contig10482_110_T BobWhite_c22176_295_C TA002019-0994_T Tdurum_contig42694_1450_C wsnp_RFL_Contig2791_2558632_T wsnp_Ku_c50991_56423564_G Excalibur_rep_c80895_284_A wsnp_Ex_c2617_4864441_C BS00065723_51_T JD_c21248_511_T Tdurum_contig45142_240_T BS00066891_51_A Kukri_rep_c110487_219_A Kukri_c2963_272_G Ex_c16174_681_G RAC875_c67419_627_A Tdurum_contig98808_554_T Excalibur_rep_c67810_156_G BobWhite_c36258_233_C Kukri_c24695_273_G wsnp_CAP8_c1013_646748_A RFL_Contig3841_3051_A BS00063943_51_T wsnp_BE443291A_Ta_2_1_T CAP8_c5166_405_A Excalibur_c58393_299_G GENE-2570_298_A GENE-3043_279_A Ra_c69552_1419_C JD_c5667_1683_A wsnp_RFL_Contig4298_4993464_G Tdurum_contig31218_279_C Excalibur_c958_405_C BS00010339_51_G wsnp_Ku_c11227_18378980_T Tdurum_contig59603_74_G Tdurum_contig47476_441_C RAC875_c7978_362_T Excalibur_rep_c68955_422_G BobWhite_c53250_76_C wsnp_BE398523A_Ta_2_1_A Ra_c23848_305_C RAC875_c9115_1330_C RAC875_c9526_88_A RAC875_c5302_300_A CAP8_rep_c4703_101_A BS00074806_51_C Kukri_rep_c102191_135_A BS00067019_51_T GENE-2875_113_C RFL_Contig3679_315_C Kukri_c1648_674_T Jagger_c8310_70_C BS00067724_51_T wsnp_Ra_c16476_25132652_C RAC875_c19343_754_G GENE-4440_490_G Kukri_c8627_552_T IAAV3960_G RAC875_c7053_2389_C RAC875_c48804_590_T Kukri_c1831_1243_A GENE-3129_890_G Tdurum_contig46583_2203_T Tdurum_contig93100_712_A wsnp_BE442961A_Ta_2_1_T wsnp_Ex_c23130_32358433_A RAC875_c56535_256_C wsnp_CAP11_c3346_1639010_T BS00030838_51_G Kukri_c9578_2045_C Kukri_c976_439_T Tdurum_contig17378_436_A RAC875_c31851_1298_C TA001512-0668_A Tdurum_contig80287_71_G RFL_Contig3841_2433_C Excalibur_c33995_302_G RAC875_c65876_69_A Excalibur_c31484_124_A RAC875_c12224_267_A BobWhite_c46381_91_C RFL_Contig4435_2881_G RAC875_c82470_174_C BobWhite_c30317_140_T RAC875_c2440_755_T BS00091560_51_A BobWhite_rep_c66057_98_T Kukri_c93635_290_A RAC875_c11702_733_T BS00076874_51_T Excalibur_c13054_1564_C Kukri_c34272_108_A Jagger_c8952_378_T Excalibur_c50785_525_A RAC875_c88582_316_T RAC875_c35819_165_A Excalibur_c7034_234_A RAC875_rep_c113857_67_C Tdurum_contig47143_161_T Excalibur_c33012_132_A Excalibur_c48636_283_C IAAV7786_T BobWhite_c17260_218_T RAC875_c8121_1997_C wsnp_Ex_c33012_41567026_T Tdurum_contig46583_958_T Ra_c3624_533_G RAC875_c10569_126_C GENE-4759_862_0 Excalibur_c41613_367_C wsnp_RFL_Contig3024_2910610_C RAC875_c7325_407_A Excalibur_c21070_504_A Tdurum_contig33628_85_A RFL_Contig4095_1201_A BS00004282_51_C RFL_Contig2791_1541_C Tdurum_contig46954_406_C wsnp_BE637808A_Ta_2_1_G Kukri_c20236_209_C BS00048067_51_A RAC875_c8714_653_G Ex_c35097_1063_T tplb0035b22_184_C RAC875_c8121_1147_G Kukri_rep_c71109_90_T wsnp_Ku_c46057_52907637_C Excalibur_c6144_1873_C wsnp_Ex_c24474_33721784_A wsnp_Ex_rep_c69890_68851948_T RAC875_c34232_184_T Excalibur_c30378_673_A BS00075049_51_G Kukri_c12563_52_A wsnp_Ra_c22775_32274079_C Kukri_rep_c68523_1036_A BS00109736_51_A RAC875_c27161_152_A RAC875_c65569_71_C Tdurum_contig48049_807_A Kukri_c37646_279_G BS00043286_51_G RAC875_c18882_173_T wsnp_Ex_c5492_9691241_C IAAV3132_T wsnp_Ex_c539_1072859_C Kukri_c3866_196_T wsnp_Ku_c9208_15488367_C RAC875_c25124_182_A RAC875_c81830_331_C RAC875_c39478_569_T Kukri_c21014_1472_A Excalibur_c19666_961_A Tdurum_contig15126_225_T Kukri_c6954_152_T RAC875_c79934_95_T Excalibur_rep_c104570_201_A Excalibur_c56798_364_A Excalibur_c10390_104_C BobWhite_c41827_763_T Excalibur_c43972_546_T Kukri_c82663_73_A RAC875_c53601_194_A Tdurum_contig22511_355_A RAC875_c54260_127_T wsnp_JD_c64_103934_G BS00035122_51_C Ku_c22706_1527_G BobWhite_c22176_230_G Tdurum_contig97206_869_T RAC875_c80504_487_A wsnp_JD_c27944_22630918_C wsnp_Ex_c4331_7808746_G Kukri_c9343_218_T BS00066810_51_C wsnp_Ku_c4615_8326355_A Excalibur_c687_886_A Kukri_c29625_198_C wsnp_BE517805D_Ta_1_1_C BS00108849_51_C JD_c5167_963_T wsnp_JG_c10610_3538832_G tplb0047e04_1207_A RAC875_c38625_105_A Tdurum_contig93100_149_C Kukri_c10612_350_G Tdurum_contig93100_77_C wsnp_Ex_c10527_17198865_T Ra_c60252_743_C Tdurum_contig46983_108_C BS00021957_51_A Ku_c766_36_G RAC875_c67909_226_A Kukri_c36278_109_T Tdurum_contig8061_56_C RFL_Contig3679_104_G wsnp_Ex_rep_c66304_64468123_C BS00023151_51_C Tdurum_contig9530_69_C wsnp_Ra_c19085_28218299_T CAP8_c6777_308_A Kukri_rep_c94421_94_T wsnp_RFL_Contig2500_2084385_G Excalibur_c24593_1217_G RAC875_rep_c106976_263_T TA004912-0408_C RAC875_c17248_107_T BS00107766_51_C wsnp_Ku_c2114_4088504_T CAP8_c2527_228_A Tdurum_contig30603_99_C IAAV5981_T BS00072629_51_T RFL_Contig3621_1802_T Kukri_c23553_93_A Excalibur_c16692_709_A Tdurum_contig50388_343_C Tdurum_contig75183_685_G Ku_c8627_745_T Excalibur_c113341_139_T BS00067586_51_C Kukri_c20771_697_A Excalibur_c4325_1440_A RAC875_c18564_222_T Tdurum_contig46983_325_C Kukri_c21270_1870_A wsnp_Ex_c2617_4864955_T Excalibur_c6050_323_C Excalibur_c13574_517_T Tdurum_contig10289_74_C Kukri_c89772_150_A BS00068244_51_T wsnp_BE442776A_Ta_2_2_C Ex_c16174_685_G CAP11_c18_238_C BobWhite_c7217_317_A wsnp_Ex_c2884_5319215_A Tdurum_contig49186_437_G BobWhite_c30138_69_T Tdurum_contig49292_1090_T RAC875_c34231_812_T TA001512-0387_A BS00018120_51_C RAC875_c18736_133_T BobWhite_c7963_682_C Tdurum_contig13489_292_C wsnp_Ra_c31915_40982091_G Excalibur_s115317_180_T IAAV3906_T BS00049695_51_G Excalibur_c22611_406_A Tdurum_contig12371_132_A IACX62_T IAAV3697_A Tdurum_contig46583_1275_T BS00074614_51_A RAC875_c12096_524_A Kukri_c11903_970_G RAC875_c35453_201_G Ra_c4614_1114_A Kukri_c6453_184_T Ex_c67622_392_G BS00099982_51_G BobWhite_c25234_418_T wsnp_BE404977A_Ta_1_1_C Kukri_rep_c115927_102_T wsnp_BG313770B_Ta_1_1_A RFL_Contig2531_969_A Kukri_c31100_311_G wsnp_Ex_c14641_22698595_A tplb0052a04_1336_T BS00021727_51_G RAC875_c68719_352_T BS00021938_51_C Ku_c3686_52_T BS00066809_51_T wsnp_RFL_Contig1883_1034534_T BS00066989_51_G wsnp_Ex_c13623_21404172_G TA003708-0300_C Excalibur_c22419_460_A RAC875_c4889_1393_T Kukri_c33315_159_A RFL_Contig5626_821_G BS00021716_51_C wsnp_Ex_rep_c105114_89631277_C Excalibur_c4370_1451_A Excalibur_c21766_499_G IAAV6944_G RFL_Contig3424_754_A BS00039641_51_A GENE-2264_72_C BS00011261_51_C Tdurum_contig42488_1235_T RAC875_c54248_724_A Excalibur_c49964_293_T BS00076344_51_C Tdurum_contig48049_705_C BS00075048_51_C BobWhite_rep_c63429_271_T Excalibur_c77192_78_C RAC875_c51583_496_A BS00064369_51_A RAC875_c34515_343_A Tdurum_contig10595_633_G Tdurum_contig27944_296_G RAC875_c56512_68_C wsnp_Ku_rep_c102527_89481571_A wsnp_Ex_c7280_12498193_T Kukri_c10501_313_C Excalibur_c19666_989_A Ra_c69361_411_G Tdurum_contig27944_266_T Excalibur_rep_c68321_315_T IAAV4112_T BobWhite_c17731_247_A BobWhite_c4931_170_A RAC875_c48663_519_C Ex_c41192_1307_T wsnp_Ex_c829_1620518_G IACX984_A Kukri_c28747_790_A RAC875_c17483_336_A Kukri_rep_c101034_516_C wsnp_Ex_c30989_39836304_T Kukri_c34137_126_T BS00011851_51_T Tdurum_contig27973_306_A Excalibur_c19065_589_T wsnp_Ex_c1675_3183614_T wsnp_BF474862A_Ta_2_1_G Tdurum_contig14123_802_T Kukri_c65672_693_C BS00065444_51_C RAC875_c40711_925_T Ku_c6917_352_G Kukri_c20783_1016_C Ku_c3891_336_C Excalibur_c23329_314_G Tdurum_contig42642_554_G Excalibur_c9563_1157_G Excalibur_rep_c111074_76_A IAAV6327_T RAC875_c18247_332_C Excalibur_c2827_107_A BS00084042_51_C BS00106545_51_A wsnp_Ex_c36141_44153175_A BS00059503_51_A RFL_Contig4336_184_C RAC875_c21863_233_T BS00087276_51_A JD_c581_466_A BS00037019_51_A Ku_c1230_1220_G GENE-2957_288_A Excalibur_rep_c68955_286_G RAC875_c34724_113_G Kukri_c29142_1046_C Tdurum_contig47858_1217_T Kukri_c17900_887_C wsnp_BG607523B_Ta_2_4_G wsnp_BG604678A_Ta_1_2_C Excalibur_c25699_113_C Kukri_rep_c69028_139_A Kukri_c39261_561_T Kukri_c6199_1183_G wsnp_Ex_c10390_17007929_G RAC875_c3231_339_G Kukri_c33449_309_A Ra_c60252_914_A RAC875_c15936_389_G Tdurum_contig6030_377_G wsnp_Ex_c1387_2659020_A Tdurum_contig736_373_A BS00032622_51_A BobWhite_c22101_495_G wsnp_Ex_c1246_2393978_T JD_c11123_368_C BobWhite_c47168_346_A IAAV562_G tplb0053a24_2232_G BS00023007_51_G Ex_c2112_1660_T wsnp_Ex_c5492_9691880_A BobWhite_c32217_147_T Tdurum_contig42528_1379_T RAC875_c65295_290_T RAC875_c11237_357_G wsnp_CAP11_c8366_3622210_C Kukri_c7147_447_G BS00022596_51_T BS00022160_51_G Excalibur_rep_c108989_313_C RAC875_c37810_241_C wsnp_Ex_rep_c71305_70087742_T Excalibur_rep_c103261_161_T Kukri_rep_c68508_1007_A BS00072157_51_C BobWhite_c43728_100_T Excalibur_c8845_1295_A RAC875_c26939_362_A Tdurum_contig42019_1714_T wsnp_Ex_c39168_46522625_T wsnp_Ex_c12_21212_T RAC875_c28178_889_T Ra_c11906_1417_G wsnp_Ex_c21197_30325539_G GENE-3043_289_G wsnp_Ex_c41074_47987998_T BobWhite_c25163_178_G RAC875_c37925_56_A RAC875_c35979_263_G Excalibur_c13953_179_A BS00063284_51_G RAC875_rep_c114807_439_A Tdurum_contig81450_90_A Excalibur_c32088_156_T RFL_Contig2847_406_T wsnp_Ex_c27088_36309449_T Kukri_c48575_1023_C CAP8_c714_128_A RAC875_c29282_216_A RAC875_c17918_321_C Excalibur_c37216_355_C Kukri_c10793_737_A wsnp_Ex_c15264_23484855_A wsnp_Ku_c16481_25377573_A RAC875_c9278_967_G CAP8_c1180_342_A Ra_c30013_483_G CAP11_c5598_321_T BS00100441_51_C Excalibur_c18422_284_C Kukri_c30917_250_C GENE-4618_519_G wsnp_Ex_c35839_43909849_T wsnp_Ex_c27570_36762421_T RAC875_c16514_1107_A Excalibur_rep_c70632_1165_G wsnp_Ex_rep_c104859_89444355_G Kukri_c9746_107_T RAC875_c9500_1770_T CAP11_c7344_248_G Tdurum_contig10486_247_C Tdurum_contig75819_1309_G wsnp_Ex_c7335_12579818_T RAC875_rep_c111422_140_T JD_c4438_839_C Tdurum_contig14947_611_T RAC875_c29282_373_A Excalibur_rep_c106172_225_C wsnp_Ex_c13031_20625900_G RFL_Contig3841_2595_G Tdurum_contig97887_268_T wsnp_Ex_c12812_20324273_A RAC875_rep_c105988_369_A RAC875_c5394_1052_C BS00091561_51_C wsnp_CAP7_c2243_1090229_G wsnp_BE405275A_Ta_1_1_C BobWhite_c33898_150_A Kukri_c42622_417_T Kukri_c23433_416_A wsnp_Ex_c26776_36003586_T wsnp_Ex_c8131_13754852_T RAC875_c47145_80_G Tdurum_contig65718_209_T Tdurum_contig46583_2364_C Excalibur_c24593_686_C Kukri_c2760_804_G Kukri_c20660_163_T Excalibur_c22611_362_A CAP8_c1410_173_T tplb0056l21_172_A Ra_c1897_2401_A Excalibur_rep_c110721_506_A D_contig01688_272_T RAC875_c11637_1238_G Kukri_c12790_229_G Excalibur_c92752_175_C Kukri_c2706_1424_A wsnp_Ex_rep_c101826_87124211_T BS00067430_51_A wsnp_Ex_c3666_6687919_T GENE-4618_413_C Kukri_c25823_443_C RAC875_c3793_2925_A Tdurum_contig42087_1941_T RAC875_c95150_286_T GENE-1756_115_T Tdurum_contig52144_368_A BS00023164_51_A RAC875_c13443_1597_G Kukri_c1073_91_C RAC875_c34007_292_C Excalibur_c40618_182_C GENE-2244_77_C IAAV1106_A Excalibur_c8522_1894_A wsnp_Ex_c22913_32130617_A Kukri_c58942_273_G Ra_c662_521_A RFL_Contig4438_916_G Kukri_c23629_120_C Ku_c24957_677_T wsnp_BF474615A_Ta_1_1_A wsnp_Ex_c21383_30513824_A BobWhite_c19930_265_C Kukri_c26943_862_G Kukri_c5626_1097_T IAAV1558_T BS00064938_51_A BS00103813_51_T wsnp_Ku_c49919_55679171_G wsnp_Ex_c53906_56983357_C BobWhite_c35402_66_T Tdurum_contig63050_264_T wsnp_Ex_c5690_9994334_A wsnp_BE442666A_Ta_2_1_C Kukri_c17417_291_A Kukri_c29142_450_A Tdurum_contig82236_117_T Excalibur_c9329_765_T IACX5828_C Ex_c20763_1076_T BS00066041_51_T BS00022970_51_T BS00037357_51_T wsnp_Ex_c31508_40288653_A Excalibur_rep_c105757_589_A Tdurum_contig75819_1591_C BS00092859_51_C Kukri_c2819_797_T RFL_Contig2531_987_C Ex_c25065_265_T BobWhite_c877_1058_T IAAV1461_C Excalibur_c38910_490_C wsnp_Ex_c1675_3181929_G Ex_c6864_677_T CAP11_c1989_183_A Kukri_c55439_235_A BS00093289_51_T Kukri_c17377_1826_G CAP12_c2972_140_T Kukri_c53787_620_G RAC875_c29282_566_A wsnp_Ex_rep_c66426_64644630_C Excalibur_rep_c74900_73_G Excalibur_c12032_1101_T RAC875_c12996_2320_A Kukri_rep_c110744_80_A wsnp_Ku_c2114_4088174_A Ku_c766_1798_G Tdurum_contig47143_241_G wsnp_Ex_c30876_39741201_C Excalibur_c16009_168_A RAC875_rep_c117027_529_G Excalibur_c9687_1021_C GENE-2657_449_G Excalibur_c24664_1308_G RFL_Contig6086_1186_A BobWhite_c5633_59_A BS00031724_51_C BobWhite_c12128_187_G Ku_c7572_802_C RAC875_c83401_115_A Excalibur_c28898_668_A Excalibur_rep_c101421_191_A Tdurum_contig59603_94_C RAC875_c27776_86_A RFL_Contig583_419_A BS00065863_51_T RAC875_rep_c106941_128_C wsnp_Ex_c11663_18779609_A Tdurum_contig29961_68_A BobWhite_c20322_183_C BS00063752_51_A Excalibur_c19666_203_A RAC875_c47300_311_A Kukri_c6282_1706_A Excalibur_c50394_199_G RAC875_c25725_1372_A IACX8919_G RFL_Contig3841_2313_C BobWhite_s66966_118_C wsnp_Ex_c16175_24619793_G RAC875_c51583_136_T wsnp_Ex_c16175_24620865_T Excalibur_c21750_253_A GENE-2845_196_C tplb0032m13_1358_T Excalibur_c55561_127_T Tdurum_contig75819_338_T RAC875_c6214_346_G RAC875_c16277_776_C Excalibur_c51894_439_C BS00000577_51_C BS00094771_51_C Ku_c103724_135_G wsnp_Ex_c8131_13753986_G Kukri_c27827_296_G IACX1042_C Kukri_c20202_223_C wsnp_Ex_c5072_9006666_G Kukri_c4709_53_T RAC875_rep_c70191_89_G Kukri_c3866_1768_T Excalibur_rep_c105046_171_G RAC875_c58868_397_C IAAV773_G RFL_Contig3363_662_C wsnp_Ex_c2288_4293430_A CAP12_c3517_155_T Excalibur_c85356_247_G wsnp_Ex_c7899_13416350_A BS00022015_51_A wsnp_Ku_c19762_29300876_C RAC875_c11702_658_T Tdurum_contig41185_259_C wsnp_Ex_c2617_4864218_G Kukri_c2423_1121_C RAC875_rep_c69632_65_A wsnp_JD_c27162_22206547_C IAAV8784_A Ex_c22373_324_A Tdurum_contig42083_691_C Excalibur_rep_c103692_112_A wsnp_Ex_c7899_13416443_T IAAV1943_C Kukri_c29142_473_T wsnp_BG313770B_Ta_1_3_A Tdurum_contig42087_1494_A Excalibur_rep_c104569_101_G Tdurum_contig16812_256_G Excalibur_c7034_692_T Excalibur_c13811_1086_T Excalibur_rep_c113950_132_C RAC875_c1899_1089_C wsnp_RFL_Contig2771_2524880_C Tdurum_contig15260_591_G IAAV3369_C Ex_c17894_1159_A BS00084482_51_T Excalibur_c2324_442_C wsnp_Ex_c4752_8482625_A Excalibur_c10673_118_G Kukri_c19060_750_A Tdurum_contig46583_1457_T Tdurum_contig51959_1408_C JD_c4438_831_G Tdurum_contig47858_908_T Tdurum_contig7992_605_T Excalibur_c10699_404_A GENE-2361_194_A RFL_Contig3671_404_A Excalibur_c2827_227_G tplb0053a24_2194_T BS00066413_51_A Excalibur_c53103_113_T wsnp_Ex_c15000_23158167_C Tdurum_contig1868_249_C BS00061710_51_G Ex_c14135_1819_T Excalibur_c18660_1719_G BobWhite_c4264_238_T wsnp_Ex_c14529_22547438_G IAAV615_A Ex_c13620_403_A BS00009680_51_T wsnp_Ex_c1865_3515470_G Kukri_c22639_1405_G CAP7_c4304_207_A BobWhite_c47168_289_A wsnp_JD_c5499_6647799_G IAAV2216_A Tdurum_contig53864_617_T tplb0040j04_1007_G wsnp_Ra_c3790_6990678_A Tdurum_contig28171_254_T Tdurum_contig45738_670_A Kukri_c28541_420_C Kukri_c10711_632_G Excalibur_c8131_385_C BobWhite_c8232_107_A BS00111091_51_G wsnp_Ex_c3178_5868813_T wsnp_Ex_c3463_6348808_T wsnp_Ex_c31249_40066886_A Ra_c15153_324_C RAC875_c30714_63_G BobWhite_c10610_1096_G TA006348-0950_T BS00064774_51_A Ex_c2613_355_G wsnp_Ku_c10224_16965872_G Excalibur_c32366_122_G Tdurum_contig47476_528_G Ku_c6972_1158_T BS00080047_51_T Tdurum_contig15235_951_A BobWhite_c8571_699_A Kukri_rep_c103631_252_T Kukri_rep_c106188_681_T Tdurum_contig42418_1811_C RAC875_c22549_1037_T RAC875_c16512_706_T GENE-3965_471_C BS00003958_51_T Kukri_c16093_636_C RFL_Contig1957_827_A RFL_Contig4664_1214_G wsnp_Ex_rep_c68480_67305954_C wsnp_Ku_c4603_8305972_A RAC875_rep_c69589_571_G Ex_c66787_556_T BS00065309_51_C BobWhite_rep_c63161_159_C Kukri_c24477_388_T CAP11_rep_c5191_192_G Kukri_c21029_258_T IAAV7971_0 Tdurum_contig10567_644_T Kukri_c5371_611_A IACX8154_G Tdurum_contig27888_760_G Tdurum_contig61970_627_G Excalibur_c43413_200_A GENE-0809_337_A IACX5958_C Kukri_c2700_1757_G wsnp_Ku_rep_c71785_71517370_G Kukri_rep_c69713_363_A wsnp_CAP11_c1137_665073_C Ex_c68796_2057_C Excalibur_c27164_77_T Excalibur_rep_c103174_105_A Kukri_c7158_198_0 IACX9279_C D_contig72712_215_G D_contig20550_53_T Kukri_c10176_214_A RFL_Contig2004_1170_A Excalibur_c6836_585_C RAC875_rep_c105410_1007_G Ex_c7086_154_A RAC875_c64099_90_C Excalibur_c3432_459_G D_wsnpbe637311_Contig1_1_A Excalibur_rep_c105573_296_T BobWhite_c11312_346_A Ku_c104762_377_T Kukri_c21409_283_A Ra_c20092_904_C BobWhite_c44567_96_G CAP11_rep_c6864_291_G GENE-4005_179_T wsnp_Ex_c28973_38050174_G Excalibur_c16871_729_T BobWhite_c20942_136_T CAP11_c763_391_T D_GDS7LZN01EH31T_109_T BobWhite_c8084_2508_T JD_c50337_250_C wsnp_Ku_c2700_5121383_A Kukri_c22032_1062_C RAC875_c8966_1545_C Tdurum_contig30932_168_A RAC875_rep_c70115_77_A Excalibur_c9462_78_G Excalibur_c1991_1504_G RAC875_c63801_683_A Kukri_c7908_407_C RFL_Contig5177_998_T Tdurum_contig44173_572_T Tdurum_contig42418_2618_T RAC875_rep_c70942_243_A Kukri_rep_c70930_168_G Excalibur_rep_c76299_358_G RAC875_rep_c104893_620_T BS00011795_51_T Ra_c1745_2121_A Excalibur_c37069_420_T Kukri_c57006_75_G wsnp_BE445201D_Ta_1_1_0 D_GDEEGVY01CCCY0_85_C RAC875_c8254_594_T D_wsnpBF482824AT_Contig1_1_T Excalibur_c52276_176_C BobWhite_c47831_87_G Tdurum_contig12045_1230_A wsnp_Ex_c52577_56128947_G IAAV7891_G BS00059046_51_A BobWhite_c5223_81_A wsnp_Ex_c946_1813956_T Tdurum_contig54967_722_T tplb0062e20_279_T BobWhite_rep_c65994_267_T Excalibur_c36398_69_G BS00091909_51_G Excalibur_rep_c94067_446_A BobWhite_c19298_97_C RAC875_rep_c111092_119_G Excalibur_rep_c71389_92_A Tdurum_contig75763_629_G Kukri_c39840_460_T Kukri_c7257_302_A GENE-3780_580_C Ex_c23721_1769_C Kukri_rep_c70322_253_T Excalibur_c6108_394_A Excalibur_c30678_100_T GENE-4008_418_A RAC875_c65227_99_A wsnp_CAP12_c1388_706924_A Tdurum_contig89808_57_A wsnp_Ra_c22075_31509915_T Kukri_c103250_107_G Kukri_rep_c70574_492_G RAC875_c62256_904_A Tdurum_contig44853_1539_T D_contig73166_435_C BobWhite_c15802_720_C wsnp_Ku_c44079_51438574_T RAC875_c41613_124_A D_GDS7LZN01BSZE1_143_G Tdurum_contig48420_654_T Excalibur_c45286_183_C IAAV2130_T Kukri_rep_c113451_77_C Excalibur_rep_c91070_510_T GENE-4184_410_C D_wsnpBF482982AT_Contig1_1_A Excalibur_c95213_449_G RAC875_c31904_648_G wsnp_Ku_c35839_44981841_C D_GBUVHFX01AR82N_202_A Tdurum_contig75595_886_T Kukri_c34518_299_C tplb0052j03_499_T GENE-3945_245_C BobWhite_c16113_361_G Excalibur_rep_c67100_635_A Excalibur_c50656_660_T Kukri_rep_c101056_210_A D_contig77479_457_G TA004238-0691_G RFL_Contig1159_101_A BobWhite_c18721_190_A Excalibur_c1988_276_T Kukri_c45876_157_C RAC875_rep_c109217_401_A RAC875_c14068_386_C IAAV8808_A D_contig37321_82_G BobWhite_rep_c52979_181_T CAP7_c7415_267_T GENE-4069_85_C D_contig65378_157_T Tdurum_contig12045_246_T Ra_c10122_2431_A Tdurum_contig62040_1487_C Jagger_c3549_117_A D_F5XZDLF01D3J8J_136_T RAC875_c22539_1612_A Kukri_rep_c107509_699_C wsnp_CAP11_c1137_665340_G D_contig17423_435_C Ku_c59960_1939_T JD_c15431_404_A Tdurum_contig8896_296_T Kukri_c63121_425_G Ex_c67100_1172_G tplb0021b07_334_A tplb0025k19_462_C Kukri_c44291_223_A wsnp_Ku_c36874_45825785_A BS00003568_51_C Excalibur_c20459_1081_A RAC875_c40295_411_A Kukri_c11568_355_C RAC875_c27431_212_A BS00009825_51_T Excalibur_rep_c103117_177_T RAC875_c47717_388_G RAC875_c43191_452_C Excalibur_c4248_1752_T RAC875_c7385_1211_T RFL_Contig4441_505_A Jagger_c1015_305_T Ex_c31468_598_A wsnp_RFL_Contig3708_3946935_C Kukri_c19459_478_T wsnp_Ra_c27787_37299352_A D_contig33267_423_A Kukri_rep_c73913_239_G D_contig28872_1127_C BS00086964_51_A wsnp_BE490147A_Ta_2_1_A TA004720-0732_C D_GCE8AKX01BV638_239_C BS00064203_51_T D_GA8KES401EKU21_217_A BobWhite_c3515_753_T wsnp_Ku_c16522_25425455_C RAC875_rep_c74600_377_T TA003261-1117_T wsnp_Ex_c10824_17611901_G RAC875_c19676_1160_C D_GDS7LZN02HZYNU_95_C Kukri_rep_c83461_114_C Ra_c39588_830_T RAC875_c3996_851_G Excalibur_rep_c102994_1689_T Kukri_c3664_1071_C Excalibur_c98257_136_A RAC875_rep_c117576_74_G BobWhite_c20942_505_G Ku_c15480_763_A BS00022155_51_G BS00054287_51_T Kukri_rep_c68188_2296_C Excalibur_c19430_1066_T RFL_Contig6056_466_T RAC875_c68978_126_C RAC875_c34707_325_A tplb0038e08_1052_T CAP8_c6370_254_A RAC875_c1293_203_A D_wsnpbe426362_Contig1_1_0 Excalibur_c15309_646_C tplb0025k19_1539_A BobWhite_c26002_72_T D_contig00492_429_C Excalibur_rep_c105788_721_G RAC875_c6094_675_A RAC875_c48570_361_T Kukri_c8089_523_T Excalibur_s105534_234_T Ra_c28769_265_T Excalibur_c59747_102_T D_GDS7LZN01COMN9_150_A Kukri_rep_c69713_250_T Jagger_c3821_68_A D_contig24762_265_G Kukri_rep_c75557_482_T BS00109999_51_C Excalibur_c25660_177_C D_GDRF1KQ02FFPXT_243_G JD_c15431_399_T Excalibur_c18449_1336_T Excalibur_rep_c105984_279_A BobWhite_c20926_313_A RAC875_c12924_1003_C Tdurum_contig42084_811_A Kukri_c28380_187_T JG_c7986_318_G D_contig09471_863_A RAC875_c4420_1155_A Kukri_c65194_135_T RAC875_c16979_327_C BobWhite_c41632_59_C Kukri_c10377_88_A Excalibur_rep_c104616_80_A RAC875_c2020_3225_G D_GCE8AKX01D9GOJ_39_A wsnp_RFL_Contig4456_5258284_C RAC875_c22633_179_G Kukri_rep_c103999_382_C GENE-2836_98_T BobWhite_rep_c49417_103_A Tdurum_contig98106_715_T Kukri_c18955_73_A Kukri_c96187_240_G Kukri_rep_c108732_374_T tplb0033e10_490_G D_wsnpbe490075_Contig1_1_T Ku_c10620_304_A IACX11026_G Excalibur_c8325_1317_A Excalibur_rep_c66622_1066_A Ex_c70144_671_C RAC875_c53365_61_G wsnp_Ex_c18382_27210656_T BobWhite_c6301_844_A wsnp_Ra_rep_c73725_71801046_A D_GBUVHFX01C7KRG_251_T wsnp_Ex_c8643_14488538_G D_GDS7LZN01EW5T2_128_A D_GB5Y7FA01AU21R_247_T RAC875_c14852_2171_C Kukri_c58422_81_T RAC875_rep_c103556_427_A D_GBQ4KXB01DTS5I_155_C IAAV6895_C Excalibur_c53712_378_G Kukri_c14877_303_A BS00023009_51_A wsnp_Ra_rep_c70906_68868576_T D_contig36775_84_G wsnp_Ku_c6882_11937794_A BS00022094_51_T Excalibur_rep_c69981_75_G RFL_Contig1060_2185_A BS00010576_51_T IAAV3944_T RAC875_c26035_1037_T RAC875_c2253_238_C RAC875_c28637_268_T Ex_c15393_246_G wsnp_Ex_c6356_11056222_T wsnp_Ex_c749_1472258_C GENE-4225_117_G RAC875_c26887_562_C tplb0049m09_620_T wsnp_Ku_c27423_37369377_T Excalibur_rep_c66613_105_A BobWhite_c437_403_C JD_c23770_458_T Kukri_c16432_758_G RAC875_c22817_81_A Excalibur_rep_c70746_226_G wsnp_Ex_c13188_20825019_G BS00106233_51_T Excalibur_c99149_140_C RAC875_c22101_656_C Ra_c43255_318_A D_contig45404_315_T Excalibur_c26133_619_T Kukri_c43792_1523_C Kukri_c6420_656_G RFL_Contig6162_597_T CAP8_c1379_299_A Kukri_c32866_76_T Tdurum_contig75763_741_A Excalibur_c33110_52_A D_GBUVHFX02HQJ47_110_A Kukri_c6972_214_C Kukri_c66385_702_C Kukri_c46694_71_T RAC875_c17011_717_C Excalibur_rep_c104696_400_A D_contig20629_68_T TA001855-0472_G BobWhite_c10852_309_T RAC875_c19277_653_T IACX766_G wsnp_Ra_c13949_21928888_A BobWhite_c5418_82_T Kukri_c65194_462_C Kukri_rep_c107077_360_T RAC875_c43098_132_A RAC875_rep_c105426_546_G RAC875_c38398_789_G tplb0024i08_1067_C BS00009514_51_T D_wsnpbe490805_Contig1_1_T Excalibur_c33540_290_T Kukri_c31920_194_A RAC875_c2910_1562_T Kukri_c52403_176_G wsnp_Ex_c6356_11055912_A BobWhite_c6345_158_G RAC875_c30299_411_A tplb0030p04_1122_T D_contig71071_399_C Excalibur_rep_c67100_1541_C wsnp_Ex_c1104_2118684_T Kukri_c17553_361_A JD_c4031_870_T Ex_c2978_640_T BS00036211_51_T wsnp_Ex_c14691_22763609_G Ex_c3558_515_G Kukri_c30142_63_C RAC875_rep_c109894_89_G Kukri_rep_c105352_281_C D_GDS7LZN02GWVNR_121_T D_GCE8AKX01DVTYJ_306_G Excalibur_c58410_729_G BobWhite_c42010_192_G D_GCE8AKX01BBNFY_51_C RAC875_c18490_1903_C GENE-4028_111_A Excalibur_c4445_307_A IAAV3994_C RAC875_rep_c87765_69_T Tdurum_contig569_263_C Excalibur_c96134_152_C Excalibur_rep_c113845_292_T Tdurum_contig413_220_G RAC875_rep_c74524_228_A JG_c9730_248_T Kukri_c5891_1320_C D_GDEEGVY02G334K_74_C Excalibur_c50303_431_T wsnp_Ex_c18331_27155125_T Tdurum_contig42418_1376_G Tdurum_contig30640_263_C RFL_Contig4501_2141_A Kukri_c41837_277_A Excalibur_c2925_238_A BS00066518_51_G Excalibur_rep_c106629_561_A RAC875_c18535_379_G Excalibur_c37749_1172_G RAC875_rep_c105659_636_G RAC875_c50427_176_C D_GB5Y7FA01DZ4UZ_316_T TA003862-0091_C Excalibur_c40917_325_A Ku_c25038_1032_G Excalibur_rep_c105491_144_G D_F5MV3MU01ELFEO_200_C D_F5XZDLF02F5SIM_179_C GENE-3980_654_C RAC875_rep_c108385_407_A Kukri_rep_c86148_137_G Excalibur_c23748_452_A Kukri_c14511_217_T BobWhite_rep_c54531_95_T RAC875_rep_c88412_267_T RAC875_c32969_166_T Kukri_rep_c74385_776_T IAAV8692_G Kukri_c12035_517_T D_contig74330_465_G Excalibur_c44205_982_G RFL_Contig1574_1143_A Excalibur_c31801_752_G wsnp_CAP8_rep_c5136_2472055_C Excalibur_rep_c106114_145_T BS00016587_51_T wsnp_CAP8_rep_c4586_2232878_G RAC875_c65172_80_T wsnp_Ex_c10910_17729008_A D_GB5Y7FA02GD4W6_234_T RAC875_c33175_155_C D_contig57071_61_T RAC875_c12259_1892_G Excalibur_c4084_408_G BobWhite_c26462_612_C JD_c2901_118_A wsnp_Ex_rep_c69627_68580121_C Kukri_c18260_345_T D_contig06550_424_C Excalibur_rep_c68151_429_T Kukri_rep_c68823_315_C BobWhite_rep_c63276_1010_G RAC875_c33783_782_A IAAV2240_A D_GBB4FNX02FV5R9_171_C wsnp_Ku_rep_c71567_71302229_T wsnp_Ra_c16707_25429129_G BobWhite_c3392_749_T Tdurum_contig62040_1247_C Excalibur_c1492_1282_A wsnp_Ra_c10053_16636851_G IAAV2577_A RAC875_c1349_270_C Kukri_c15068_706_C Kukri_s115109_57_G wsnp_RFL_Contig3661_3867818_A BobWhite_c12963_193_C CAP7_c3372_129_A wsnp_Ex_rep_c102186_87408828_G Kukri_c84463_474_T D_GBUVHFX01AVXZD_301_C RAC875_c9740_838_C Kukri_c20152_490_A Tdurum_contig9612_425_G Kukri_rep_c102861_560_T Excalibur_c5731_473_G RAC875_rep_c110037_401_C RAC875_c77049_114_G Tdurum_contig26678_113_A tplb0041p02_792_C D_contig06569_215_C Kukri_c43633_294_A CAP12_c1598_479_C GENE-4008_395_C RAC875_c51085_297_A Ra_c8249_2920_A BS00068245_51_C Excalibur_c16818_776_A Excalibur_c32948_89_T Excalibur_rep_c103211_199_T wsnp_Ex_c30813_39686103_C wsnp_Ex_c9763_16125630_A wsnp_Ku_c36658_45640758_T wsnp_Ex_c702_1383612_C BobWhite_c2068_339_C RAC875_c56172_1364_A Excalibur_c17348_264_C D_contig01225_501_T RAC875_c20964_432_A Excalibur_c24974_131_T Excalibur_c6258_692_G TA001656-0405_G Excalibur_c97505_90_C Kukri_c14845_76_G BS00059047_51_A Kukri_rep_c101465_416_T wsnp_Ra_c2270_4383252_A BobWhite_c14206_339_C D_GA8KES401DTOBP_77_C Kukri_c35021_122_A Kukri_c6364_1243_T Tdurum_contig12648_389_C RAC875_rep_c81781_202_A Excalibur_rep_c103117_1038_A Excalibur_c8900_1066_G RAC875_c1179_2014_A Kukri_c20761_1090_T D_GCE8AKX02F2REM_254_A Excalibur_c21568_1462_G Excalibur_c4518_70_G Kukri_rep_c105637_527_T Kukri_rep_c106188_400_T Kukri_c34815_109_G D_GDS7LZN02HLXNC_145_T D_contig62093_537_A RAC875_c13785_2042_C Kukri_c45019_473_A Tdurum_contig29607_294_G Ex_c8482_488_T RFL_Contig5722_537_G wsnp_JD_c2954_3925740_T Kukri_c54941_1086_G Kukri_c59471_252_C RFL_Contig6056_604_C JD_c2901_94_C RAC875_c82406_177_G D_GDS7LZN01A54OV_53_G Kukri_c44291_138_G Kukri_rep_c73177_230_C Excalibur_c36332_449_A Excalibur_rep_c82385_115_T Tdurum_contig62155_325_A RFL_Contig5885_435_G Kukri_rep_c110681_178_A BobWhite_s66698_319_C Excalibur_c9648_880_T tplb0040c10_961_A Excalibur_c108_1086_T D_GB5Y7FA02H663K_61_C BobWhite_c6137_610_C Excalibur_c17348_1177_C Kukri_c90942_274_C RAC875_c20242_284_C RFL_Contig1423_529_A BobWhite_c40100_397_T Kukri_c65194_256_A tplb0046a04_902_C Kukri_c57006_127_A D_wsnpCD453564AT_Contig1_2_G JD_c781_600_G D_contig09096_210_A Ra_c22558_993_G Tdurum_contig10622_799_T Kukri_c11397_2523_A Excalibur_c49216_180_T BobWhite_c17385_55_A wsnp_CAP8_c6680_3136899_C Kukri_c12485_474_C tplb0057e06_1607_C Kukri_c24790_253_G RAC875_rep_c75639_706_G BS00092467_51_A BobWhite_c7090_778_C D_contig04944_567_G BobWhite_c2456_111_T Kukri_c14343_88_T Kukri_c5631_1514_A Excalibur_c60591_576_T Excalibur_rep_c108608_136_C Excalibur_c2978_667_T Excalibur_c19498_154_T tplb0025h02_894_G Excalibur_c19015_465_G RAC875_rep_c105937_467_C CAP8_c2689_409_G D_contig15260_435_A BS00066209_51_G wsnp_Ex_c1319_2522682_T D_contig36981_269_A Excalibur_c6260_536_G D_contig30581_242_A wsnp_BF428573B_Td_2_2_A wsnp_RFL_Contig1871_1020122_C BobWhite_c6927_691_C RAC875_c9740_520_G RAC875_c68978_220_G JD_c8888_722_C Tdurum_contig29878_59_A BobWhite_c704_596_C D_GA8KES401DM316_316_A RAC875_c35054_478_C Kukri_c43406_2491_T JG_c8087_143_G Kukri_c373_1588_C BobWhite_c47659_100_T wsnp_Ku_c4834_8676678_C wsnp_Ex_c54772_57527555_C Excalibur_c15803_536_T D_contig12364_101_A RAC875_c25800_981_T RAC875_c79742_264_T Kukri_c24764_1094_G RAC875_rep_c114027_98_T D_GBB4FNX01BO9N8_336_T Kukri_rep_c104521_727_T RAC875_rep_c74042_1325_T Kukri_c9501_1141_C Excalibur_c21979_168_A Excalibur_c57840_227_C Excalibur_rep_c68662_148_A Tdurum_contig13334_465_G Tdurum_contig10194_765_G BS00100185_51_C Excalibur_c4592_575_A RAC875_c19899_237_A RAC875_rep_c107187_219_C BobWhite_c15802_72_C Excalibur_c10718_364_A Tdurum_contig46828_730_G BobWhite_c952_424_C BobWhite_c25244_94_C IAAV1711_T Kukri_c46272_109_C D_GB5Y7FA01BG13K_307_C BobWhite_c38736_107_T wsnp_Ku_rep_c71567_71302010_G D_contig31154_272_C D_F5XZDLF01BU6ZA_256_C Kukri_rep_c108197_225_C Kukri_c5631_968_C Excalibur_c13714_925_A RAC875_c14390_1157_A Excalibur_c7546_3078_G BobWhite_c5324_168_C Kukri_c110146_139_C GENE-4221_257_T RAC875_c14390_1004_A D_contig15369_153_G RFL_Contig5177_1499_C BobWhite_rep_c49538_338_G wsnp_Ku_c2700_5121331_A Kukri_c55362_75_G RAC875_c1179_2083_A RAC875_c109434_290_A Tdurum_contig19057_245_G RAC875_rep_c107847_311_T RAC875_c68937_59_A GENE-4050_57_C BobWhite_c40051_434_C Ex_c17379_1431_A RAC875_rep_c110708_735_A BS00064387_51_C Kukri_c7327_155_G Kukri_c19878_4002_G Excalibur_c28759_914_G Jagger_c1759_263_G D_contig93902_72_C wsnp_JD_c2198_3021879_A TA006177-1779_A BobWhite_c565_1706_T Kukri_rep_c71653_78_G D_wsnpbe489896_Contig1_2_G BS00067156_51_C GENE-4225_210_T RAC875_rep_c105953_315_T RAC875_c67463_324_A BobWhite_c18550_159_C Ex_c40639_102_T wsnp_BE488206B_Ta_2_1_G D_wsnpbe443744_Contig1_1_G tplb0032c06_658_A RAC875_c76227_249_T Kukri_rep_c70398_183_A Kukri_rep_c108315_198_G RAC875_c20117_651_T Jagger_c7132_108_C D_contig20144_374_A CAP7_c12554_110_C Excalibur_c16270_794_T IAAV2702_G Excalibur_c6102_344_C D_contig20355_301_T Excalibur_c54826_952_A tplb0046h19_321_A BS00009331_51_A Excalibur_c23740_225_T BS00090829_51_A Kukri_c21405_679_T BobWhite_c82_578_T Excalibur_c86092_462_A Ra_c5754_1087_T RAC875_rep_c113206_505_A GENE-4197_99_A Kukri_rep_c110701_105_G D_contig02938_235_A BobWhite_c3514_717_G Excalibur_rep_c110812_495_A Tdurum_contig18179_342_A Ku_c16169_809_A Kukri_c42619_82_C Excalibur_c19420_1191_G Kukri_rep_c69358_828_A RAC875_c25672_473_T D_contig32872_218_A RAC875_c63707_140_A Excalibur_c18052_1031_T BS00031289_51_A RAC875_rep_c107515_508_A Excalibur_c5612_711_T RAC875_c47082_429_T CAP7_rep_c12716_77_A BS00066226_51_T BS00034338_51_C Excalibur_c3125_2084_A Kukri_c16687_644_C RAC875_rep_c105410_910_C RAC875_c21938_1408_A RAC875_rep_c85751_268_A Excalibur_c6570_283_G D_F5XZDLF02GYKRX_108_T Tdurum_contig12089_821_A Ra_c14852_1487_G BobWhite_c13839_135_A D_contig17201_238_G Excalibur_c53816_233_A D_F5MV3MU01D99MM_183_G BobWhite_c3762_540_T wsnp_Ra_c27839_37354085_T Excalibur_c18975_1194_A Excalibur_rep_c67100_752_C wsnp_Ra_c36410_44760538_C BS00063476_51_C wsnp_Ku_c9388_15743434_A Kukri_c20230_931_A JG_c8087_126_G RAC875_rep_c109653_409_G D_contig29611_61_T Excalibur_c25752_80_A BS00067873_51_C D_GBB4FNX01BX3I6_232_C Kukri_rep_c104248_258_A RFL_Contig2951_457_G D_contig20201_753_G RAC875_c78232_143_G Kukri_c11891_1015_C wsnp_Ex_c946_1814027_T CAP11_rep_c7853_138_C BS00075804_51_C wsnp_Ex_rep_c110023_92574403_G Excalibur_rep_c108754_139_G wsnp_Ra_c13881_21836489_T Excalibur_c38740_351_C BS00010458_51_T RAC875_rep_c116670_309_A BS00046263_51_A Jagger_c1134_353_C RAC875_rep_c71306_1026_C D_contig10996_530_A Kukri_c16744_544_C GENE-4195_165_A Kukri_c32241_1165_T BobWhite_c16404_486_A Excalibur_c22876_1040_G Ex_c40639_85_G Tdurum_contig77078_1053_A Excalibur_c29240_233_G BobWhite_rep_c66074_232_A Jagger_c5597_332_G Excalibur_c3268_496_T tplb0046k22_711_A Ra_c4721_557_A Kukri_c25717_133_T Kukri_rep_c112476_107_T RAC875_c22442_245_A Excalibur_c63713_892_T RFL_Contig4354_1433_A RAC875_c18002_58_A Tdurum_contig43538_648_C BobWhite_rep_c65669_525_T IAAV6637_C D_GCE8AKX02GZU30_69_T IAAV661_T BS00077044_51_T BS00109902_51_G RAC875_c33060_790_C RAC875_c116322_85_T Kukri_c9908_940_T RAC875_c432_237_A Excalibur_c3432_98_G D_contig10671_317_C RAC875_c8254_657_T Kukri_c21240_227_G RAC875_c6649_416_C Ex_c14646_331_T wsnp_Ex_c4480_8054926_G Kukri_c15506_380_A IACX243_T BobWhite_c11072_254_T BS00092845_51_A Kukri_rep_c71567_1037_A Ra_c14408_576_G Excalibur_c17261_1737_G BobWhite_rep_c49259_598_T Excalibur_c11586_121_T Excalibur_c10168_521_C RAC875_c38615_461_G IAAV1012_G BobWhite_rep_c64424_334_G Excalibur_s114066_247_T D_contig37522_188_A wsnp_Ra_c50264_54965028_C Excalibur_c18072_214_A Excalibur_c28867_897_A RAC875_c12565_531_T D_contig14679_369_C Tdurum_contig32766_523_A Kukri_c46321_243_G TA001144-0714_C RAC875_c48687_681_A Tdurum_contig46670_1132_G Excalibur_rep_c67100_983_A D_GCE8AKX01BCA1F_315_A GENE-3993_284_C IACX11289_C RAC875_c11750_589_T RFL_Contig4664_1285_T RAC875_c22932_1042_C D_GBB4FNX02HVVY5_214_A wsnp_CAP8_c4597_2237727_G Ex_c102303_759_G D_GA8KES401C8IH7_354_G CAP7_c7065_166_T RAC875_c20960_77_T tplb0045l08_298_A D_contig12945_335_G BobWhite_c16675_120_T Kukri_c60299_617_T Kukri_rep_c72282_118_T BS00065028_51_G RAC875_c8254_795_A D_GDRF1KQ02GVCM1_138_T Kukri_rep_c105243_341_C wsnp_Ku_c12559_20252463_C Kukri_c6489_552_G CAP8_c4223_13_A RFL_Contig4424_654_T BobWhite_rep_c63152_444_C RAC875_c12669_538_T D_contig09992_344_T Kukri_c29876_779_C BS00092735_51_A wsnp_Ex_c24085_33332723_T Tdurum_contig9063_299_G RAC875_c14529_537_A Jagger_c7131_109_G D_GB5Y7FA02I87UF_276_T Tdurum_contig31235_99_C Ra_c38505_544_C BobWhite_c545_186_C RAC875_rep_c72670_558_A Excalibur_c21899_302_A Ku_c1255_1107_G Excalibur_c41857_814_A Excalibur_rep_c73227_666_T Kukri_c62467_362_A BS00065956_51_C Kukri_c24647_588_T BS00063946_51_T BS00104401_51_C BS00086051_51_G Tdurum_contig61190_271_C Tdurum_contig11121_997_A CAP7_c2711_116_T wsnp_Ra_c42478_49433787_G Jagger_c8039_67_T Excalibur_c46760_264_A Kukri_c26837_121_T Ku_c69970_631_A Kukri_c51055_223_T wsnp_Ex_c45213_51068305_T BobWhite_c21589_200_T CAP11_c7974_175_A RAC875_c23773_209_G Tdurum_contig52302_92_C Kukri_rep_c107316_393_T BS00075598_51_C wsnp_Ex_c15264_23484775_A Tdurum_contig11121_834_T Ku_c70534_1215_G wsnp_Ex_c23633_32868822_C Excalibur_c11301_305_A BS00068094_51_C BS00067639_51_A BobWhite_c15582_253_T wsnp_Ex_c55051_57706127_T Excalibur_c10383_432_C Ra_c42858_503_C Tdurum_contig44029_158_T Kukri_c2909_275_C BS00035364_51_C Kukri_c35456_285_T BS00022798_51_C Tdurum_contig28699_54_C Excalibur_c15009_2039_C IAAV1334_T wsnp_Ex_c56525_58609595_A Kukri_c7508_776_G Excalibur_c10079_1662_G BS00088756_51_G Kukri_c289_1432_C Excalibur_c56240_200_A wsnp_Ex_rep_c69864_68823765_G Tdurum_contig19415_271_A RFL_Contig3443_500_T BS00081610_51_G Kukri_c49280_230_T Ku_c17569_905_A BobWhite_c3356_442_T Excalibur_c10079_1369_A RAC875_c24982_202_T RAC875_c48074_613_T BobWhite_c26555_74_A RAC875_c29241_165_G Excalibur_c64214_703_T Tdurum_contig42827_1693_T Kukri_c80364_374_A Tdurum_contig60260_89_C Tdurum_contig70196_106_A Kukri_s117068_198_T CAP7_c3880_742_A IACX8336_T Kukri_rep_c75764_261_G wsnp_RFL_Contig3529_3696847_G BobWhite_c43681_334_A BS00064692_51_C BS00048757_51_T RAC875_c29978_381_T wsnp_Ex_rep_c69567_68516173_C Tdurum_contig59585_183_T wsnp_Ex_c5047_8963671_C Tdurum_contig42234_6222_G RAC875_c29494_130_G Tdurum_contig49981_703_A wsnp_Ex_c2678_4969725_A Excalibur_c11594_497_G RAC875_rep_c111781_179_G Tdurum_contig91865_242_A Kukri_rep_c89509_83_C Tdurum_contig44029_144_T Tdurum_contig13548_158_T wsnp_Ex_c5929_10402147_C Kukri_rep_c69028_347_G RAC875_c10430_672_A BobWhite_c45823_55_G RAC875_c75663_115_C Tdurum_contig82189_87_A wsnp_Ra_c9738_16173810_T wsnp_BE443995B_Ta_2_2_G Excalibur_rep_c67448_528_T BS00069773_51_G wsnp_Ex_c60462_60905848_T RAC875_c46236_214_C RAC875_c21944_117_T wsnp_Ku_c9316_15647115_G Tdurum_contig61299_55_C Tdurum_contig51914_740_A Ra_c43532_441_A Excalibur_c96921_206_T Kukri_s117068_130_G Ra_c1619_250_G Excalibur_c10079_422_C wsnp_Ex_c41283_48140956_T BS00090225_51_A TA005199-0585_T Tdurum_contig11750_414_C wsnp_Ex_c9483_15722127_T RAC875_c10194_673_T BobWhite_c5337_225_T IACX6065_G Ku_c69970_624_C wsnp_Ex_c14202_22145805_A Tdurum_contig10426_280_G wsnp_Ex_c5623_9891584_G Tdurum_contig98188_239_C RAC875_rep_c77148_311_T BS00069355_51_T wsnp_Ex_c12750_20243224_C wsnp_Ex_c4923_8767234_T wsnp_CAP11_rep_c4157_1965583_T Kukri_c17342_231_A TA003550-0145_C wsnp_Ku_c55137_59154077_C GENE-4252_246_A RAC875_c62175_289_T Tdurum_contig64606_1309_G Kukri_c7912_260_A BS00083279_51_C RAC875_c35955_210_G Excalibur_c14216_692_A Excalibur_c54255_265_T Tdurum_contig84099_106_G Ku_c9092_1164_T Ex_c17993_470_C Ku_c52173_572_C Kukri_c10059_174_A Kukri_rep_c111928_103_G Tdurum_contig47186_1897_T wsnp_BE426418A_Ta_2_2_T RFL_Contig5929_529_T BobWhite_c25378_236_T tplb0023d21_1390_A RAC875_c39875_206_T IAAV9068_T Kukri_c51247_322_C BS00089744_51_C RAC875_c41729_605_T Excalibur_rep_c112343_104_G Tdurum_contig51341_630_C Kukri_c14029_117_C Tdurum_contig47186_1848_A BS00039925_51_G BS00091002_51_G TA001038-0975_G Kukri_c49155_297_A wsnp_CAP12_rep_c8867_3720285_A Tdurum_contig50577_620_C Tdurum_contig13671_297_T Ra_c38505_555_A D_GCE8AKX01CV5ZB_393_A Tdurum_contig45726_1116_G Tdurum_contig15699_236_C wsnp_Ex_c5623_9891516_T RAC875_c46403_233_A wsnp_Ku_c25809_35776454_T Tdurum_contig5009_735_T Tdurum_contig67686_874_A BS00095423_51_C BS00023028_51_T Tdurum_contig68305_796_T Tdurum_contig5009_349_T Ku_c1255_627_C wsnp_Ex_c14622_22670594_G JD_c15680_1017_G BS00000523_51_A CAP12_c5387_372_T BobWhite_c3759_987_A IAAV5855_A wsnp_JD_c396_603720_C Excalibur_rep_c109863_383_T BS00070511_51_T Kukri_c93012_76_T BS00060100_51_G RAC875_rep_c81701_424_T Ra_c3673_1097_T Kukri_c5459_334_C Kukri_c2123_1254_A wsnp_Ku_c4568_8243646_A Excalibur_c4548_2505_T Kukri_rep_c70575_722_T BS00038664_51_G wsnp_Ra_c4858_8709000_C wsnp_Ex_rep_c69752_68711460_G Excalibur_c4548_2697_T Excalibur_c24354_465_T Ku_c8930_532_C Excalibur_c22926_514_A RAC875_c61685_113_A BobWhite_c62784_195_A Jagger_c1219_171_C BS00022279_51_C Tdurum_contig67686_851_G Ku_c56370_1155_T Excalibur_c2362_472_C TA003589-0518_G Excalibur_rep_c74491_94_T RAC875_c41729_1539_G wsnp_Ex_c1533_2930233_T IAAV6934_A Excalibur_rep_c67547_221_T Kukri_c17099_871_C RAC875_c787_431_C Ku_c19456_645_C Tdurum_contig42150_3417_T Excalibur_c6264_1054_T Kukri_c6016_231_T wsnp_Ex_rep_c66357_64540369_G Excalibur_c60528_234_A RAC875_c35122_401_T Tdurum_contig83663_371_A BS00025191_51_G tplb0050h15_1287_C Kukri_c40909_784_C Kukri_rep_c114028_94_A Tdurum_contig44880_134_A Excalibur_c93179_123_G wsnp_Ex_rep_c104327_89077792_A RAC875_c3427_194_G Excalibur_c54255_296_A IAAV8218_A Tdurum_contig55560_972_G wsnp_Ex_rep_c101942_87217430_G Kukri_rep_c115341_118_T wsnp_Ex_c11297_18254062_C RFL_Contig497_1114_C wsnp_Ex_rep_c67635_66292308_G Ra_c42858_91_G Kukri_c64150_399_G BobWhite_rep_c63322_378_G wsnp_Ku_c19456_28944589_T Tdurum_contig57139_318_G CAP7_c3367_68_T CAP11_c1022_66_G BobWhite_c47304_56_A wsnp_JD_c43971_30568640_T Ex_c24554_1583_A BS00093975_51_T BobWhite_c36584_867_T BS00110822_51_C Excalibur_c24123_165_C BS00093252_51_T Tdurum_contig65502_90_T Excalibur_c6287_1653_T BS00093889_51_G Excalibur_c8300_770_C BS00003733_51_A BS00065734_51_T TA012401-0794_T Tdurum_contig10572_626_C Ku_c50158_1323_A IAAV3851_T RFL_Contig4591_1330_G BobWhite_c30232_154_C BS00066585_51_T Kukri_c34793_360_T Excalibur_c77321_196_C Excalibur_c24829_189_T BS00057444_51_A BS00010531_51_G RFL_Contig4921_2352_T Tdurum_contig44029_66_A BS00097265_51_A CAP11_c6193_232_C wsnp_Ra_c132_291198_A BS00067216_51_A Tdurum_contig67686_1204_T Jagger_c3814_160_G Kukri_c1308_2236_T RAC875_rep_c71645_76_C RAC875_rep_c75557_177_A GENE-3343_183_G RAC875_c30027_381_T Tdurum_contig92756_162_A BS00110350_51_A BobWhite_s65081_93_G wsnp_Ex_rep_c67786_66472568_A Excalibur_c18747_1292_T BS00101401_51_G RAC875_c10710_87_T Kukri_c98546_226_A Kukri_c51666_401_T BobWhite_c609_1239_A BS00065673_51_C Excalibur_c91154_164_G BS00048489_51_T wsnp_Ex_c10014_16477392_A D_F5XZDLF02GZM9K_79_A wsnp_CAP11_rep_c4226_1995152_T Excalibur_c15071_88_A Kukri_c1568_889_G CAP7_c213_146_C CAP12_c700_173_C RAC875_c1619_120_G BS00022845_51_C BobWhite_c5769_322_G Ku_c1638_552_C Kukri_c47441_194_A Tdurum_contig31379_183_A BobWhite_c13210_115_A wsnp_Ex_c37208_45002588_G BS00071422_51_T Kukri_c18138_1138_T RAC875_rep_c107888_617_T Kukri_c12212_182_T D_contig26387_456_T Kukri_c3956_1086_C wsnp_RFL_Contig4404_5157920_T BS00083398_51_C Kukri_c55381_67_T Excalibur_rep_c66925_1308_C wsnp_BF293133A_Ta_2_2_A BS00110921_51_A Excalibur_c12875_1573_T Excalibur_rep_c105698_266_T Excalibur_c27999_500_C RAC875_c28721_290_A BS00073062_51_A BS00067228_51_A wsnp_Ex_c35073_43285821_G BS00009793_51_G RFL_Contig5918_658_A Tdurum_contig64606_1104_A Ku_c59352_780_T Tdurum_contig697_73_T Kukri_c7087_896_G Kukri_c6795_311_G wsnp_Ex_c5623_9891427_T wsnp_Ra_c10669_17515792_A Kukri_c17036_614_C Excalibur_c10366_109_T Kukri_c6288_364_C BobWhite_c22778_271_A Kukri_rep_c108960_434_G wsnp_Ex_c35861_43926307_T wsnp_Ex_c28930_38008757_T Kukri_c10511_94_G wsnp_JD_c7532_8615717_T BS00110550_51_T wsnp_Ra_c744_1535534_T Tdurum_contig63129_238_C RAC875_c787_671_G Tdurum_contig11714_304_A BobWhite_c12752_410_T BS00066230_51_A BS00003935_51_G Excalibur_c33740_442_C TA002607-0550_C Excalibur_c82879_370_T wsnp_JD_c2743_3678590_T Kukri_c31546_151_T RAC875_rep_c71181_1733_A Excalibur_rep_c66500_655_G Tdurum_contig59531_914_C BS00037400_51_A RAC875_c787_620_T RAC875_c23594_119_T BobWhite_rep_c63088_181_A wsnp_BE490651A_Ta_2_2_T RAC875_c56430_494_G Kukri_c48189_181_A BobWhite_c9000_114_T RAC875_c49150_59_A IACX2831_T Kukri_rep_c69028_1398_G wsnp_Ra_c16846_25598885_G Kukri_c8400_2315_C BobWhite_c5246_474_G BS00039420_51_C BS00110452_51_G RAC875_c67309_634_G CAP7_c4625_167_C Excalibur_c25235_1178_T wsnp_Ex_c8409_14170476_G wsnp_Ex_c16079_24507688_G Excalibur_c6825_1965_C wsnp_Ku_c8400_14280021_A wsnp_Ex_c27317_36522052_T BS00094057_51_C RFL_Contig1170_1827_A IACX5968_T Kukri_rep_c114738_144_A RFL_Contig932_1145_G Kukri_c908_584_T Kukri_c13121_862_G Kukri_c37423_116_A wsnp_Ku_c3956_7237707_T wsnp_Ex_c3571_6530739_G Excalibur_c2381_1488_G RAC875_c27783_415_G BS00096642_51_G BS00097267_51_G BS00022368_51_T wsnp_BQ167580A_Ta_1_1_C RFL_Contig2582_455_C RAC875_c25584_503_A wsnp_Ex_c25668_34932304_C IAAV9044_C wsnp_Ex_rep_c67635_66291944_C RAC875_c22074_538_T BS00000445_51_T IAAV5821_T wsnp_Ex_c25082_34346512_C Kukri_c64150_351_A RAC875_c102362_59_G BS00066483_51_G Excalibur_c7239_114_T Tdurum_contig19415_329_T RAC875_c82493_67_T Kukri_c4233_1149_C Tdurum_contig44880_420_G Kukri_rep_c89183_306_C BobWhite_c9249_564_C Tdurum_contig43850_140_A BobWhite_c17021_297_T Tdurum_contig49518_1002_C wsnp_Ex_rep_c66274_64426901_A wsnp_Ex_c44375_50444756_C wsnp_Ex_c18637_27508578_A Tdurum_contig4742_140_A Ra_c6118_450_A RFL_Contig2974_483_C BS00073259_51_C Excalibur_c65472_140_G Excalibur_c27055_1326_G GENE-1606_307_G Tdurum_contig50389_317_T Tdurum_contig5611_1064_C wsnp_Ex_rep_c67349_65914945_C wsnp_Ex_c12850_20377830_C RFL_Contig1670_1207_C BS00022347_51_T Ex_c18484_2026_A BS00067190_51_C GENE-2085_187_G Ex_c35861_1382_C Excalibur_rep_c102727_407_T wsnp_Ex_c361_707953_A Kukri_c28933_1742_G Tdurum_contig4598_638_T BS00074617_51_T RAC875_c58159_521_C RAC875_c31572_281_A BS00061179_51_C Ku_c12191_1123_T Excalibur_c20448_318_A RAC875_c13895_763_A wsnp_Ex_rep_c69864_68824319_C Tdurum_contig4598_249_G RFL_Contig2345_1320_T wsnp_JD_c5699_6859527_G BS00022459_51_A wsnp_Ku_c40218_48484410_T Tdurum_contig59782_86_T Excalibur_c37296_317_T wsnp_Ex_c2573_4788116_T IAAV488_G Tdurum_contig47509_93_C RAC875_c20134_535_C Tdurum_contig74854_1439_A Tdurum_contig76296_461_A BS00087533_51_A Tdurum_contig67196_285_A Tdurum_contig62557_263_C BS00089400_51_C Ex_c49863_379_A Kukri_c52348_129_C wsnp_BE426418A_Ta_2_1_C wsnp_Ra_c5454_9660102_A BS00091751_51_G wsnp_Ex_c11807_18960045_G CAP7_c3178_52_T BS00030652_51_A Excalibur_c21051_515_G BS00067215_51_T Tdurum_contig43475_155_G IAAV3826_G Excalibur_rep_c70763_139_A Kukri_rep_c70479_411_A BS00009440_51_A BS00091887_51_G RAC875_c371_251_G Ku_c10096_2607_C BS00060391_51_G Ku_c3602_226_C RAC875_c5056_220_A BS00109700_51_A RAC875_c1666_126_C BS00036492_51_T wsnp_Ex_rep_c108072_91444417_G BobWhite_c15948_484_0 RAC875_c33918_951_G BobWhite_c9317_397_C RAC875_c11549_1505_T JD_c5699_676_A JD_c1187_1398_A Tdurum_contig55335_316_T Ra_c88203_1055_G BS00073854_51_C Excalibur_c13221_660_T wsnp_Ex_c19309_28242774_C Kukri_c67810_105_A Kukri_c13120_433_C Ku_c103671_362_T Excalibur_c1529_1369_C RFL_Contig5153_958_G BobWhite_c609_414_G wsnp_Ra_c66411_64796843_A RAC875_c23234_344_C BS00081475_51_A Ex_c4465_882_T Tdurum_contig30790_154_T RAC875_rep_c69844_1852_T Ku_c6126_1140_A Kukri_c7508_805_T BS00077449_51_T Kukri_c17607_83_A Ra_c13606_1479_G wsnp_Ex_c361_708712_A BobWhite_c6665_120_T Kukri_c63361_97_A Excalibur_c63733_173_0 Tdurum_contig42495_389_G Kukri_rep_c101778_471_C BS00041742_51_A Excalibur_c65227_444_C Excalibur_c11594_181_A wsnp_RFL_Contig204_1272643_T Kukri_c217_2282_A wsnp_Ex_c20250_29303152_T Tdurum_contig8584_354_A wsnp_Ex_c15674_24004810_G Excalibur_c33545_134_A BobWhite_rep_c51301_1261_A tplb0053a24_1247_G Kukri_c9001_345_A wsnp_Ex_c2148_4035913_T IACX6277_C CAP8_c665_242_A CAP11_c570_97_G Kukri_c30244_619_A BobWhite_c33444_135_C wsnp_Ex_c8517_14315660_A Excalibur_c35861_106_A Tdurum_contig57753_138_G IAAV902_A Ra_c18366_203_C Kukri_rep_c103783_1380_T RAC875_c19030_112_T Kukri_c12079_204_G wsnp_Ex_c14400_22381382_C Kukri_c4568_1708_G RAC875_c58159_989_G Kukri_c63259_151_A wsnp_Ra_c9738_16174002_T D_GBUVHFX02FQKHM_48_C wsnp_Ex_c52423_56025523_A IACX333_G Ku_c1255_862_A Tdurum_contig64606_1106_G BS00074926_51_C Excalibur_c11079_749_C Tdurum_contig68305_703_G wsnp_Ra_c7280_12576178_A Tdurum_contig48522_227_T tplb0050o09_968_T wsnp_JD_c2722_3653988_C Excalibur_c361_1321_G RAC875_c1106_557_C BS00100626_51_T BS00022989_51_A wsnp_Ex_c1660_3159173_G Ra_c17584_492_A Ra_c11263_2353_G Tdurum_contig59531_892_G BobWhite_c21423_295_C BS00110564_51_T Tdurum_contig44880_314_A Tdurum_contig11954_387_A wsnp_RFL_Contig3790_4082085_T GENE-1661_228_C Excalibur_c32570_988_A Tdurum_contig93570_848_A BS00007502_51_A Excalibur_c25195_1047_T RAC875_c584_503_G Kukri_rep_c112061_617_T wsnp_Ku_c6772_11776285_A wsnp_Ra_c35889_44345459_G Ku_c17560_162_A BS00022882_51_T wsnp_RFL_Contig3344_3442711_T RAC875_rep_c117959_132_C BS00026189_51_T IACX11403_T Ra_c1675_210_G wsnp_Ex_c11048_17916681_T IAAV6152_T Excalibur_c32546_314_T wsnp_Ku_rep_c69970_69476502_T wsnp_Ex_c13802_21639096_T Ku_c26872_269_T Kukri_c54593_543_C Tdurum_contig9912_228_C wsnp_Ku_c5378_9559013_G BS00080546_51_C JD_c1187_2243_A RAC875_c43916_538_C wsnp_Ex_c12948_20511479_C CAP11_c1022_117_C Ra_c15411_437_A Ra_c6118_350_C JD_c6368_651_A Tdurum_contig31037_205_G Tdurum_contig13646_292_C IAAV969_C BS00006822_51_T wsnp_Ex_c35457_43602830_T IACX11287_C CAP8_c359_95_A Tdurum_contig99640_243_C RAC875_rep_c70934_1379_C Ku_c12191_1202_A RAC875_c17715_181_T RAC875_rep_c110767_268_G CAP7_c455_467_T Excalibur_rep_c70961_190_A Tdurum_contig31097_254_C Excalibur_c361_406_T Ra_c3994_598_T BS00022968_51_T BobWhite_c21397_148_G Excalibur_rep_c110100_353_C Tdurum_contig56731_335_G Tdurum_contig93364_355_T GENE-2081_34_C Ku_c53625_627_A RAC875_c16609_1134_C Tdurum_contig4598_189_A BS00022746_51_A IACX2728_A Tdurum_contig13011_381_G RAC875_c35122_367_C Excalibur_c9520_224_C Kukri_c11417_585_A CAP11_rep_c5797_312_G BS00084343_51_A RAC875_rep_c101714_501_T JD_c19154_196_C Ra_c14565_1056_C Ex_c15071_305_G wsnp_Ex_c18747_27625264_G Excalibur_rep_c105085_102_G wsnp_Ex_c15475_23756906_C Excalibur_rep_c68583_689_A Tdurum_contig56960_109_G GENE-0357_96_T IAAV1405_A BS00023189_51_T Excalibur_c64013_68_A Kukri_c1657_100_C Kukri_rep_c87640_135_C wsnp_BE490613A_Ta_2_1_T Excalibur_c14985_863_G wsnp_Ku_c32404_42016343_A wsnp_Ex_rep_c69864_68824236_T Kukri_c7583_128_G wsnp_Ex_c14400_22381548_C wsnp_Ex_rep_c66274_64426834_C Ku_c14313_1194_T Tdurum_contig5009_392_T BS00041462_51_T IAAV8565_G Tdurum_contig11443_1022_A Tdurum_contig61819_115_T wsnp_Ex_c1039_1990833_A RAC875_rep_c77065_790_C Excalibur_c10366_58_G Kukri_c37815_53_G BobWhite_c8852_116_T Kukri_c10210_1700_A RAC875_c17393_553_A BobWhite_c10853_650_A CAP8_c8600_130_G Excalibur_c6264_249_T Tdurum_contig67686_792_C Ex_c66357_866_A BS00029569_51_A Tdurum_contig93128_249_T BS00029361_51_T Kukri_c34845_242_T Jagger_c5842_90_G BS00048633_51_T GENE-1742_70_T Excalibur_c45588_235_G wsnp_Ku_c10362_17156084_T RAC875_rep_c90531_283_T Ra_c1002_1094_A BS00067499_51_T RAC875_c2782_580_C BobWhite_c2570_682_G IAAV1687_A BS00047836_51_A wsnp_Ku_c35632_44814164_T Kukri_c82117_279_C wsnp_Ex_c10630_17338753_A Tdurum_contig43475_978_A wsnp_BG262734A_Ta_2_7_T wsnp_Ex_rep_c101340_86719239_G BS00010316_51_A BobWhite_c4607_235_T Tdurum_contig9912_451_A wsnp_Ex_rep_c66685_65003087_A Excalibur_c91154_175_T RAC875_c30443_966_C GENE-2119_131_C Kukri_c18241_1183_T wsnp_Ex_c35861_43927741_C Ku_c1638_648_T Tdurum_contig63460_144_G BS00076298_51_T Kukri_c3289_932_A IACX5899_T Excalibur_rep_c82081_188_A BobWhite_c19943_254_C wsnp_Ex_c22766_31972812_C IAAV5370_G Excalibur_c32653_553_T Tdurum_contig83561_227_T RAC875_c13183_369_G JD_c9434_297_C Kukri_c46948_558_A wsnp_Ex_c11229_18163892_T Kukri_rep_c71128_1811_C BS00078532_51_G CAP8_c6842_312_C Excalibur_c92_1098_T BS00038663_51_G Excalibur_c18074_531_A BS00084159_51_C Ra_c9536_594_C Tdurum_contig11443_978_T IACX5909_A BS00080879_51_G BobWhite_c62252_472_T RAC875_c13425_1004_T Tdurum_contig28518_122_C tplb0053a24_995_T Ra_c88203_455_C RAC875_c108125_297_A BS00105964_51_G Kukri_c27572_1338_C Tdurum_contig31586_197_A Kukri_c18258_440_C BS00003774_51_A wsnp_Ex_c2678_4968284_G RAC875_c13976_509_G Kukri_c46205_238_G Kukri_c15151_249_C RAC875_rep_c71480_51_T wsnp_Ra_c2339_4506620_A JD_c42309_341_A Excalibur_c18089_1116_T wsnp_Ku_c8334_14181247_A RAC875_c26212_594_A wsnp_BE604885A_Ta_2_1_A BobWhite_c28950_147_C Tdurum_contig4598_502_T IAAV8351_G wsnp_Ra_c44141_50623811_G Excalibur_rep_c104919_289_T Kukri_c12244_448_T TA003804-0980_C CAP8_c3212_301_G Ex_c60559_120_A Kukri_rep_c72379_482_T Tdurum_contig67686_271_T Excalibur_rep_c100337_688_G CAP7_rep_c12940_130_T Tdurum_contig8674_1236_A BS00032524_51_C BobWhite_c31500_144_G RAC875_c67198_129_A TA005728-0374_C wsnp_Ku_c10468_17301216_A wsnp_Ex_rep_c104141_88935451_A IAAV5030_T RFL_Contig3144_1890_C wsnp_Ex_c14202_22145136_C BS00079521_51_C CAP11_c570_73_T wsnp_Ex_c9145_15214903_C BS00049636_51_C Excalibur_c90478_62_T IACX8519_G Excalibur_rep_c96856_406_C BS00086050_51_T RAC875_c76948_970_T wsnp_Ex_rep_c101340_86719115_A BS00017635_51_T wsnp_Ex_c3478_6369892_G RAC875_rep_c109288_122_A Kukri_c106254_386_T BS00057445_51_A wsnp_Ex_c55096_57733894_G Tdurum_contig56373_348_C BS00026396_51_A wsnp_Ku_c9433_15811664_A Excalibur_c9811_131_T Tdurum_contig9912_216_C IAAV1410_C Kukri_c11709_874_T RAC875_c14060_1935_T IAAV4286_A Tdurum_contig34453_179_G Tdurum_contig10022_413_T wsnp_Ex_c18223_27035083_A BS00065468_51_G Excalibur_c12875_864_A CAP12_c1860_178_T Kukri_rep_c70575_1279_T RAC875_rep_c105803_144_G wsnp_Ra_c34117_42876812_T RAC875_c77648_367_T RAC875_c3427_734_A JD_c7528_325_A Excalibur_c15928_409_G RAC875_c52195_324_G RAC875_c31572_251_G tplb0055d10_1024_C Excalibur_c5284_405_C CAP7_c1467_220_A wsnp_Ex_c1149_2206471_G Kukri_c11075_356_G RFL_Contig3222_1790_T Ex_c45438_377_G Tdurum_contig49022_293_T Tdurum_contig22897_107_A IACX5407_G BS00075879_51_T Tdurum_contig82214_152_C wsnp_BQ159467B_Ta_2_1_T tplb0041e10_1230_A CAP8_c8651_206_T Kukri_c4335_775_T wsnp_Ex_c33140_41677458_T BS00001335_51_T BobWhite_rep_c51084_716_T BS00048661_51_A BS00059385_51_A BS00099738_51_A RFL_Contig1798_1606_T wsnp_Ex_c5547_9774453_A CAP8_c1799_237_G Excalibur_c5977_383_A Excalibur_c5977_711_T RAC875_c10595_473_C Excalibur_rep_c102270_677_C JD_c4539_892_C RAC875_c403_2194_G Ku_c25346_503_C CAP11_c1110_294_T Excalibur_c21751_421_C RAC875_c61124_82_G RAC875_c13385_1268_A Excalibur_c16842_743_T Excalibur_rep_c67254_182_T BS00023337_51_C GENE-1548_102_T RAC875_c61953_269_A Excalibur_c37115_306_A RAC875_c23512_300_T RAC875_c21489_908_T RAC875_c36137_544_C wsnp_Ex_c1204_2313262_A Kukri_c30242_291_G BS00023017_51_C Tdurum_contig12941_1413_G wsnp_Ex_c44447_50496676_G BS00043664_51_G RAC875_c9930_191_G GENE-4458_709_C BS00090405_51_G GENE-1795_81_T Kukri_c14140_347_T RAC875_c99415_708_G Ex_c52589_795_G IAAV8548_G wsnp_CAP11_c59_99317_G CAP11_c231_125_G BobWhite_c16847_343_A Tdurum_contig30718_308_T BS00064177_51_T wsnp_Ex_rep_c101457_86818160_A BS00090599_51_T GENE-1332_96_A RAC875_s120038_124_G Kukri_rep_c72850_358_C Kukri_rep_c109160_490_A BobWhite_c609_453_G BS00037898_51_C wsnp_Ex_c5457_9632050_T BS00089956_51_A wsnp_Ex_c57450_59156677_A BobWhite_c4286_1939_T RAC875_rep_c109105_308_C Kukri_rep_c70103_146_G IACX1932_T Jagger_c2707_152_A wsnp_Ex_c10499_17163260_G Tdurum_contig61004_483_T wsnp_JD_c1816_2522844_A Kukri_c18797_409_C Tdurum_contig31375_374_T Excalibur_c35645_587_A GENE-1900_115_G BS00065885_51_A wsnp_BQ159467B_Ta_2_2_T Kukri_rep_c73263_629_A BobWhite_c23019_513_T BS00041339_51_G RAC875_c30507_292_G Ku_c101932_436_C RAC875_c58399_104_T Tdurum_contig44159_245_A CAP7_c1794_121_A RAC875_c89978_107_T BobWhite_c40244_73_T D_GA8KES401DZ5S3_42_C BS00098759_51_C Kukri_c2871_258_G wsnp_Ex_c1676_3185400_T wsnp_BE495175A_Ta_1_1_T Tdurum_contig49991_103_C RAC875_c16569_2363_T Excalibur_rep_c106379_768_C BobWhite_c21044_105_T wsnp_BE497169B_Ta_2_1_T Kukri_c28739_124_C BobWhite_c9424_243_A Excalibur_c60319_127_A BobWhite_c17879_519_G RAC875_rep_c115516_134_A Tdurum_contig44221_1085_T Tdurum_contig44344_346_A Excalibur_rep_c108955_146_C Kukri_c14642_917_T Ra_c23771_496_T Kukri_c1771_715_T BS00030534_51_A BS00021871_51_T CAP12_c2400_438_G wsnp_Ex_c5547_9772680_A tplb0031e09_1763_G Ex_c4578_544_A wsnp_Ex_c4267_7700267_T Kukri_c27565_61_G wsnp_JD_c4413_5541190_T RAC875_rep_c77684_470_A Tdurum_contig59953_220_G Excalibur_c33064_220_C Excalibur_c19203_95_A wsnp_BE497469B_Ta_2_1_C GENE-2405_488_G BobWhite_c9992_811_A CAP11_c59_418_T Tdurum_contig28033_420_C wsnp_Ex_c18624_27492167_A Excalibur_c52889_571_G RFL_Contig5953_1298_A RFL_Contig2375_977_T wsnp_CAP11_c59_99702_G Excalibur_c4264_137_C BS00023120_51_C RFL_Contig3008_1370_A RFL_Contig5709_3005_A RAC875_c2546_1463_C Excalibur_c6118_475_G CAP7_rep_c5636_213_T wsnp_Ku_c13311_21255891_G wsnp_JD_c5643_6802088_C Tdurum_contig77551_589_T RAC875_c403_1208_T BS00102641_51_A wsnp_Ex_c34975_43204180_C wsnp_Ku_c13069_20938717_G wsnp_Ex_rep_c66766_65123941_T Ku_c1575_338_A GENE-2524_157_G RAC875_c30684_665_G RAC875_rep_c107068_182_T wsnp_Ku_c26257_36216869_C Ku_c13676_1074_T Tdurum_contig1002_149_A BobWhite_c20876_475_G RAC875_c18058_1070_A Kukri_c18009_398_T Tdurum_contig96633_322_G TA004275-0711_A Excalibur_c5977_1409_A Excalibur_c2723_179_T Excalibur_c2298_574_A GENE-1167_104_A Tdurum_contig50596_624_G wsnp_Ex_c2723_5047601_T RAC875_c20820_619_A RAC875_c80587_221_A RAC875_c87361_286_C Excalibur_c3862_837_A JD_c20321_354_T RAC875_c1793_77_C Excalibur_c33837_283_C wsnp_Ex_c2639_4899517_A Excalibur_c31384_461_T Ku_c1575_485_G Tdurum_contig14251_320_C Tdurum_contig12430_156_T BobWhite_c55576_80_C Tdurum_contig67350_494_T Excalibur_c6502_397_G Kukri_c3265_1492_C BobWhite_c3902_175_T JD_c23336_253_C Tdurum_contig6711_273_T Ku_c8631_308_T Ra_c4373_453_C Tdurum_contig12899_347_G RFL_Contig3008_1342_G RAC875_c10203_2620_T BS00105741_51_T Excalibur_c26027_2431_C Excalibur_c2578_1966_A Kukri_c13556_1830_C BS00091257_51_C RAC875_c7724_1312_T wsnp_JD_c29407_23413291_T Kukri_c24066_432_T Kukri_c17467_2711_T Kukri_c46920_201_C Kukri_c11580_339_G Kukri_c7085_137_T JD_c4128_277_A wsnp_Ex_c36937_44789309_T BS00088958_51_A RAC875_c13585_778_A BobWhite_c7454_363_G GENE-1739_321_A GENE-1743_730_C RAC875_rep_c110511_90_C Kukri_c10253_2547_C BS00087695_51_A Tdurum_contig51386_128_A Tdurum_contig43378_256_G RAC875_rep_c116515_181_A Kukri_c21856_1005_T wsnp_Ex_c13154_20784321_T BS00106726_51_T BS00048754_51_A Excalibur_c58066_180_C BS00060073_51_A BS00069273_51_C Tdurum_contig70783_1548_G RAC875_c29367_244_G BobWhite_c16847_99_A BobWhite_rep_c66224_103_A Excalibur_rep_c111221_79_C BobWhite_rep_c50331_350_A Kukri_rep_c102334_1871_A Excalibur_c5798_52_C RAC875_c20275_1619_T Ku_c21456_399_A GENE-1869_132_G Excalibur_c30527_559_T Ku_c8709_1344_A Kukri_rep_c114456_218_C Kukri_rep_c110312_376_C RAC875_c25203_969_A BS00097374_51_T tplb0043c20_1046_A BS00084661_51_T wsnp_Ku_c12698_20441325_A BS00011438_51_G BS00003727_51_G Tdurum_contig55486_176_G wsnp_Ex_c15795_24169367_T RAC875_c3876_1123_A wsnp_Ex_c1116_2138756_T Ku_c47769_302_C Tdurum_contig97351_247_G Tdurum_contig49753_191_C RAC875_c29150_443_G Ex_c4040_623_T Kukri_c96922_98_T JD_c20427_248_C BS00030430_51_C RAC875_c13608_2198_A RAC875_c13406_65_C Excalibur_rep_c106090_88_A BS00022316_51_G Kukri_c41129_85_A Ku_c15595_949_T TA002266-1244_G GENE-1460_304_T wsnp_BE444579B_Ta_2_1_A wsnp_Ex_c17303_25979191_G BobWhite_c6460_787_G BS00099364_51_A Excalibur_c47250_1769_T RAC875_c583_1796_G RAC875_rep_c71561_619_C wsnp_Ex_c13154_20784674_T GENE-1820_252_C Kukri_c27398_412_G RAC875_c2787_470_T BobWhite_rep_c55395_200_A wsnp_Ra_c10710_17570054_C BS00064673_51_C Excalibur_rep_c104498_168_G IAAV3924_G Tdurum_contig59566_2309_A Tdurum_contig13898_648_G wsnp_Ex_c14462_22457559_C Kukri_c21311_127_C Excalibur_c29625_243_A BobWhite_c11655_343_G Excalibur_rep_c69259_74_C Kukri_c37097_1849_T BobWhite_rep_c50834_145_G BS00016407_51_T CAP8_c674_126_T BS00029548_51_A Excalibur_c52023_321_T IAAV4105_A Jagger_c8905_84_A Tdurum_contig42496_1426_T Kukri_c66455_509_T wsnp_Ex_c8360_14085858_T Tdurum_contig57390_513_G GENE-1674_631_C Tdurum_contig97412_402_T Ku_c46571_2627_A IACX11401_A wsnp_Ex_c64005_62987067_T tplb0041o08_974_A Tdurum_contig57914_1156_T BS00002722_51_T Excalibur_c3556_1758_C BS00049615_51_C Tdurum_contig9738_170_G Kukri_c62907_121_T Ku_c14750_566_C RAC875_c8755_314_T Kukri_c28730_207_T Tdurum_contig54463_316_T Excalibur_c9333_625_A BS00025838_51_C BS00032695_51_C BS00047204_51_T BS00022861_51_G RAC875_c15509_436_C Excalibur_c16742_87_C wsnp_CAP11_c232_211960_G RFL_Contig479_852_G wsnp_Ex_c24548_33795073_C Kukri_c588_140_T BobWhite_c24364_73_T IAAV6423_T RAC875_rep_c111952_436_A Excalibur_c50230_107_T Tdurum_contig51355_456_C GENE-1602_91_C Kukri_rep_c104044_74_T wsnp_Ex_c29623_38630871_G IAAV1595_C Excalibur_c43604_751_T GENE-1781_719_G Excalibur_c13239_582_A BobWhite_c45534_535_T BobWhite_c40087_93_A wsnp_Ex_c5457_9631220_T RAC875_c35944_72_T Tdurum_contig11192_373_T Tdurum_contig38427_237_C tplb0062a17_679_C Excalibur_c25454_108_G Kukri_c128_103_A BS00030203_51_A GENE-4774_69_T wsnp_Ra_c35520_44041887_G wsnp_BE424246B_Ta_2_2_C BS00003822_51_T Tdurum_contig93431_485_A Kukri_c2972_110_G CAP7_c2116_545_T Tdurum_contig11115_99_A Kukri_c37097_1791_C Tdurum_contig76231_160_T RAC875_c3469_1369_C wsnp_Ex_c2920_5385184_T Ku_c8709_1339_C RAC875_rep_c86918_170_G BS00091643_51_T BS00022961_51_T RAC875_c17747_761_G GENE-1854_82_T Excalibur_c94546_61_T wsnp_RFL_Contig3286_3338919_A CAP8_c42_161_C D_contig30028_256_T Kukri_c11120_462_C Excalibur_c58860_117_C Kukri_c14832_407_C wsnp_Ex_rep_c66509_64776295_A D_F5XZDLF01EEKO2_217_C Tdurum_contig12899_342_C BS00044944_51_A Tdurum_contig57914_1144_T CAP11_c5660_100_A CAP7_c3667_77_T Tdurum_contig14251_431_C Excalibur_c47078_1918_A IACX3426_C wsnp_Ku_c19631_29148397_A BS00083706_51_C RFL_Contig5871_1650_A JD_c7264_420_T Ra_c69_1443_C BS00110585_51_A Tdurum_contig63030_778_T BS00111294_51_G Ku_c33631_433_T BS00064876_51_A Tdurum_contig2428_269_T wsnp_JD_c9360_10216330_C Excalibur_rep_c104282_220_C BS00066797_51_A RAC875_c53296_529_A Tdurum_contig12643_514_G wsnp_Ex_c19372_28313727_C Excalibur_c77101_90_T CAP7_c1013_163_A RAC875_c61169_60_T Excalibur_c63087_415_A Kukri_c14460_294_A BS00074997_51_A BobWhite_c6016_214_G Tdurum_contig297_200_T BS00097383_51_C Excalibur_c25566_423_C CAP8_rep_c4453_136_T Kukri_rep_c102953_304_T BS00071182_51_C tplb0056l12_480_T RAC875_c34454_334_A wsnp_Ex_c1934_3648048_G BS00071108_51_T Kukri_c3773_1450_T Tdurum_contig56933_86_G wsnp_Ex_c18883_27772081_G CAP7_c1587_65_T RAC875_rep_c74125_1150_G BS00076872_51_A TA002997-0276_C wsnp_BE444579B_Ta_2_2_A Excalibur_c5921_1315_C BobWhite_c28135_109_A Excalibur_c8998_469_T BobWhite_c38308_80_C BobWhite_c11000_806_A BS00097541_51_A Tdurum_contig15181_67_A RFL_Contig679_784_T BS00044955_51_C TA004185-0427_T GENE-1464_73_G Excalibur_c14551_1061_A CAP12_c3789_177_C Excalibur_rep_c100805_157_G Tdurum_contig73039_241_G Ra_c11529_647_G RAC875_c89978_152_T BS00032830_51_G Kukri_c5914_964_A wsnp_RFL_Contig4398_5146811_A Tdurum_contig11114_335_G wsnp_Ex_c40595_47620787_G RAC875_c10246_839_C BobWhite_c1527_257_A Excalibur_rep_c79178_457_G RAC875_c8010_1091_G RFL_Contig3989_853_C Excalibur_c48912_370_T Kukri_rep_c106356_895_G Kukri_s101583_194_C Ku_c71049_1180_C wsnp_Ex_c4267_7700325_C BS00079988_51_A IACX6214_A Tdurum_contig94629_258_C wsnp_Ex_rep_c69664_68618163_A Tdurum_contig55751_406_T Tdurum_contig43498_519_T Kukri_rep_c117846_427_T Tdurum_contig47292_302_T Ra_c2964_1799_A Tdurum_contig29973_137_T wsnp_Ex_c19982_29009504_A RAC875_c11254_739_C Excalibur_c7706_1936_C Tdurum_contig44029_621_G Ku_c24488_313_A Ku_c46571_2583_A Excalibur_c3094_1655_T Excalibur_rep_c106939_325_G Ku_c3416_572_T BS00079989_51_T BS00108976_51_T Excalibur_c25454_130_G Excalibur_c25678_337_A CAP7_c3916_256_A RAC875_c8135_58_G wsnp_Ex_c13217_20858366_G wsnp_BE494474B_Ta_2_1_A Kukri_c94950_477_A Excalibur_c35526_537_G Tdurum_contig75400_998_A BS00049961_51_A TA002161-0606_A BobWhite_rep_c64013_168_G BS00047796_51_T RAC875_c13406_329_T Tdurum_contig70056_255_C BobWhite_c29647_243_T Tdurum_contig51605_137_T Tdurum_contig97412_270_T RAC875_c21780_514_A Excalibur_c15920_1222_T RAC875_rep_c102709_719_G Tdurum_contig59764_356_C RAC875_rep_c94438_345_T RAC875_c80017_123_C wsnp_Ex_c3257_6003626_C Excalibur_c47250_726_A CAP8_c7177_16_G BS00070455_51_G wsnp_Ex_rep_c101457_86817938_T BobWhite_c4353_304_T CAP8_rep_c3727_108_T Kukri_c48601_98_A Ku_c663_1896_G Excalibur_rep_c71060_78_A D_contig35732_916_A D_GBF1XID01B3TKK_355_T RAC875_c8183_201_C wsnp_JD_c10602_11238420_A RAC875_c4745_673_C RAC875_c58343_166_C Kukri_c24060_936_G Tdurum_contig10455_262_A BobWhite_rep_c49274_425_T RAC875_c43717_528_A Tdurum_contig43938_291_G BobWhite_c497_375_G Ex_c2148_1192_A BS00024883_51_T BobWhite_c45623_215_C CAP7_c3746_137_T BobWhite_c22016_155_A Kukri_rep_c75974_432_C wsnp_Ku_c14875_23320708_G wsnp_Ex_rep_c69314_68244036_C Tdurum_contig43263_246_T wsnp_JD_c222_352320_A BobWhite_c9711_71_C RAC875_c78693_243_T BobWhite_c27496_155_A GENE-1856_1151_T Excalibur_c6906_2385_C Tdurum_contig5413_1011_G wsnp_BE497169B_Ta_2_2_T Excalibur_rep_c111297_98_T Tdurum_contig32277_121_G RAC875_c26839_63_A Kukri_c25794_863_C wsnp_Ex_c16569_25082817_A wsnp_Ex_c700_1379957_A Excalibur_c29625_222_A RAC875_c1636_3995_T Tdurum_contig47776_377_G Kukri_c66502_108_T Excalibur_c30975_133_T Tdurum_contig10608_948_G BobWhite_c40861_320_C RAC875_rep_c69171_92_A BobWhite_c59494_113_A Excalibur_c63808_484_C BobWhite_c11615_268_A RAC875_c20041_976_A RAC875_rep_c77065_1532_A Excalibur_rep_c71645_94_A BS00046375_51_T Tdurum_contig44013_164_G D_contig19363_113_T BS00049639_51_T BS00058272_51_T Excalibur_c33267_538_T tplb0059m03_622_G BS00045330_51_T Excalibur_c62826_254_T Jagger_c2876_255_A BS00044752_51_T wsnp_BE490744B_Ta_2_2_T CAP8_c490_173_G RFL_Contig3228_2154_G Ra_c488_1335_C BS00097481_51_A RAC875_c60400_238_C Excalibur_c24830_415_A wsnp_CAP11_c323_263628_G TA001680-1191_C wsnp_BE494474B_Ta_2_2_T BobWhite_c15075_708_G Tdurum_contig50596_825_A wsnp_Ex_c21924_31095740_C GENE-0361_416_A BobWhite_c28090_175_C wsnp_Ex_c3227_5948436_A Kukri_c34038_562_A RAC875_c32832_411_C Tdurum_contig20632_210_T Kukri_c42669_583_T Ku_c28597_514_A BobWhite_c14606_452_A BS00093816_51_C TA002070-0603-w_C BS00068095_51_C Ra_c29672_532_C Excalibur_c15332_1194_A BobWhite_c11225_941_C BobWhite_c556_926_A Ku_c30806_235_C Ra_c9061_2115_G BS00100045_51_G RAC875_c32005_247_A BS00049570_51_T Tdurum_contig15928_135_C BS00039734_51_C BS00083391_51_A BobWhite_c1196_297_G Excalibur_c16123_338_C wsnp_Ex_c13217_20858600_T RAC875_c4745_733_G RAC875_rep_c105139_270_A IACX2048_T RAC875_rep_c77521_194_A BS00093891_51_A tplb0057n16_797_A Kukri_c2118_264_C wsnp_CAP11_c323_263800_C Ku_c23207_988_C GENE-2712_422_G Kukri_c24488_1603_T RAC875_c16527_192_T Excalibur_c83177_99_T TA001218-0519_C IAAV8777_G RAC875_c25462_843_T Excalibur_c18410_136_C Excalibur_c15654_838_G RAC875_c12801_410_G Excalibur_rep_c104999_146_C Kukri_c17169_287_A RAC875_c2787_1260_G BS00066806_51_A TA005738-0654_A wsnp_CAP11_c59_99769_A Kukri_c5541_204_C Ra_c4329_599_G Kukri_c50837_251_A RAC875_c5966_1854_G wsnp_Ex_c3130_5790163_A BS00073825_51_T Tdurum_contig75784_771_C IAAV8162_C wsnp_BE489326B_Ta_2_2_A Kukri_c7860_911_A wsnp_Ku_c14082_22272647_G IACX3190_T RAC875_c14696_980_G tplb0060a09_1160_A BS00085964_51_C Kukri_c89383_69_T BS00078127_51_T Jagger_c4901_95_A Tdurum_contig82663_196_A Tdurum_contig61601_159_A BS00075108_51_T BS00023645_51_T BS00075934_51_C Tdurum_contig44013_74_C IACX3871_T BS00064039_51_G D_contig67069_430_T tplb0036d01_413_C BS00086717_51_A wsnp_JD_c35642_26554827_C BS00038349_51_T Excalibur_rep_c66312_266_T RAC875_c3295_349_T RAC875_c16310_621_A RFL_Contig304_461_C Kukri_c886_672_A CAP12_rep_c3868_270_T Kukri_c17763_234_A Excalibur_rep_c66942_58_T BS00022122_51_T wsnp_Ex_c64005_62986957_T Kukri_c15654_309_T Tdurum_contig9132_102_A RFL_Contig5299_1905_T CAP7_c2482_177_C D_GB5Y7FA01B20S1_312_G wsnp_Ku_c10196_16926860_G Excalibur_c10680_95_C BS00037225_51_C Tdurum_contig11988_459_C CAP7_rep_c5636_102_C CAP8_rep_c5783_430_A wsnp_Ex_c2400_4498931_A RAC875_c35846_671_G wsnp_Ra_rep_c75740_73183118_G IAAV4125_A Kukri_c28829_109_A RAC875_c35720_229_A wsnp_Ex_rep_c66331_64503065_A wsnp_Ra_c19079_28210937_C BobWhite_c3111_636_C wsnp_Ex_c2723_5047696_A BS00089166_51_T RAC875_rep_c116558_66_C Kukri_c17978_2968_T Excalibur_c5646_1421_C Tdurum_contig50326_645_A wsnp_Ex_c21491_30636749_C BS00090945_51_T RAC875_c365_1194_A RAC875_c53238_455_T BS00052057_51_C Excalibur_c2492_1750_C Tdurum_contig81851_634_A Kukri_c5347_811_G Kukri_rep_c101341_425_G wsnp_Ex_c22693_31898036_A BS00022315_51_C Tdurum_contig57914_745_C RAC875_c68723_652_C RAC875_c87788_155_T BS00042337_51_C RFL_Contig2443_394_A IAAV1291_G RAC875_c12071_998_T Tdurum_contig11473_847_A Kukri_c90676_212_T Excalibur_c44360_532_G Kukri_c23848_739_A wsnp_Ex_rep_c70174_69125822_A RAC875_rep_c71561_392_T IAAV4792_T Ku_c31046_525_A BS00087427_51_C RAC875_c44365_203_G wsnp_CAP11_c3947_1866837_A wsnp_Ex_rep_c68624_67475477_A wsnp_Ku_c49975_55719349_C IAAV8554_T Excalibur_c5284_1483_A Tdurum_contig27982_568_A wsnp_Ex_rep_c67625_66279491_A Tdurum_contig28748_239_G Jagger_c1219_603_A Ku_c56846_964_C TA002241-1114_A IAAV1677_C Tdurum_contig67690_183_C D_GDS7LZN02GX8ES_168_T Excalibur_c29734_1152_A RAC875_c20334_374_T Kukri_c4747_330_G Excalibur_c18641_1849_A BS00070456_51_G RFL_Contig2577_435_A wsnp_Ex_c5378_9505533_A D_contig05762_318_G BobWhite_c11621_123_A tplb0024c09_1335_T Tdurum_contig3182_132_A BS00022512_51_G RAC875_c2044_170_C Tdurum_contig10608_1081_C Kukri_c17082_378_A IACX7129_C wsnp_BE489326B_Ta_2_1_C BobWhite_c37848_151_G wsnp_CAP8_c4989_2410261_T wsnp_BE497740B_Ta_2_1_A wsnp_Ex_c54357_57265797_C D_GDEEGVY01E0JBQ_147_C D_GDS7LZN01AF7LX_83_A BS00100706_51_T BobWhite_c33344_143_T BS00035878_51_C BS00062979_51_T BS00066466_51_C Ex_c66395_270_A Tdurum_contig92781_536_A Excalibur_c1682_529_C BS00091867_51_T Excalibur_c26662_218_T Kukri_rep_c101748_343_A wsnp_Ex_c16569_25082760_T RFL_Contig4212_597_A BobWhite_rep_c53979_427_A Tdurum_contig97656_120_G RAC875_c775_1180_T wsnp_Ex_c5547_9774195_C Ra_c23717_380_A BS00023511_51_A Tdurum_contig52990_560_A wsnp_JD_c119_190135_C RAC875_c19810_278_T Ra_c109604_751_C BobWhite_c2453_253_G Tdurum_contig7623_695_G CAP7_c1576_371_A wsnp_Ra_c18164_27178459_A RAC875_c2525_894_T IAAV8892_T Tdurum_contig59566_1534_T Tdurum_contig4913_705_G Excalibur_c9430_1166_A wsnp_Ra_c12935_20587578_G Tdurum_contig79629_538_T wsnp_Ku_c1391_2771050_C BS00024496_51_T Tdurum_contig35799_208_G Kukri_c41296_172_T RFL_Contig4421_1490_A BS00078669_51_G CAP8_c3568_256_T BobWhite_rep_c49261_148_A RFL_Contig5299_1529_C Ra_c10565_1109_A Ra_c52736_1354_T Excalibur_c15516_1105_C Excalibur_c17599_988_A CAP7_c2751_200_G BS00102648_51_A BobWhite_rep_c67207_126_G Excalibur_c37787_925_G BS00095515_51_C BS00032694_51_A wsnp_JD_rep_c50820_34666611_T Ku_c1005_1173_C Excalibur_c18645_857_C BS00094406_51_T wsnp_Ex_c12887_20426781_A Ra_c35_3184_C Jagger_c543_573_G BobWhite_c9961_402_A wsnp_JD_c5643_6802211_C Excalibur_c15329_430_A Excalibur_c54205_320_T Ex_c4578_535_A TA002541-0818_T RAC875_c16310_252_C Excalibur_c43030_583_C BS00032926_51_T Tdurum_contig45817_193_C wsnp_Ex_c19778_28779907_A Excalibur_c21268_72_T Kukri_c2164_1856_A RAC875_c53296_61_G RAC875_c26206_103_T Tdurum_contig84676_145_A Kukri_rep_c111324_198_T IAAV4835_A wsnp_Ra_c29624_38979654_A Excalibur_c26754_91_G BS00084368_51_A IAAV1797_T Tdurum_contig43498_395_T Kukri_c53085_574_T Tdurum_contig49804_392_T RAC875_c37608_216_A Ra_c16246_379_C Tdurum_contig13734_1070_C RAC875_rep_c109053_371_A Tdurum_contig80344_144_A D_GDRF1KQ02FX6P4_177_G BobWhite_c26330_284_A BobWhite_rep_c48875_101_G BobWhite_c8852_62_T BS00024499_51_A BobWhite_c23937_453_T BobWhite_c3655_161_C RAC875_c29367_349_T BS00064312_51_T Kukri_c23117_113_C BS00098868_51_A BS00105995_51_T Kukri_c85677_267_G wsnp_Ex_c13154_20785032_G BS00042029_51_C IAAV8368_G Tdurum_contig4913_602_C BS00098496_51_C wsnp_Ex_rep_c66509_64775661_C wsnp_CAP8_c1419_836050_A BobWhite_c62863_54_A IACX4260_T Ra_c17608_960_C Excalibur_c14273_1407_A D_F1BEJMU02HWJ2P_310_A CAP11_c766_319_A Excalibur_c34876_1156_G D_contig37629_388_T BS00085966_51_C Kukri_c11944_1316_T Kukri_c30584_654_C Tdurum_contig15050_103_G BS00089954_51_A BS00044942_51_G Ku_c27771_508_T Ra_c49185_778_C wsnp_RFL_Contig2011_1216801_C JD_c6185_1338_G Kukri_c13830_924_T Excalibur_c20791_845_G Tdurum_contig49477_187_T RAC875_c103517_236_A Kukri_c32046_493_C RAC875_c66953_100_C Kukri_c47648_531_C wsnp_Ra_c38981_46788555_T wsnp_Ku_c29102_39008953_A BS00059383_51_A Tdurum_contig49477_548_G Tdurum_contig11192_130_T Ra_c10565_1214_C BS00009393_51_A RAC875_c69_392_G BS00109764_51_A BS00064776_51_A Tdurum_contig43252_1407_T tplb0032n11_495_C RFL_Contig4907_1336_G BS00108055_51_C BS00000498_51_A GENE-1479_565_A RAC875_c33003_187_T Excalibur_c82403_135_G RAC875_c53296_931_G Tdurum_contig4932_859_T RAC875_c61124_103_C wsnp_Ex_c25104_34368562_T BS00079522_51_C Ra_c88203_468_G Tdurum_contig36700_114_A RFL_Contig3495_534_A RAC875_c16251_618_G Kukri_c62419_269_A BS00073407_51_A Tdurum_contig11192_139_A RAC875_c24113_591_G BS00066798_51_A TA005260-0974_G Kukri_c41191_703_T Jagger_c2961_103_C RFL_Contig1618_366_C BS00030651_51_A wsnp_JD_c9392_10241235_A BobWhite_c23887_53_A RAC875_c11254_79_T Kukri_c17659_536_T BS00067859_51_T RAC875_c30348_182_G BobWhite_rep_c49419_92_A BobWhite_c27156_265_A Kukri_c14113_98_C BobWhite_c45768_99_G IAAV5507_A BS00068494_51_A BS00073011_51_G Excalibur_c38005_776_G RAC875_c18326_1332_A BobWhite_c11562_133_C IAAV3903_A IAAV1801_G BS00022051_51_A Kukri_c65481_121_C GENE-4824_212_T Kukri_c23179_633_A Kukri_c37029_761_T BS00048659_51_T RFL_Contig5246_1091_T Kukri_c23343_89_G Excalibur_rep_c103408_230_T RFL_Contig2569_2187_A Tdurum_contig28384_102_A Kukri_c23958_187_T Kukri_c60633_121_C wsnp_Ex_c12922_20473104_G Ex_c2370_486_C RAC875_c43871_154_G RAC875_c86306_256_G RAC875_rep_c76152_207_T BobWhite_rep_c52911_146_C tplb0050o09_895_T wsnp_BM137927A_Ta_2_1_G BS00023030_51_A RAC875_c16558_337_T Tdurum_contig59668_415_T BobWhite_c32864_250_C Kukri_c5378_660_G Ex_c68416_859_A GENE-1771_525_A Excalibur_c19240_109_A Excalibur_c20309_539_G RFL_Contig496_608_A BS00072994_51_G RAC875_c30414_613_A Tdurum_contig63110_433_T Kukri_rep_c107323_210_C Tdurum_contig17943_547_T Tdurum_contig60949_306_A Excalibur_c61191_77_T Kukri_rep_c107421_115_T Excalibur_c40580_104_0 wsnp_Ex_c76693_73578311_A BobWhite_c44640_110_G Kukri_rep_c69663_846_T GENE-4064_715_T Excalibur_c91987_69_C BS00039218_51_G GENE-3869_603_C Tdurum_contig7623_392_G Ku_c9822_828_T Tdurum_contig11473_516_T BS00044751_51_A RAC875_c9790_116_G wsnp_Ex_c3005_5548573_C Excalibur_c14999_712_T GENE-0808_745_T Excalibur_c2551_227_T BS00041764_51_G RAC875_c3760_770_C D_contig24026_393_T Tdurum_contig70783_1632_T Excalibur_c63730_660_C CAP11_c527_306_T wsnp_Ex_c16864_25440739_T Excalibur_c25195_410_T Excalibur_rep_c107483_324_G Tdurum_contig93431_129_T BS00072993_51_C BS00066467_51_T CAP12_c8369_99_A Kukri_c4104_1347_T RFL_Contig4186_914_G JD_c49225_324_C RAC875_c15667_1308_A RAC875_c21086_130_A BS00030374_51_A Kukri_c3540_931_A Kukri_c11259_55_A Kukri_c96747_274_A Kukri_c17082_519_T RAC875_c2525_266_A Tdurum_contig11933_1503_A Tdurum_contig11684_144_A GENE-1733_358_T wsnp_Ku_c6387_11197393_T Kukri_c14967_836_A RAC875_c35355_952_T BobWhite_c39480_122_A BS00057343_51_T Excalibur_c8284_580_T D_contig00105_439_G Tdurum_contig82242_224_C BS00003404_51_T D_GBUVHFX01EV0U8_188_C CAP7_c9234_109_C Excalibur_c6906_1167_A RAC875_rep_c112642_422_T RAC875_c5739_1262_T Tdurum_contig12557_1382_A Kukri_rep_c103205_101_A Tdurum_contig43263_243_G RAC875_c16583_79_T wsnp_Ku_c6602_11531957_T Jagger_c1219_801_A RAC875_c24267_775_T BS00109691_51_G Excalibur_c18115_799_A RAC875_c50787_113_C BS00068473_51_G Ku_c25346_508_A RAC875_c400_1271_A wsnp_Ku_c33335_42844680_A Excalibur_c86529_306_C Excalibur_c7431_1080_C TA002179-0963_G IACX11310_C IAAV8659_G GENE-0377_509_C Tdurum_contig27441_373_G IACX6766_T Excalibur_c5416_846_G BS00011111_51_T wsnp_Ra_c18164_27178535_T BobWhite_c37848_381_C TA002920-0166-w_A Ra_c14132_2930_A RAC875_c4389_1412_A BS00072151_51_G Excalibur_c45326_479_C BobWhite_c14576_497_G GENE-1737_27_A GENE-1752_162_T Ra_c488_923_A BS00057746_51_G RAC875_c66327_209_G RAC875_c117028_246_T wsnp_Ex_c29631_38640100_A Kukri_c22601_193_G Tdurum_contig8365_433_A BS00092492_51_C BobWhite_c2453_282_A RAC875_rep_c112324_568_A RAC875_c24972_708_T IACX5932_A RFL_Contig4421_1724_T BS00057988_51_T BS00037469_51_C Tdurum_contig8045_402_C RAC875_rep_c75144_541_T Excalibur_c2199_1186_T Kukri_c81187_281_C Excalibur_rep_c67517_925_C BS00043730_51_T wsnp_Ex_c22154_31342077_A Kukri_c8458_916_A BS00064875_51_T BS00062676_51_C RFL_Contig4421_1328_G BS00063445_51_T RAC875_c54868_1351_T BobWhite_rep_c66020_333_T Excalibur_c14273_1928_T RAC875_c34649_401_A RAC875_c17373_848_T Excalibur_c5547_2183_A BS00073411_51_C GENE-0361_558_A RAC875_c403_2247_T RAC875_c53296_378_C Excalibur_rep_c103775_718_T Ra_c4967_593_C Tdurum_contig55020_101_T Tdurum_contig44893_955_T wsnp_Ex_c7291_12517871_C Tdurum_contig12899_289_G Kukri_c66862_96_C Excalibur_rep_c114249_187_T TA003701-0787_A Kukri_c3508_208_G BS00026471_51_T wsnp_Ku_rep_c72821_72480395_A RAC875_c45683_962_G BS00085434_51_C RFL_Contig5871_1771_T wsnp_Ex_c1558_2976128_A Excalibur_rep_c97324_435_T RAC875_c35720_456_T IAAV7265_C Excalibur_rep_c103501_78_T Ra_c4096_921_C BS00025679_51_T BS00099331_51_C Tdurum_contig32923_202_A IAAV7128_A BS00042999_51_C Kukri_c60633_257_A Tdurum_contig70783_1395_A Tdurum_contig55841_351_A BobWhite_rep_c52495_296_C wsnp_Ra_c16264_24873670_T RAC875_rep_c69275_128_T Tdurum_contig97499_167_C Excalibur_c27139_396_A Ex_c7514_3072_G wsnp_Ex_c4148_7494801_T BobWhite_c7157_633_C CAP7_c7991_177_A Excalibur_c1706_1413_T wsnp_Ex_c269_518324_G Excalibur_c24115_858_T Tdurum_contig57254_254_A Kukri_c94033_432_T BobWhite_c9876_331_C Tdurum_contig29054_478_C CAP11_c2248_250_C Tdurum_contig5562_730_A IAAV5564_C wsnp_Ex_c1629_3104356_T Tdurum_contig42366_893_A Kukri_c11415_1074_G Kukri_c23866_265_T Tdurum_contig94032_1528_T TA001911-0254-w_T BS00022466_51_A GENE-2129_76_G RAC875_c39524_181_A IAAV8975_T wsnp_BE422566B_Ta_1_1_A BS00022047_51_A Tdurum_contig43246_1855_A RAC875_rep_c105718_672_T Kukri_c2913_231_T Excalibur_rep_c88315_279_A IAAV8767_T Tdurum_contig62016_241_G Tdurum_contig4974_3193_C CAP12_rep_c4571_181_A Tdurum_contig6645_443_C Tdurum_contig76559_124_G RAC875_c28962_1393_A BS00031652_51_A wsnp_CAP11_c575_392117_A Kukri_c4260_1139_T RAC875_rep_c105698_423_C IAAV7491_T wsnp_Ku_c7180_12403155_C Ku_c101647_939_C Excalibur_rep_c83287_109_G BS00037094_51_A Tdurum_contig31149_408_A Kukri_c12398_863_T Tdurum_contig42211_1634_C RAC875_c34868_54_C Tdurum_contig51555_568_G Tdurum_contig56675_78_A Excalibur_c106884_135_G BS00016834_51_A BS00062304_51_A Tdurum_contig42038_1736_G IACX8647_A Excalibur_c14401_404_G BS00068540_51_T BobWhite_c37866_73_C Excalibur_c12491_1206_C Kukri_rep_c73889_77_C Tdurum_contig60114_525_T Kukri_c42458_499_T Excalibur_c100801_290_G Kukri_c19502_174_G BobWhite_c25209_235_A Tdurum_contig71721_147_C BS00094252_51_T Excalibur_c24614_1203_G RAC875_rep_c112867_669_T RAC875_c27160_307_T Kukri_rep_c103450_1504_G Tdurum_contig62286_271_A TA003111-1095_A IACX47_C Excalibur_rep_c85960_323_A Tdurum_contig74720_539_G wsnp_BG604404B_Ta_2_1_A Ra_c32919_1289_A Tdurum_contig46368_742_G wsnp_BE442666B_Ta_2_2_C RAC875_rep_c69370_218_A Excalibur_rep_c102370_401_G Kukri_c7030_280_A wsnp_Ra_c9823_16313377_A wsnp_Ex_c16389_24884851_T wsnp_Ex_c19844_28855741_C BS00063011_51_G Tdurum_contig49781_213_A Tdurum_contig58145_743_A RAC875_c6978_754_A IACX69_C Excalibur_c13646_396_G Ra_c59822_1439_G Tdurum_contig98478_400_A Tdurum_contig10322_1908_G Ra_c4996_462_C Kukri_c109276_691_G Kukri_c75771_905_T Tdurum_contig11733_825_T Tdurum_contig81558_272_T BS00097391_51_C RAC875_c2067_618_T Kukri_c33738_323_T wsnp_Ex_c32500_41144083_A RAC875_c12959_869_C Kukri_rep_c107933_256_C Excalibur_c26894_241_T IACX1853_G Tdurum_contig17020_550_T RAC875_c12527_908_C BS00100838_51_G IAAV3405_A Tdurum_contig47429_149_T Kukri_rep_c100202_94_T BS00021722_51_A RAC875_c48885_142_A BS00109813_51_T BS00056495_51_C Tdurum_contig92931_787_T Tdurum_contig8334_932_A RAC875_c104483_394_T BS00064041_51_C wsnp_Ex_c12526_19951640_T RAC875_rep_c105718_304_C Tdurum_contig94674_207_C BS00069989_51_G Kukri_c21787_283_A RAC875_c10455_487_T BS00060041_51_A GENE-2462_1056_T IAAV585_T wsnp_Ex_c16144_24583060_T Tdurum_contig94431_414_G Kukri_c6388_1030_C Ex_c33213_938_A RAC875_c10850_316_A BS00010925_51_A RAC875_rep_c106177_206_A BS00022988_51_T Tdurum_contig12204_384_C IAAV5572_G RAC875_c29060_307_C BobWhite_c4810_190_G Tdurum_contig92997_676_C Tdurum_contig82942_681_G Excalibur_c20863_318_T BS00096604_51_C Tdurum_contig61509_100_A GENE-0037_298_T Ra_c4996_468_A Tdurum_contig50625_2342_C Tdurum_contig12177_607_G RAC875_rep_c73906_133_C D_contig69542_280_G Ra_c3793_2373_G BobWhite_c2646_141_C JD_c12245_106_A IACX7457_G Kukri_rep_c106163_170_A Kukri_c7241_322_G Tdurum_contig42211_1475_A Tdurum_contig11874_214_G wsnp_CAP12_c1101_569783_G wsnp_Ku_rep_c104382_90867406_A RAC875_c45935_210_T Excalibur_c5104_362_G GENE-2538_158_A Tdurum_contig12843_307_G Tdurum_contig67399_676_A IAAV3421_G BS00105308_51_C RAC875_c11649_853_G RAC875_rep_c117596_72_T tplb0056i06_856_T BS00067428_51_T Kukri_c39699_271_A Tdurum_contig77081_121_C Tdurum_contig42038_1770_C IAAV5038_G Excalibur_c9888_1643_G Excalibur_c7672_364_T Tdurum_contig45927_1211_A IACX5896_T Kukri_c36207_91_G Kukri_c5145_277_A Kukri_c18444_266_A Kukri_c34182_125_T Tdurum_contig42211_2142_A Ex_c25467_851_C BS00034147_51_C RAC875_c6020_496_A RAC875_c6778_219_T Excalibur_c65023_62_A wsnp_Ra_c18498_27571740_T Kukri_c93922_206_A Kukri_rep_c71310_1117_C RAC875_c48025_483_G wsnp_Ex_c28687_37791888_A Tdurum_contig76556_139_C tplb0030h23_474_A Tdurum_contig42083_757_A BS00064142_51_T BS00100839_51_G RAC875_c19259_1902_T Kukri_c49800_254_T Excalibur_c10113_1138_G BobWhite_c2987_243_A Tdurum_contig61509_172_G Excalibur_c57212_1167_C BS00032203_51_G Excalibur_c19547_128_A Ku_c103450_879_T Tdurum_contig46247_300_A wsnp_Ex_c22785_31991697_T Kukri_s118188_95_T Excalibur_c46400_196_G IAAV8622_A Tdurum_contig43431_583_T BS00022582_51_G Ku_c5603_451_T TA004905-0613_A Tdurum_contig11593_170_C RAC875_c15143_227_G RAC875_c6922_291_T wsnp_Ex_c21293_30421496_C RAC875_rep_c72743_51_A Tdurum_contig56887_322_A Excalibur_c14401_743_A Tdurum_contig50123_97_A Excalibur_c7581_1266_G Ex_c28329_716_T Kukri_c44967_60_T Tdurum_contig29620_125_G Tdurum_contig59914_323_T Kukri_c5145_217_C RAC875_c38604_526_C Tdurum_contig4974_2349_C Tdurum_contig57516_269_G Kukri_rep_c106598_51_A BobWhite_c34817_374_A Ku_c13328_1228_G RAC875_rep_c115439_76_A BS00030843_51_T Kukri_c8386_767_C Tdurum_contig42498_637_G JD_c15103_611_C Excalibur_c66132_237_T Kukri_c18853_274_T Excalibur_c35514_88_T Excalibur_rep_c66744_2113_T Tdurum_contig29060_176_T BS00058659_51_G CAP7_c3604_131_T Kukri_c52413_282_G Ku_c12557_1183_T Tdurum_contig52805_183_T Tdurum_contig45706_1182_A Kukri_c18853_118_C Kukri_c19074_173_C Ra_c67938_446_G BS00023179_51_T wsnp_Ex_c22648_31848819_T BS00027054_51_G BS00022431_51_A Excalibur_c15263_570_C Tdurum_contig81797_369_C Tdurum_contig42038_2589_A RFL_Contig2277_1446_T Kukri_c8901_241_C Ex_c9296_858_A GENE-2954_479_A Excalibur_c12042_1043_G Tdurum_contig4974_1725_C wsnp_Ex_c107075_90880218_G RAC875_c45747_87_A RAC875_c29066_414_T BS00033614_51_A Excalibur_s116925_146_G Tdurum_contig28490_463_T BS00095286_51_A Tdurum_contig32494_232_C GENE-4933_1095_G BobWhite_c1214_171_T Tdurum_contig54548_1924_A IAAV3896_C Kukri_c8075_930_G Tdurum_contig63153_343_A Tdurum_contig75734_623_T BS00074439_51_T wsnp_Ex_c37437_45184851_T CAP8_c1408_167_T BS00064884_51_T BobWhite_rep_c64848_108_T Tdurum_contig13979_231_G RFL_Contig5498_1000_A Kukri_rep_c71197_1358_G Excalibur_c29255_404_G Excalibur_c26054_785_T Tdurum_contig59174_753_G wsnp_Ex_rep_c66331_64502558_A Tdurum_contig8068_517_T IAAV8202_T RAC875_c39226_131_T Tdurum_contig93168_52_A GENE-2673_1789_G Tdurum_contig61242_161_C Tdurum_contig50861_106_A JD_c3735_272_G BS00087406_51_A Kukri_rep_c106723_301_C Kukri_c44469_1240_C Tdurum_contig52840_143_G Kukri_c64258_57_C Tdurum_contig47622_234_T RAC875_rep_c105972_613_G BS00011510_51_C Tdurum_contig42038_2184_G Kukri_c322_1394_A Tdurum_contig5427_314_T wsnp_Ex_c13849_21698240_T IAAV1931_A CAP11_rep_c4893_84_C Ex_c101685_711_C Tdurum_contig47429_501_T IACX269_C Tdurum_contig61509_349_G Excalibur_c2505_793_C wsnp_BE422566B_Ta_1_2_T BS00031139_51_C Excalibur_rep_c101791_575_G BobWhite_c1295_470_C BobWhite_c22580_115_G wsnp_BE442869B_Ta_1_1_A BS00029462_51_T wsnp_Ex_c5769_10136788_A Ku_c462_1417_A IAAV2591_G RAC875_rep_c98992_464_T Tdurum_contig44718_835_C Ex_c56113_1703_G Tdurum_contig28121_180_C Excalibur_c59959_197_T GENE-2730_171_C Tdurum_contig51996_894_G wsnp_Ex_c24059_33304285_A BS00007684_51_T RAC875_c40288_172_C Tdurum_contig45550_918_A RFL_Contig5869_863_G RAC875_c3956_659_C TA002011-0754_T GENE-2673_1726_A BS00068456_51_G Excalibur_c32500_1375_T Excalibur_c89515_95_T BS00010830_51_G Tdurum_contig9514_807_T Excalibur_c31385_487_C Excalibur_c48668_341_T tplb0025f09_1853_A GENE-2847_1060_C Tdurum_contig44860_1171_A Tdurum_contig62310_265_G Tdurum_contig42208_263_G BS00011492_51_A RAC875_c38230_145_T TA005854-0536_G Excalibur_c87430_419_C Tdurum_contig49608_1323_A wsnp_Ex_c18318_27140346_C Excalibur_c55463_232_C Kukri_c66885_230_C IAAV4600_A BS00084904_51_A Kukri_c27822_55_G BS00089409_51_G Excalibur_c26054_428_T BS00066271_51_C BS00009915_51_T RFL_Contig2277_1527_T Tdurum_contig82364_132_C Tdurum_contig81905_502_A RAC875_rep_c72734_798_T Tdurum_contig42695_410_A Tdurum_contig65570_163_A Excalibur_c63941_83_T RAC875_c17077_779_G Tdurum_contig82378_561_G Kukri_rep_c92287_414_G Tdurum_contig47475_311_G Tdurum_contig68671_492_G RAC875_c59673_188_C Tdurum_contig92931_882_T Tdurum_contig68677_611_T CAP7_c3111_63_T Ku_c16392_2687_C Tdurum_contig42070_2052_T Excalibur_c31060_904_A Tdurum_contig6153_192_T Tdurum_contig51521_90_T BS00021984_51_T Excalibur_c7066_513_T CAP11_c6632_160_T Kukri_rep_c80051_93_A wsnp_Ex_c16389_24884920_G RAC875_c52705_250_T Ra_c23583_2176_G Tdurum_contig51688_681_C Tdurum_contig4974_355_T BobWhite_rep_c63332_67_C Tdurum_contig33737_277_A wsnp_Ex_c35910_43971560_T RAC875_rep_c70884_125_C BS00014101_51_G Ra_c27465_569_A BS00022830_51_C Tdurum_contig47475_245_C RAC875_rep_c69820_148_T IACX9010_C Ku_c4580_535_A wsnp_Ku_c5566_9864771_A Ex_c4839_186_G Excalibur_c56741_119_G BS00025819_51_A Excalibur_c710_1554_A wsnp_Ku_c6242_10965132_T Excalibur_rep_c101660_869_A IAAV5923_T Kukri_c16392_1468_T wsnp_BE499456B_Ta_1_1_G RAC875_c35152_372_T Excalibur_rep_c67779_2380_C Tdurum_contig27809_177_A IAAV4665_T Tdurum_contig42038_596_T IAAV3848_T RAC875_c7053_711_A Kukri_c10365_1062_T Tdurum_contig51356_290_C Ku_c101046_1063_A Kukri_c23866_209_T Kukri_c64668_958_G IAAV8654_G Tdurum_contig83679_255_G Tdurum_contig10137_89_T Tdurum_contig50783_285_C Tdurum_contig98255_148_A Tdurum_contig9995_493_T Tdurum_contig61465_781_C Tdurum_contig920_126_G RAC875_c66141_332_C Tdurum_contig46987_314_A wsnp_Ku_c27456_37405832_T wsnp_Ex_rep_c70265_69211592_G tplb0045c06_1675_T BS00100610_51_T Tdurum_contig98255_84_G RAC875_c62816_54_C Ra_c10455_3226_G Tdurum_contig55414_154_G Tdurum_contig31139_143_A GENE-2805_85_G Kukri_c60779_358_A CAP8_c8671_75_C Excalibur_c10265_723_T Kukri_c5149_2346_T Kukri_rep_c112720_415_T Ku_c2885_1189_G Tdurum_contig42070_1913_A Tdurum_contig54854_547_T RAC875_rep_c70061_1763_G wsnp_BF482960B_Ta_1_4_T Tdurum_contig10160_107_G Ku_c4260_441_A Tdurum_contig42211_2280_G BS00064231_51_T BS00022181_51_A Kukri_c29_1027_C GENE-2422_208_T wsnp_Ra_c22026_31453420_G RAC875_c5717_1223_G Tdurum_contig10693_597_T Tdurum_contig29563_109_T Kukri_c12814_763_C wsnp_Ex_c16825_25387841_T wsnp_CAP12_rep_c4278_1949864_C BS00062803_51_A Tdurum_contig42107_2295_A IACX7746_G BS00087757_51_G Excalibur_c12937_544_A RAC875_c6865_349_G BS00064935_51_C Tdurum_contig28671_295_C RAC875_c48885_107_A Tdurum_contig47706_190_T Tdurum_contig4974_832_T IAAV2271_T RAC875_c8607_1238_G BobWhite_c12067_311_A BobWhite_c1364_182_T Ra_c67368_1218_G RAC875_c2545_1186_T Excalibur_c32467_676_A Tdurum_contig93771_555_T Excalibur_c7964_1290_A wsnp_Ex_rep_c67510_66116823_T Excalibur_c10186_312_G BS00022653_51_A wsnp_RFL_Contig3792_4086706_T RAC875_c18200_929_A wsnp_Ex_c30581_39482788_C Excalibur_c20863_179_A CAP7_rep_c12626_209_A Tdurum_contig4974_1105_T CAP7_c12134_99_A BS00022785_51_T Ku_c700_2585_C Tdurum_contig8334_1228_A RAC875_c7047_1347_C wsnp_Ex_c30473_39386277_A Excalibur_rep_c74234_183_G RAC875_c34491_509_G Tdurum_contig28920_296_C BS00081335_51_C Excalibur_c60791_1196_A Excalibur_rep_c85960_209_G Tdurum_contig48366_1324_A Excalibur_rep_c102025_668_T BS00095416_51_T Ku_c92612_217_T Tdurum_contig61142_146_G Tdurum_contig14318_680_C wsnp_Ra_c10536_17322563_G BobWhite_c6264_679_C CAP12_rep_c6105_165_A BS00104364_51_G BS00063035_51_G RAC875_c9652_975_T Kukri_c66730_722_C wsnp_Ra_c9755_16200944_G Tdurum_contig100003_292_G Kukri_c10365_1102_C RAC875_c77652_348_T Excalibur_c6227_1073_G Tdurum_contig29340_480_A BS00040517_51_G RFL_Contig2581_472_A Tdurum_contig61572_344_T Excalibur_c6132_917_C BS00107247_51_A Tdurum_contig4974_486_C Kukri_rep_c79943_189_A Tdurum_contig52356_517_C RFL_Contig1275_338_C Tdurum_contig61142_740_T BobWhite_c4955_265_C Ku_c5611_1705_C wsnp_Ku_c8075_13785546_G BS00022364_51_G RAC875_c3956_275_G Excalibur_c17201_751_G RAC875_c26494_339_T Tdurum_contig46867_597_G GENE-2331_126_C Tdurum_contig29563_197_T Tdurum_contig29620_285_C Excalibur_c6160_902_G BS00093089_51_G IAAV4191_G RAC875_c34344_976_A Tdurum_contig11951_212_A RAC875_c28573_2393_G RAC875_rep_c79201_153_C RAC875_c27536_611_C Tdurum_contig42366_818_A Tdurum_contig28796_163_G Tdurum_contig51818_145_A GENE-2673_1457_G BS00064032_51_G Kukri_c27313_62_T Ra_c41921_1056_T Kukri_c30861_225_A Tdurum_contig61302_347_T RAC875_c12052_131_T Tdurum_contig94032_1688_A wsnp_Ra_c15715_24192817_C BS00010234_51_A wsnp_Ex_c15490_23776560_T Tdurum_contig5327_470_A Kukri_c17382_368_G wsnp_BE638137B_Ta_2_2_G Tdurum_contig76213_958_T Excalibur_c35097_1254_G BS00011859_51_T IAAV4595_A wsnp_BE405519B_Ta_1_1_C RAC875_c3790_429_A RAC875_c3299_226_A Tdurum_contig48088_463_C Excalibur_c49297_159_G Tdurum_contig46867_658_T CAP11_c601_120_C BS00022576_51_A Tdurum_contig95221_322_C IAAV5117_A Ku_c3385_441_A BS00037020_51_C Excalibur_c23955_713_G wsnp_Ku_c7453_12833586_T tplb0024a16_411_G BS00009480_51_G Excalibur_c55508_175_G Excalibur_c12925_510_G RAC875_rep_c70185_1317_T GENE-1584_692_C TA001928-1401_T GENE-2900_159_T wsnp_Ra_c22945_32440611_T Tdurum_contig31737_203_A Tdurum_contig42083_1539_T RAC875_c4725_755_C GENE-2900_115_A BobWhite_c15252_1167_T BS00022194_51_T Excalibur_c13913_714_T Tdurum_contig92931_322_A RAC875_c60116_321_A RAC875_rep_c105558_217_A Tdurum_contig94184_313_C RAC875_rep_c74022_383_T Ra_c41921_951_T Excalibur_rep_c109675_738_G Tdurum_contig45550_570_C Kukri_c23070_350_C IAAV2228_A RAC875_rep_c105718_585_A Tdurum_contig13979_143_C Tdurum_contig45927_663_A IAAV2509_G BS00003765_51_T Tdurum_contig52629_647_C wsnp_Ex_c14138_22066009_C wsnp_Ex_c19319_28253742_A Excalibur_c64418_447_A RAC875_c45865_231_G RAC875_rep_c95493_490_T RAC875_c2542_815_T RAC875_rep_c108895_75_A RAC875_rep_c91551_80_G Tdurum_contig67477_136_G RAC875_c17085_91_C RAC875_c24515_602_T RAC875_c5351_780_C BS00062892_51_T Tdurum_contig93615_540_G wsnp_Ex_c10347_16946522_T Kukri_c56182_129_C wsnp_Ex_c37437_45183193_A wsnp_Ku_c12557_20249122_T Tdurum_contig66820_466_T Tdurum_contig5562_441_T wsnp_CAP7_c599_312057_C BS00064403_51_T Excalibur_c29767_333_C Ku_c48056_436_T BS00010115_51_T Tdurum_contig93710_409_T Tdurum_contig47475_504_G Excalibur_c57603_523_A tplb0024i19_322_T BobWhite_c53019_113_G BS00106144_51_C RAC875_c65971_317_G BS00048794_51_T wsnp_Ex_c22785_31991891_G IAAV558_C IAAV2880_C GENE-2719_49_T wsnp_BF483640B_Ta_2_2_G Tdurum_contig4974_243_G Excalibur_c3289_275_C Tdurum_contig62310_490_C CAP7_c5374_51_G Tdurum_contig93615_735_T TA003248-0911_C tplb0049b02_133_A RAC875_c15789_1331_T Kukri_c66171_54_T Excalibur_c1330_2037_A Tdurum_contig31547_223_T wsnp_Ex_c1629_3103725_T Tdurum_contig47429_248_T Tdurum_contig42211_1897_T Tdurum_contig29247_404_A Excalibur_c29319_346_T RAC875_c18736_510_T CAP7_c3664_305_T Ex_c9296_605_T RAC875_c90778_632_G Tdurum_contig13165_443_A BobWhite_c9589_56_G Tdurum_contig81460_347_T Tdurum_contig17378_299_A BS00022090_51_A tplb0045c06_1643_G BS00013935_51_A Kukri_c80544_61_G wsnp_Ex_c17561_26284693_A BobWhite_c1656_845_G Excalibur_c5813_3061_A Ex_c55757_437_G CAP7_c3153_142_T BobWhite_c38340_243_C Tdurum_contig12801_136_A Tdurum_contig50861_532_A RAC875_c5087_310_A wsnp_Ex_c3119_5763762_A Kukri_c86597_51_A wsnp_BE446161B_Td_2_2_A BS00060650_51_A tplb0060n12_1084_A BobWhite_c11005_236_C Tdurum_contig94240_501_A Tdurum_contig54548_1002_G Tdurum_contig94552_326_C BS00076033_51_G wsnp_Ku_c13052_20918857_A IACX7819_A TA005157-0574_A BS00020575_51_A Ex_c57212_719_T Tdurum_contig49608_1185_A BobWhite_c5116_247_A Kukri_c24568_518_C RAC875_c65971_127_C RAC875_c3790_127_T Excalibur_c29255_366_G RAC875_rep_c112546_489_A RAC875_c46310_396_T BS00074787_51_C wsnp_BE404601B_Ta_2_1_T Tdurum_contig42229_371_T Tdurum_contig97308_88_C Tdurum_contig13165_767_T Tdurum_contig47552_957_A BS00022808_51_A tplb0024i19_791_T Excalibur_rep_c90606_391_A Kukri_rep_c104277_1326_G IAAV1120_T Ku_c2639_1738_T BS00036721_51_A Ex_c32540_659_C Tdurum_contig5470_570_C CAP7_c10839_300_T Kukri_c12991_147_T RFL_Contig5604_1337_G Kukri_rep_c69608_2762_C Excalibur_c62824_402_T RAC875_c259_1339_T Excalibur_c13480_620_G BS00022456_51_T tplb0036o16_1626_C Ra_c2655_504_A BS00068691_51_A BS00065245_51_A GENE-3348_203_A Kukri_c10860_1283_A RFL_Contig4549_196_A Excalibur_c51876_189_C wsnp_Ex_rep_c67619_66272209_T IAAV1297_G RFL_Contig2516_1083_G BobWhite_rep_c64649_109_A Ra_c510_171_A wsnp_Ku_c8765_14824678_A BobWhite_c43708_93_A BS00062732_51_C Tdurum_contig62976_84_C Ra_c13654_1529_T BobWhite_c26374_339_A Excalibur_c53027_323_C wsnp_Ex_c20032_29065889_T Kukri_c21135_1071_C Tdurum_contig63071_67_A BS00089497_51_A D_GA8KES401BVP4P_43_G Excalibur_c36655_408_A IACX1471_T BS00066186_51_G BS00071630_51_T RAC875_c104160_61_A wsnp_BE403597A_Ta_2_2_A Tdurum_contig43350_837_C Kukri_c11564_481_A IAAV531_T wsnp_Ex_c27023_36242252_C Excalibur_c52990_401_T RAC875_c27519_356_T RAC875_c50019_189_C BS00021739_51_T wsnp_JD_c15127_14676522_C BS00024921_51_C IACX10973_C wsnp_Ex_rep_c68113_66877517_T CAP7_c11156_108_T GENE-1908_331_T Kukri_c66132_81_A RAC875_rep_c104966_300_C BobWhite_rep_c50998_607_T Kukri_rep_c104611_210_A RAC875_rep_c101689_504_A BS00075524_51_T BobWhite_c28819_787_C Tdurum_contig52627_726_G GENE-0672_87_A Kukri_c12442_454_A Tdurum_contig62073_376_A Tdurum_contig12952_263_C Excalibur_c10695_478_C CAP11_c2066_237_G IACX2067_C IAAV539_T Tdurum_contig52350_902_C Excalibur_rep_c66606_2065_C tplb0032i02_1435_A Tdurum_contig64286_182_T Tdurum_contig81115_133_C Excalibur_c39189_897_T Tdurum_contig56511_515_C wsnp_Ex_rep_c102390_87572532_C BS00022587_51_A Excalibur_c26167_957_A wsnp_JD_c2578_3489735_A Kukri_rep_c91092_204_T Excalibur_c36481_519_T wsnp_Ex_rep_c70299_69243401_T Ku_c29409_324_C Tdurum_contig10785_816_T Kukri_c45015_145_T Kukri_c1947_715_C BS00065413_51_G wsnp_Ku_c38662_47257696_T Excalibur_c6808_704_A GENE-1196_146_A RAC875_c48891_87_G BobWhite_c25764_348_C BobWhite_rep_c64012_389_T Ex_c30524_212_T Kukri_c35521_117_C Tdurum_contig9212_182_C Kukri_c30371_173_A Excalibur_c24018_219_C BS00077693_51_T wsnp_Ex_c10084_16572374_A Kukri_c31381_1690_T Ra_c4439_177_G wsnp_Ex_c45_98113_A RAC875_rep_c72237_351_G Kukri_c13530_478_G Excalibur_c6027_1035_A TA001826-1418_A Ex_c5740_1133_C wsnp_Ex_c63909_62932669_T RFL_Contig1049_1473_G D_GDEEGVY02G3Q15_336_C BobWhite_c27840_401_C Excalibur_c1793_97_A Excalibur_c11398_913_C BS00060596_51_A IAAV9024_T RAC875_c58006_352_A wsnp_Ex_c59095_60108185_A Kukri_c16650_797_C BS00012205_51_G wsnp_Ex_c12219_19526749_C BobWhite_c48552_702_A RAC875_c51459_311_G BobWhite_c8436_450_C wsnp_Ku_c8927_15048149_T RAC875_c28145_553_T GENE-0888_151_G wsnp_Ex_c53729_56868062_T Excalibur_c1999_1298_T Kukri_c38594_118_A wsnp_Ex_rep_c66800_65171198_T Ra_c70114_3713_A Tdurum_contig94203_610_A BS00039973_51_G Tdurum_contig55610_742_T Tdurum_contig44900_801_C Tdurum_contig86243_288_G BS00011539_51_T Kukri_rep_c113665_295_C Tdurum_contig10696_458_T Kukri_c21008_657_C BS00004112_51_A BS00080752_51_A GENE-1220_457_G BS00086365_51_G BS00080760_51_T Excalibur_c27768_615_C Kukri_c10707_587_A Excalibur_c2592_829_T Kukri_c24852_466_G wsnp_Ex_c2137_4014287_A Tdurum_contig9212_1404_G Jagger_c9554_114_A BS00022331_51_G Ex_c10478_848_G wsnp_Ex_c15822_24204224_C RFL_Contig927_1591_T Excalibur_c31439_339_A BS00023214_51_T RAC875_c103909_482_T Excalibur_c16393_274_A RAC875_c75351_370_C IAAV5232_A Ra_c2798_261_A CAP12_rep_c4748_249_T BS00065214_51_A Tdurum_contig76492_676_T Tdurum_contig93152_81_C tplb0059a11_1514_A Excalibur_c96_619_A BobWhite_c11178_1124_C wsnp_Ra_c12874_20497763_A Jagger_c4026_328_T Excalibur_c9525_105_C BobWhite_c6463_340_C IAAV5371_A TA001220-1276_A Tdurum_contig8121_132_T Tdurum_contig44400_1610_C BobWhite_rep_c64766_352_T D_contig12905_417_A RAC875_c6319_1221_C Kukri_c62158_583_G BS00013827_51_C wsnp_Ex_c19516_28483751_T TA004902-0755_T RAC875_c91006_112_C Kukri_c42616_467_A Excalibur_c6808_959_C BS00105593_51_A BS00067723_51_T wsnp_CAP11_rep_c8469_3658252_A Tdurum_contig86183_177_A Jagger_c4026_255_G Kukri_rep_c106575_78_C Kukri_c17_943_A RAC875_rep_c111906_144_T Kukri_c16901_684_G tplb0025l18_1788_C wsnp_Ex_c4847_8646583_T BS00108775_51_T BobWhite_c13752_400_T RAC875_c21013_841_A Tdurum_contig25629_415_A BS00022252_51_G Kukri_c4068_1819_G Ku_c72620_132_A BS00030816_51_C BobWhite_c38953_251_T Kukri_c5710_190_G Tdurum_contig9212_1094_C Kukri_c4710_625_T Ku_c23118_149_C Tdurum_contig93508_295_A Excalibur_c13413_165_T wsnp_Ex_c1064_2034518_T Tdurum_contig32621_437_T Excalibur_c1352_716_C Kukri_c55951_219_G BS00085765_51_A BS00048615_51_A GENE-1381_110_G Kukri_rep_c73589_1713_G wsnp_Ex_c24964_34219020_C Kukri_c45015_363_T Tdurum_contig92425_1324_T Tdurum_contig55145_180_T Ex_c721_2127_G Kukri_c23195_266_A IACX794_G wsnp_Ex_c25057_34318425_A Tdurum_contig11803_515_G Ex_c7061_1013_C D_contig15948_318_A Tdurum_contig50839_279_T Kukri_c12406_305_T GENE-1246_393_C RAC875_rep_c74537_344_G Tdurum_contig33419_124_C Ku_c68144_972_G Excalibur_c7282_512_A tplb0052d08_1158_T Kukri_c31964_109_T RAC875_c60563_531_G IAAV263_C Tdurum_contig67879_504_G Kukri_c24578_774_T wsnp_Ex_c11728_18862315_C CAP12_c3549_159_C Tdurum_contig92425_431_C GENE-3070_114_C Tdurum_contig45580_3981_A Tdurum_contig46797_585_C BS00084881_51_G BobWhite_c16622_226_A RAC875_c14082_2606_A BS00083146_51_G RAC875_c1125_578_T RFL_Contig3172_1512_G RAC875_s118883_99_T BobWhite_c43123_104_G Ex_c19516_3687_A D_contig12344_83_A Excalibur_rep_c112367_293_A wsnp_Ex_c11560_18632777_T Kukri_rep_c104727_91_A BS00012078_51_T Excalibur_rep_c111477_175_G Excalibur_c24380_444_A Kukri_c6703_686_T wsnp_JD_c1872_2603061_C GENE-1792_762_C RAC875_c65690_296_T Tdurum_contig10181_95_G IAAV2430_A wsnp_Ex_c10555_17235832_T Tdurum_contig42937_1564_C RAC875_c42714_775_G Excalibur_c31878_70_A wsnp_Ku_c6826_11860405_T BS00011392_51_T BobWhite_c4517_120_T IAAV2718_C wsnp_Ku_c33374_42877546_A BS00033795_51_A BobWhite_rep_c62964_873_C BobWhite_c23530_161_G Excalibur_c65611_463_G BS00074780_51_G Ex_c7815_1835_G Tdurum_contig76802_141_T JD_c10324_88_A RAC875_c11652_544_A RAC875_c31045_882_A BS00107804_51_C RFL_Contig3780_644_C Excalibur_c7682_652_C Excalibur_c12169_1088_T BS00065667_51_0 Excalibur_c3171_416_T tplb0032i02_1388_T RAC875_c17874_1344_T Excalibur_c15718_1079_A RAC875_c25988_214_A Excalibur_c12980_2392_C Excalibur_c110771_60_A Kukri_rep_c68110_638_G RAC875_c7126_1133_T Kukri_c3934_1026_C wsnp_Ex_c19516_28483050_C wsnp_BG605368A_Ta_2_4_C BS00022265_51_A GENE-1417_406_T RAC875_c26504_63_A wsnp_Ex_c5740_10081171_G RAC875_c90426_151_A Excalibur_c39151_104_T Kukri_c38985_537_A wsnp_Ku_c33884_43306422_T BS00108288_51_A Ra_c7199_1504_C IAAV8991_C BS00055514_51_C Tdurum_contig47258_1039_C CAP7_c892_432_G BobWhite_c15773_166_A CAP11_c1269_268_T RAC875_c40298_394_C Excalibur_rep_c112367_329_G BobWhite_c18406_110_A D_contig74047_402_A RAC875_c5016_2025_G BobWhite_c31163_694_A wsnp_Ex_c22645_31845530_C wsnp_Ku_c13068_20937906_C Excalibur_c6894_792_C Kukri_c20010_861_C Tdurum_contig45580_1717_G Kukri_rep_c113056_136_A BS00089445_51_C wsnp_Ex_c73454_71499715_T IAAV8552_G RAC875_rep_c115346_297_G Excalibur_c3645_519_G Kukri_c25632_86_C JD_c2020_434_C Tdurum_contig6086_269_T RAC875_c52458_454_T wsnp_Ex_rep_c68599_67447880_C BS00064324_51_C BS00070692_51_C Excalibur_c7444_391_T Excalibur_c73791_215_T tplb0032i02_1553_A RAC875_c50245_120_T Tdurum_contig50839_593_A Excalibur_c72359_56_T BS00092550_51_A RAC875_c30908_312_G IACX5919_A RAC875_rep_c105128_120_T wsnp_Ku_c23598_33524490_A wsnp_Ex_rep_c69124_68035904_A RAC875_c4099_662_C Ra_c12874_2478_A wsnp_Ex_c15681_24016359_T BS00107649_51_A BobWhite_c2099_337_A RAC875_c829_1143_T Ku_c69608_894_G IACX3245_T IAAV5270_A Tdurum_contig12761_125_G wsnp_Ex_c10555_17236072_C RAC875_c44680_90_T GENE-1365_16_A RAC875_c45597_97_A RAC875_c20979_234_C Kukri_c46426_338_C Kukri_c12406_278_T Kukri_c58327_1010_G BobWhite_c12658_649_G Ku_c269_2643_T Excalibur_c42110_66_A IAAV7516_A Tdurum_contig10785_1428_A Kukri_c46040_95_T Excalibur_c55771_91_C GENE-1151_455_C Ex_c19516_1184_C Tdurum_contig560_239_C wsnp_Ex_rep_c66800_65171259_A Kukri_c55951_97_C BS00022377_51_T IAAV5674_T Tdurum_contig25473_206_0 Ex_c13305_282_C Tdurum_contig22024_85_T RAC875_rep_c119828_133_A RAC875_c992_718_A RAC875_c24517_558_C wsnp_Ex_c45487_51267140_C Ex_c20343_751_C wsnp_Ex_c15133_23324147_T IACX12270_C Tdurum_contig48835_437_C Kukri_c14398_1405_A TA001297-0826_A Excalibur_rep_c105614_172_A Excalibur_c34876_1065_T Tdurum_contig54657_696_T BS00063368_51_G BS00030165_51_A wsnp_Ex_rep_c66270_64420396_C Excalibur_rep_c86807_132_T Kukri_c29034_492_T wsnp_Ex_rep_c70299_69243835_C BS00039406_51_T wsnp_CAP11_rep_c8768_3788007_T wsnp_Ex_c41007_47932833_A Tdurum_contig45661_684_T Excalibur_c20478_641_A tplb0049o19_694_G wsnp_BG263521A_Ta_2_2_A wsnp_Ra_c17622_26522072_A RAC875_c98844_403_T RAC875_rep_c69619_78_C Kukri_rep_c109977_262_A BS00010664_51_A Excalibur_rep_c75093_196_A BS00076039_51_T BS00069915_51_T Kukri_c706_702_A BS00027891_51_C Tdurum_contig10785_103_G Kukri_c5904_80_T Tdurum_contig30680_120_G Tdurum_contig56157_1595_T BS00041707_51_T BS00009817_51_G BS00090129_51_C RAC875_c24364_391_C Kukri_c25012_91_A Tdurum_contig75565_1388_G RAC875_c60761_378_A Kukri_c4710_991_A Excalibur_c13239_85_C Kukri_c7816_357_T wsnp_Ex_rep_c67848_66550974_G Tdurum_contig41246_152_C BS00022760_51_T BS00110218_51_T BS00049937_51_G RAC875_c30244_2230_G Kukri_c24446_306_A Excalibur_c923_837_A Ex_c10478_863_G Kukri_rep_c111015_309_C IAAV444_G BobWhite_c8434_1152_C wsnp_Ex_c19260_28187434_A RAC875_c19904_308_C BS00077768_51_A RAC875_rep_c88665_100_C Kukri_c8770_899_A Tdurum_contig30824_197_A Kukri_c29034_801_T BS00040336_51_A wsnp_Ku_c52392_57380485_T RAC875_c138_551_T BS00063358_51_G CAP8_c5840_208_C GENE-0918_140_T wsnp_Ex_c342_670415_A wsnp_Ex_c22645_31845564_G Excalibur_c18966_102_T Tdurum_contig62138_556_G Ku_c19941_490_A Tdurum_contig45196_487_A wsnp_Ex_c3695_6740339_G Excalibur_c62106_387_T BS00004089_51_A CAP8_c8153_93_T CAP8_c2833_325_A BobWhite_c23790_98_A BS00062679_51_A BobWhite_rep_c65953_139_C RAC875_c14362_529_A Tdurum_contig50720_354_A Excalibur_c43822_370_T tplb0059a15_417_C Kukri_rep_c107604_76_A Kukri_c9713_1999_T Tdurum_contig15438_231_T RAC875_c56994_301_A BS00111069_51_A Excalibur_c21269_176_A Kukri_c44255_983_A Excalibur_rep_c66270_789_G GENE-1166_419_G Excalibur_c5121_930_C RAC875_rep_c110416_348_C Tdurum_contig47508_250_C wsnp_Ex_c1604_3060855_T Excalibur_c27279_783_C BS00009594_51_C RAC875_c4609_1756_C Kukri_rep_c1097
[truncated: 5,384,172 more chars]
