# Supplementary material for: Elucidating the Genetic Relationships on the Original Old Sicilian Triticum Spp. Collection by SNP Genotyping
Source: Int J Mol Sci. 2022 Nov 2;23(21):13378. doi: 10.3390/ijms232113378 (PMC9694989; doi:10.3390/ijms232113378)
Supplement: Supplementary file 1 [file ijms-23-13378-s001.zip › Fiore_et_al_supplementary_material_IJMS/Table_S4.xlsx]

## Sheet: Table S4
Table S4 Membership group assigned before and after genetic and morphological evaluation for the whole germplasm collection (126). The probability of posterior membership for each sample included in the present study were reported. The varieties with a new membership group after genetic and morphological evaluation were underlined. The varieties belonging to the T. turgidum subsp. durum subset (8…
N	Varieties	Membership group known	Membership group after genetic and morphological evaluation	Posterior probability
				K1	K2	K3	K4	K5	Best K (>0.7)
1	Scavuzza_01	T. turgidum subsp. durum	T. turgidum subsp. durum	0.000005	0.039378	0.87765	0.000005	0.082962	K3
2	Francesone_01	T. turgidum subsp. durum	T. turgidum subsp. durum	0.000005	0.061547	0.935491	0.000005	0.002951	K3
3	Core	T. turgidum subsp. durum	T. turgidum subsp. durum	0.000005	0.949348	0.000005	0.000005	0.050636	K2
4	Bufala_RL_01	T. turgidum subsp. turgidum	T. turgidum subsp. turgidum	0.999979	0.000005	0.000005	0.000005	0.000005	K1
5	Semenzella_01	T. turgidum subsp. durum	T. turgidum subsp. durum	0.251832	0.000005	0.748153	0.000005	0.000005	K3
6	Girgentana_01	T. turgidum subsp. durum	T. turgidum subsp. durum	0.000005	0.000005	0.99998	0.000005	0.000005	K3
7	Duilio	T. turgidum subsp. durum	T. turgidum subsp. durum	0.000005	0.875752	0.083939	0.000005	0.040299	K2
8	Cannara	T. turgidum subsp. durum	T. turgidum subsp. durum-R	0.000005	0.287694	0.71229	0.000005	0.000005	K3
9	Tripolino_01	T. turgidum subsp. durum	T. turgidum subsp. durum	0.000005	0.633201	0.112465	0.000005	0.254323	Admixture
10	Lina_01	T. turgidum subsp. durum	T. turgidum subsp. durum	0.000005	0.000005	0.819684	0.000005	0.1803	K3
11	Timilia_03	T. turgidum subsp. durum-T	T. turgidum subsp. durum-T	0.000005	0.000005	0.000005	0.000005	0.999979	K5
12	Castiglione_GL_03	T. turgidum subsp. durum	T. turgidum subsp. durum-R	0.000005	0.000005	0.99998	0.000005	0.000005	K3
13	Tunisina_01	T. turgidum subsp. durum	T. turgidum subsp. durum	0.07404	0.172701	0.425591	0.000005	0.327663	Admixture
14	Margherito_06	T. turgidum subsp. durum	T. turgidum subsp. durum	0.000005	0.99998	0.000005	0.000005	0.000005	K2
15	Timilia_04	T. turgidum subsp. durum-T	T. turgidum subsp. durum-T	0.000006	0.000006	0.000006	0.000006	0.999977	K5
16	Chiattulidda_01	T. turgidum subsp. durum	T. turgidum subsp. durum	0.108516	0.235327	0.605457	0.000005	0.050695	Admixture
17	Niuru_01	T. turgidum subsp. durum	T. turgidum subsp. durum-R	0.000005	0.000005	0.999979	0.000005	0.000005	K3
18	Timilia_07	T. turgidum subsp. durum-T	T. turgidum subsp. durum-T	0.000005	0.000005	0.000005	0.000005	0.99998	K5
19	Francesa_02	T. turgidum subsp. durum	T. turgidum subsp. durum	0.000005	0.000005	0.99998	0.000005	0.000005	K3
20	Pavone_03	T. turgidum subsp. durum	T. turgidum subsp. durum-R	0.000005	0.176365	0.678208	0.000005	0.145417	Admixture
21	Timilia_08	T. turgidum subsp. durum-T	T. turgidum subsp. durum-T	0.000005	0.000005	0.000005	0.000005	0.999979	K5
22	Timilia_09	T. turgidum subsp. durum-T	T. turgidum subsp. durum-T	0.000005	0.000005	0.000005	0.000005	0.999979	K5
23	Ruscia_06	T. turgidum subsp. durum-RI	T. turgidum subsp. durum-RI	0.000005	0.000005	0.999979	0.000005	0.000005	K3
24	Timilia_SG1	T. turgidum subsp. durum-T	T. turgidum subsp. durum-T	0.000005	0.000005	0.000005	0.000005	0.99998	K5
25	Timilia_13RB	T. turgidum subsp. durum-T	T. turgidum subsp. durum-T	0.000005	0.000005	0.000005	0.000005	0.999979	K5
26	Ruscia_05	T. turgidum subsp. durum-RI	T. turgidum subsp. durum-RI	0.000005	0.009357	0.990627	0.000005	0.000005	K3
27	Timilia_SG2	T. turgidum subsp. durum-T	T. turgidum subsp. durum-T	0.000007	0.000008	0.000008	0.297393	0.702584	K5
28	Russello_06	T. turgidum subsp. durum-R	T. turgidum subsp. durum-R	0.000005	0.000005	0.999979	0.000005	0.000005	K3
29	Timilia_14	T. turgidum subsp. durum-T	T. turgidum subsp. durum-T	0.000005	0.000005	0.000005	0.000005	0.999979	K5
30	Ruscia_07	T. turgidum subsp. durum-RI	T. turgidum subsp. durum-RI	0.000005	0.073533	0.926451	0.000005	0.000005	K3
31	Tumminia_SG3	T. turgidum subsp. durum-T	T. turgidum subsp. durum-T	0.000005	0.000005	0.000005	0.000005	0.99998	K5
32	Russello_08	T. turgidum subsp. durum-R	T. turgidum subsp. durum-R	0.000005	0.000005	0.999979	0.000005	0.000005	K3
33	Timilia_15RB	T. turgidum subsp. durum-T	T. turgidum subsp. durum-T	0.000005	0.034311	0.000005	0.000005	0.965674	K5
34	Ruscia_09	T. turgidum subsp. durum-RI	T. turgidum subsp. durum-RI	0.000006	0.051825	0.948158	0.000006	0.000006	K3
35	Duro_SG3	T. turgidum subsp. durum-T	T. turgidum subsp. durum-T	0.000005	0.01294	0.408168	0.000005	0.578881	Admixture
36	Russello_09	T. turgidum subsp. durum-R	T. turgidum subsp. durum-R	0.000005	0.000005	0.999979	0.000005	0.000005	K3
37	Timilia_16	T. turgidum subsp. durum-T	T. turgidum subsp. durum-T	0.000005	0.000005	0.000005	0.000005	0.999979	K5
38	Russello_02	T. turgidum subsp. durum-R	T. turgidum subsp. durum-R	0.000005	0.000005	0.999979	0.000005	0.000005	K3
39	Ruscia_01	T. turgidum subsp. durum-RI	T. turgidum subsp. durum-RI	0.000006	0.363137	0.636846	0.000006	0.000006	Admixture
40	Russello_10	T. turgidum subsp. durum-R	T. turgidum subsp. durum-R	0.000005	0.000005	0.99998	0.000005	0.000005	K3
41	Timilia_17	T. turgidum subsp. durum-T	T. turgidum subsp. durum-T	0.000005	0.000005	0.000005	0.000005	0.999979	K5
42	Russello_03	T. turgidum subsp. durum-R	T. turgidum subsp. durum-R	0.073313	0.06248	0.719481	0.000005	0.144721	K3
43	Ruscia_02	T. turgidum subsp. durum-RI	T. turgidum subsp. durum-RI	0.000005	0.000005	0.999978	0.000005	0.000005	K3
44	Russello_11	T. turgidum subsp. durum-R	T. turgidum subsp. durum-R	0.000006	0.000006	0.999977	0.000006	0.000006	K3
45	Russello_12SG7	T. turgidum subsp. durum-R	T. turgidum subsp. durum-R	0.000005	0.150826	0.849158	0.000005	0.000005	K3
46	Russello_Ibleo_05	T. turgidum subsp. durum-RI	T. turgidum subsp. durum-RI	0.000005	0.000005	0.999979	0.000005	0.000005	K3
47	Vera	T. turgidum subsp. durum-R	T. turgidum subsp. durum-R	0.000005	0.309809	0.583881	0.000005	0.1063	Admixture
48	Maiorca_06	T. aestivum	T. aestivum	0.000005	0.000005	0.000005	0.999979	0.000005	K4
49	Russello_13SG8	T. turgidum subsp. durum-R	T. turgidum subsp. durum-R	0.000005	0.000005	0.99998	0.000005	0.000005	K3
50	Maiorcone_05	T. aestivum	T. aestivum	0.000005	0.000005	0.000005	0.999979	0.000005	K4
51	Manto_Maria_01	T. turgidum subsp. durum-RI	T. turgidum subsp. durum-RI	0.000005	0.164376	0.835608	0.000005	0.000005	K3
52	Maiorca_09	T. aestivum	T. aestivum	0.000005	0.000005	0.077932	0.922052	0.000005	K4
53	Russello_14	T. turgidum subsp. durum-R	T. turgidum subsp. durum-R	0.000005	0.003911	0.948289	0.000005	0.047789	K3
54	Russello_Ibleo_01	T. turgidum subsp. durum-RI	T. turgidum subsp. durum-RI	0.000005	0.036052	0.963932	0.000005	0.000005	K3
55	Maiorca_Pollina_01	T. aestivum	T. aestivum	0.000005	0.000005	0.000005	0.99998	0.000005	K4
56	Sicilia_01	T. turgidum subsp. durum-R	T. turgidum subsp. durum-R	0.000005	0.29393	0.706054	0.000005	0.000005	K3
57	Russello_Ibleo_02	T. turgidum subsp. durum-RI	T. turgidum subsp. durum-RI	0.000005	0.000005	0.999979	0.000005	0.000005	K3
58	Maiorcone_01	T. aestivum	T. aestivum	0.000005	0.000005	0.000005	0.999979	0.000005	K4
59	Sicilia_02CP	T. turgidum subsp. durum-R	T. turgidum subsp. durum-R	0.000005	0.245785	0.744259	0.000005	0.009945	K3
60	Russello_Ibleo_09	T. turgidum subsp. durum-RI	T. turgidum subsp. durum-RI	0.000005	0.044933	0.955051	0.000005	0.000005	K3
61	Russello_Ibleo_03	T. turgidum subsp. durum-RI	T. turgidum subsp. durum-RI	0.000005	0.034402	0.965583	0.000005	0.000005	K3
62	Sicilia_Lutri	T. turgidum subsp. durum-R	T. turgidum subsp. durum-R	0.000005	0.000005	0.99998	0.000005	0.000005	K3
63	Maiorca_01	T. aestivum	T. aestivum	0.000005	0.000005	0.000005	0.999979	0.000005	K4
64	Capeiti_01	T. turgidum subsp. durum	T. turgidum subsp. durum	0.000005	0.999979	0.000005	0.000005	0.000005	K2
65	Romano_01	T. aestivum	T. aestivum	0.000005	0.000005	0.000005	0.999979	0.000005	K4
66	Romano_02	T. aestivum	T. aestivum	0.000005	0.000005	0.000005	0.999979	0.000005	K4
67	Bidi_03	T. turgidum subsp. durum	T. turgidum subsp. durum	0.000005	0.99998	0.000005	0.000005	0.000005	K2
68	Anforeta	T. aestivum	T. aestivum	0.000005	0.000005	0.000005	0.999979	0.000005	K4
69	Spelta_Rossella	T. aestivum	T. aestivum	0.019173	0.000005	0.050288	0.899324	0.031209	K4
70	Pilusedda_01	T. aestivum	T. aestivum	0.000005	0.000005	0.000005	0.999979	0.000005	K4
71	Dicocco_Garfagnana	T. dicoccum	T. dicoccum	0.585994	0.184545	0.132733	0.027183	0.069546	Admixture
72	Turanicum_PI283795	T. turgidum subsp. turanicum	T. turgidum subsp. turanicum	0.000005	0.631951	0.337214	0.000005	0.030825	Admixture
73	Pilusedda_02	T. aestivum	T. aestivum	0.000005	0.000005	0.000005	0.999979	0.000005	K4
74	Dicocco_Padre_Pio	T. dicoccum	T. dicoccum	0.162423	0.829627	0.00794	0.000005	0.000005	K2
75	Cuccitta_03	T. aestivum	T. aestivum	0.000005	0.000005	0.000005	0.99998	0.000005	K4
76	Paola_02	T. turgidum subsp. turgidum	T. turgidum subsp. turgidum	0.999979	0.000005	0.000005	0.000005	0.000005	K1
77	Farro_Lungo_04	T. turgidum subsp. turanicum	T. turgidum subsp. turanicum	0.000005	0.680293	0.319691	0.000005	0.000005	Admixture
78	Anapo	T. aestivum	T. aestivum	0.022303	0.013473	0.000005	0.964214	0.000005	K4
79	Monococco_ID561	T. monococcum subsp. monococcum	T. monococcum subsp. monococcum	0.250476	0.3479	0.164165	0.205931	0.031528	Admixture
80	Farro_Lungo_03	T. turgidum subsp. turanicum	T. turgidum subsp. turanicum	0.000005	0.99998	0.000005	0.000005	0.000005	K2
81	Bidi_seme_2012	T. turgidum subsp. durum	T. turgidum subsp. durum	0.000005	0.99998	0.000005	0.000005	0.000005	K2
82	Tiraditto	T. aestivum	T. aestivum	0.000005	0.000005	0.000005	0.99998	0.000005	K4
83	Monococco_518	T. monococcum subsp. monococcum	T. monococcum subsp. monococcum	0.207992	0.239863	0.099383	0.370036	0.082726	Admixture
84	Khorasan	T. turgidum subsp. turanicum	T. turgidum subsp. turanicum	0.000005	0.630597	0.25171	0.000005	0.117683	Admixture
85	Bivona_Casedda_04-2012	T. turgidum subsp. turgidum	T. turgidum subsp. turgidum	0.629613	0.000005	0.370371	0.000005	0.000005	Admixture
86	Biancuccia_01	T. turgidum subsp. durum	T. turgidum subsp. durum	0.031331	0.086351	0.742385	0.000005	0.139928	K3
87	Castiglione_PUB_01	T. turgidum subsp. durum	T. turgidum subsp. durum-R	0.000005	0.000005	0.99998	0.000005	0.000005	K3
88	Urria_01	T. turgidum subsp. durum	T. turgidum subsp. durum	0.000005	0.077057	0.922928	0.000005	0.000005	K3
89	Ciciredda_01	T. turgidum subsp. turgidum	T. turgidum subsp. turgidum	0.99998	0.000005	0.000005	0.000005	0.000005	K1
90	Timilia_01	T. turgidum subsp. durum-T	T. turgidum subsp. durum-T	0.000005	0.000005	0.000005	0.000005	0.99998	K5
91	Sammartinara_03	T. turgidum subsp. durum	T. turgidum subsp. durum	0.000005	0.000005	0.99998	0.000005	0.000005	K3
92	Inglesa_02	T. turgidum subsp. durum	T. turgidum subsp. durum	0.000005	0.26968	0.730305	0.000005	0.000005	K3
93	Cotrone_01	T. turgidum subsp. durum	T. turgidum subsp. durum	0.000005	0.249112	0.597655	0.000005	0.153223	Admixture
94	Martinella_01	T. turgidum subsp. durum	T. turgidum subsp. durum	0.000005	0.000005	0.99998	0.000005	0.000005	K3
95	Scorsonera_04	T. turgidum subsp. durum	T. turgidum subsp. durum	0.000005	0.22021	0.773408	0.000005	0.006372	K3
96	Bivona_Casedda_04	T. turgidum subsp. turgidum	T. turgidum subsp. turgidum	0.777081	0.000005	0.222904	0.000005	0.000005	K1
97	Bufala_Bianca_02	T. turgidum subsp. turgidum	T. turgidum subsp. turgidum	0.99998	0.000005	0.000005	0.000005	0.000005	K1
98	Giustalisa_01	T. turgidum subsp. durum	T. turgidum subsp. durum	0.000005	0.000005	0.99998	0.000005	0.000005	K3
99	Russello_01	T. turgidum subsp. durum-R	T. turgidum subsp. durum-R	0.000005	0.000005	0.99998	0.000005	0.000005	K3
100	Bufala_SRP_31	T. turgidum subsp. turgidum	T. turgidum subsp. turgidum	0.99998	0.000005	0.000005	0.000005	0.000005	K1
101	Realforte_04	T. turgidum subsp. durum	T. turgidum subsp. durum	0.000005	0.135665	0.861713	0.000005	0.002612	K3
102	Bufala_SNC_45	T. turgidum subsp. turgidum	T. turgidum subsp. turgidum	0.99998	0.000005	0.000005	0.000005	0.000005	K1
103	Bufala_SRC_34	T. turgidum subsp. turgidum	T. turgidum subsp. turgidum	0.99998	0.000005	0.000005	0.000005	0.000005	K1
104	Bufala_SNL_41	T. turgidum subsp. turgidum	T. turgidum subsp. turgidum	0.99998	0.000005	0.000005	0.000005	0.000005	K1
105	Bufala_SRL_48	T. turgidum subsp. turgidum	T. turgidum subsp. turgidum	0.99998	0.000005	0.000005	0.000005	0.000005	K1
106	Bufala_SNP_36	T. turgidum subsp. turgidum	T. turgidum subsp. turgidum	0.99998	0.000005	0.000005	0.000005	0.000005	K1
107	Bufala_SB_42	T. turgidum subsp. turgidum	T. turgidum subsp. turgidum	0.99998	0.000005	0.000005	0.000005	0.000005	K1
108	Vallelunga_GL_02	T. turgidum subsp. durum	T. turgidum subsp. durum-R	0.000005	0.000005	0.99998	0.000005	0.000005	K3
109	Cuccitta_01	T. aestivum	T. aestivum	0.000005	0.000005	0.000005	0.999979	0.000005	K4
110	Gioia_01	T. turgidum subsp. durum	T. turgidum subsp. durum-R	0.000005	0.000005	0.99998	0.000005	0.000005	K3
111	Bufala_NC_02	T. turgidum subsp. turgidum	T. turgidum subsp. turgidum	0.99998	0.000005	0.000005	0.000005	0.000005	K1
112	Regina_01	T. turgidum subsp. durum	T. turgidum subsp. durum	0.000005	0.000005	0.99998	0.000005	0.000005	K3
113	Francesa_01	T. turgidum subsp. durum	T. turgidum subsp. durum	0.000005	0.000005	0.000005	0.000005	0.99998	K5
114	Gigante_01	T. turgidum subsp. durum	T. turgidum subsp. durum	0.000005	0.000005	0.895401	0.000005	0.104584	K3
115	Tripolino_02	T. turgidum subsp. durum	T. turgidum subsp. durum	0.000005	0.636703	0.122177	0.000005	0.24111	Admixture
116	Simeto	T. turgidum subsp. durum	T. turgidum subsp. durum	0.000005	0.99998	0.000005	0.000005	0.000005	K2
117	Trinakria	T. turgidum subsp. durum	T. turgidum subsp. durum	0.000005	0.98647	0.013515	0.000005	0.000005	K2
118	Bidi	T. turgidum subsp. durum	T. turgidum subsp. durum	0.000005	0.99998	0.000005	0.000005	0.000005	K2
119	Senatore_cappelli	T. turgidum subsp. durum	T. turgidum subsp. durum	0.000005	0.99998	0.000005	0.000005	0.000005	K2
120	Svevo	T. turgidum subsp. durum	T. turgidum subsp. durum	0.010876	0.812644	0.159195	0.000005	0.017279	K2
121	Cappelli	T. turgidum subsp. durum	T. turgidum subsp. durum	0.000005	0.971858	0.000005	0.028126	0.000005	K2
122	Claudio	T. turgidum subsp. durum	T. turgidum subsp. durum	0.000005	0.734255	0.173455	0.000005	0.09228	K2
123	Maiorca_RC_01	T. aestivum	T. aestivum	0.000005	0.000005	0.000005	0.999979	0.000005	K4
124	Incensarola	T. aestivum	T. aestivum	0.012787	0.000005	0.000005	0.987197	0.000005	K4
125	Rosia	T. aestivum	T. aestivum	0.000005	0.000005	0.000005	0.999979	0.000005	K4
126	Maiorca_RC_02	T. aestivum	T. aestivum	0.000005	0.000005	0.000005	0.999979	0.000005	K4
