# Supplementary material for: Elucidating the Genetic Relationships on the Original Old Sicilian Triticum Spp. Collection by SNP Genotyping
Source: Int J Mol Sci. 2022 Nov 2;23(21):13378. doi: 10.3390/ijms232113378 (PMC9694989; doi:10.3390/ijms232113378)
Supplement: Supplementary file 1 [file ijms-23-13378-s001.zip › Fiore_et_al_supplementary_material_IJMS/Table_S5.xlsx]

## Sheet: Table S4
Table S5 Morphological traits evaluated for a subset (110) of varieties investigated. In the table, the species/group for each variety was highlighted. The code (“var”) reported in Figure 3 and Figure S3 for each trait was also included. R: 'Russello'; RI: 'Russello Ibleo'; T: 'Timilia'.
Accession	Species/group	Plant: frequency of plants with recurved flag leaves	Time of ear emergence	Flag leaf: glaucosity of sheath	Flag leaf: glaucosity of blade	Culm: glaucosity of neck	Ear: glaucosity	Plant: stem length	Ear: length (excluding awns)	Ear: length of awns at tip relative to length of ear	Plant: length (stem, ear, awns and scurs).	Glume: color	Lower glume: shape	Lower glume: shape of shoulder	Lower glume: shape of shoulder	Lower glume: length of beak	Lower glume: shape of beak	Lower glume: hairiness of external surface	Straw: pith in cross section	Awns: colour	Ear: coloration	Ear: shape	Ear: shape in profile	Ear: shaped cross section	Ear: density
		var1	var2	var3	var4	var5	var6	var7	var8	var9	var10	var11	var12	var13	var14	var15	var16	var17	var18	var19	var20	var21	var22	var23	var24
Cuccitta_01	T. aestivum	7	4	7	7	8	7	7	3	0	5	1	4	2	3	3	6	1	7	0	4	5	2	3	5
Cuccitta_03	T. aestivum	2	6	7	7	8	8	3	3	1	4	1	3	2	4	1	5	1	6	1	3	5	5	3	5
Incensarola	T. aestivum	6	9	4	1	4	4	8	5	3	8	2	3	3	3	5	5	1	3	1	5	1	1	3	3
Maiorca_01	T. aestivum	5	7	6	5	7	8	4	9	0	4	1	6	1	3	4	5	1	6	1	3	1	1	3	3
Maiorca_06	T. aestivum	3	4	6	5	7	6	3	7	0	4	1	4	1	4	2	6	1	7	0	3	1	1	3	4
Maiorca_09	T. aestivum	2	9	6	7	6	5	3	7	0	3	4	5	2	5	2	3	1	3	0	5	1	1	3	3
Maiorca_Pollina_01	T. aestivum	3	7	7	7	8	8	6	9	0	5	1	4	2	4	4	5	1	6	0	4	1	1	3	3
Maiorca_RC_01	T. aestivum	7	7	6	5	6	5	5	8	3	5	2	5	1	3	3	4	1	3	1	4	1	1	3	3
Maiorca_RC_02	T. aestivum	7	7	6	5	6	5	5	8	3	5	2	5	1	3	3	4	1	3	1	4	1	1	3	3
Maiorcone_01	T. aestivum	3	5	7	7	8	8	6	6	3	5	1	5	1	4	6	3	1	7	1	4	1	1	3	4
Maiorcone_05	T. aestivum	4	9	4	6	6	5	4	8	4	5	4	6	1	4	7	5	1	3	2	5	1	1	3	3
Pilusedda_01	T. aestivum	3	7	7	7	7	6	3	7	2	3	4	5	2	5	3	4	7	3	1	5	1	1	3	4
Pilusedda_02	T. aestivum	3	5	7	5	7	7	4	6	3	4	4	5	1	4	8	2	1	3	1	4	1	1	3	4
Romano_01	T. aestivum	4	7	7	7	8	8	5	4	1	4	1	3	1	4	3	4	1	7	0	3	4	2	3	5
Romano_02	T. aestivum	8	8	7	6	8	8	6	3	0	4	1	5	1	4	3	6	1	6	0	3	4	2	3	6
Rosia	T. aestivum	6	9	4	1	4	4	8	5	3	8	2	3	3	3	5	5	1	3	1	5	1	1	3	3
Tiraditto	T. aestivum	1	5	7	7	7	6	5	6	2	5	3	4	2	4	3	3	1	4	0	4	1	1	3	3
Cannara_01	T. turgidum subsp. durum - R	6	3	7	6	4	6	8	5	7	8	5	5	5	5	4	3	1	3	3	5	2	1	3	5
Castiglione_GL_03	T. turgidum subsp. durum - R	6	5	7	6	5	5	8	5	7	8	5	6	1	3	6	5	1	3	4	5	1	1	3	4
Castiglione_PUB_01	T. turgidum subsp. durum - R	5	7	7	2	7	5	8	5	8	8	5	5	1	3	6	1	3	3	3	5	1	1	3	4
Gioia_01	T. turgidum subsp. durum - R	9	4	7	5	7	6	8	5	7	8	4	6	4	4	4	5	1	3	3	6	1	1	3	5
Niuru_01	T. turgidum subsp. durum - R	7	5	7	4	4	6	7	5	7	8	5	5	3	4	5	5	2	3	3	5	2	1	1	5
Pavone_03	T. turgidum subsp. durum - R	7	5	7	6	4	6	7	5	8	8	4	5	4	3	5	4	1	3	3	6	2	1	3	5
Russello_01	T. turgidum subsp. durum - R	7	6	7	6	8	7	6	5	8	7	4	6	1	3	5	3	1	3	2	5	2	1	3	5
Russello_02	T. turgidum subsp. durum - R	8	6	7	5	6	7	6	5	7	6	4	6	2	4	4	2	1	0	1	4	2	2	3	5
Russello_03	T. turgidum subsp. durum - R	3	6	8	8	5	6	8	5	6	8	4	6	2	4	5	3	1	0	1	4	2	1	3	5
Russello_06	T. turgidum subsp. durum - R	8	5	7	5	6	7	6	4	8	7	4	6	2	4	5	5	1	3	1	4	2	1	3	5
Russello_08	T. turgidum subsp. durum - R	5	5	8	6	5	7	6	3	5	6	4	6	2	4	5	4	1	3	1	4	2	1	3	5
Russello_09	T. turgidum subsp. durum - R	5	7	7	2	7	6	6	5	7	7	4	6	2	4	4	4	1	3	1	4	2	1	3	5
Russello_10	T. turgidum subsp. durum - R	7	4	7	6	7	6	8	3	8	8	5	6	1	3	5	4	1	3	2	5	2	1	3	5
Russello_11	T. turgidum subsp. durum - R	5	3	7	6	7	7	5	6	4	5	4	5	2	5	5	4	1	3	1	4	2	1	3	5
Russello_12_SG7	T. turgidum subsp. durum - R	5	5	7	6	6	7	6	5	6	7	4	6	2	4	5	3	1	3	1	4	2	1	3	5
Russello_13_SG8	T. turgidum subsp. durum - R	5	5	8	7	7	6	7	6	7	8	4	5	1	3	5	5	1	3	2	5	2	1	3	5
Russello_14	T. turgidum subsp. durum - R	8	5	7	5	7	6	7	5	7	7	4	0	0	0	0	0	0	0	0	0	0	0	0	0
Sicilia_01	T. turgidum subsp. durum - R	5	3	7	7	6	7	7	2	6	7	1	5	4	4	4	2	1	7	3	4	3	1	1	5
Sicilia_02_CP	T. turgidum subsp. durum - R	8	2	7	5	7	7	3	2	4	3	1	5	1	4	5	4	1	7	4	3	3	1	1	6
Sicilia_Lutri	T. turgidum subsp. durum - R	5	3	8	6	7	6	4	4	6	5	2	5	0	0	0	0	0	0	3	4	3	1	1	6
Vallelunga_GL_02	T. turgidum subsp. durum - R	8	4	8	7	5	6	6	6	8	7	4	6	2	4	7	3	1	3	4	6	1	1	3	5
Vera	T. turgidum subsp. durum - R	5	2	1	1	1	1	3	4	4	4	4	5	2	3	1	2	1	3	1	5	1	1	3	5
Manto_Maria_01	T. turgidum subsp. durum - RI	5	3	6	5	5	8	5	7	5	5	5	5	7	5	5	1	1	0	4	5	1	1	3	5
Ruscia_01	T. turgidum subsp. durum - RI	1	2	7	5	5	7	6	6	6	6	5	5	2	4	5	3	1	7	3	5	2	2	3	5
Ruscia_02	T. turgidum subsp. durum - RI	4	3	7	2	3	5	6	4	5	5	4	5	2	4	4	3	1	7	3	4	2	2	3	5
Ruscia_05	T. turgidum subsp. durum - RI	3	3	7	7	5	6	6	5	6	6	4	5	2	4	6	5	1	7	3	5	2	2	3	5
Ruscia_06	T. turgidum subsp. durum - RI	5	3	7	6	6	7	6	4	7	7	5	5	1	3	5	2	1	7	3	5	2	2	3	5
Ruscia_07	T. turgidum subsp. durum - RI	8	3	7	4	5	6	7	5	4	6	4	5	2	5	4	2	1	3	3	5	2	2	1	4
Ruscia_09	T. turgidum subsp. durum - RI	5	4	7	4	5	7	6	4	8	7	4	5	2	3	4	5	1	7	3	5	2	1	1	5
Russello_Ibleo_01	T. turgidum subsp. durum - RI	8	3	7	5	6	7	8	5	5	8	5	5	2	4	5	2	1	0	3	5	0	1	0	6
Russello_Ibleo_02	T. turgidum subsp. durum - RI	7	3	7	5	5	6	7	4	8	7	5	5	0	0	0	0	1	7	4	4	2	1	2	5
Russello_Ibleo_03	T. turgidum subsp. durum - RI	8	3	7	6	5	6	7	4	7	8	5	5	1	4	3	1	1	0	4	5	2	1	3	5
Russello_Ibleo_05	T. turgidum subsp. durum - RI	3	2	8	6	6	7	6	4	6	6	5	5	1	4	3	1	1	7	4	5	2	1	3	5
Russello_Ibleo_09	T. turgidum subsp. durum - RI	8	3	8	7	6	7	2	2	5	2	4	5	3	4	3	1	1	7	4	5	0	1	1	5
Duro_SG3	T. turgidum subsp. durum - T	9	6	6	5	6	7	3	7	8	5	1	5	1	4	5	3	1	7	3	4	1	1	3	5
Timilia_01	T. turgidum subsp. durum - T	2	5	8	7	7	7	4	4	5	5	1	5	4	3	5	3	1	7	2	4	1	1	3	5
Timilia_03	T. turgidum subsp. durum - T	6	6	8	7	6	7	4	4	4	5	1	5	1	4	4	2	1	0	3	4	1	1	3	5
Timilia_04	T. turgidum subsp. durum - T	6	6	6	4	7	7	4	6	7	5	3	5	1	4	5	2	1	7	3	4	1	1	3	5
Timilia_07	T. turgidum subsp. durum - T	3	5	7	6	7	5	5	4	5	5	3	5	1	4	7	2	1	7	3	4	1	1	3	5
Timilia_08	T. turgidum subsp. durum - T	7	7	7	6	7	7	6	6	6	7	3	5	1	3	3	2	1	3	3	4	1	1	3	5
Timilia_09	T. turgidum subsp. durum - T	7	7	6	4	6	6	4	6	8	5	3	5	0	3	3	2	1	0	3	4	1	1	3	5
Timilia_13RB	T. turgidum subsp. durum - T	8	6	7	3	7	7	6	5	6	6	1	6	2	4	4	4	1	7	1	3	1	1	3	5
Timilia_14	T. turgidum subsp. durum - T	5	6	7	4	5	7	3	5	4	4	3	5	1	4	3	3	1	7	3	4	1	1	3	5
Timilia_15RB	T. turgidum subsp. durum - T	7	8	7	3	7	6	5	6	6	5	1	5	1	4	4	5	1	7	1	3	1	1	3	5
Timilia_16	T. turgidum subsp. durum - T	3	5	7	6	5	7	4	4	6	5	1	6	1	4	4	4	1	0	4	4	1	1	3	5
Timilia_17	T. turgidum subsp. durum - T	7	4	8	3	6	7	4	6	7	5	1	6	1	3	3	4	1	0	3	4	1	1	3	5
Timilia_SG1	T. turgidum subsp. durum - T	4	8	8	8	7	6	5	6	5	5	1	6	2	5	4	4	1	3	1	3	1	1	3	5
Timilia_SG2	T. turgidum subsp. durum - T	3	7	7	5	4	6	4	6	6	5	1	5	2	4	4	3	1	7	3	3	1	1	3	5
Tumminia_SG3	T. turgidum subsp. durum - T	3	5	7	5	5	7	3	5	5	4	1	6	4	3	7	1	1	7	3	4	1	1	3	5
Biancuccia _01	T. turgidum subsp. durum	8	7	5	2	7	6	4	5	9	5	2	6	1	4	2	5	1	7	4	3	1	1	3	6
Bidi_03	T. turgidum subsp. durum	3	6	9	7	8	8	5	2	5	5	1	6	1	4	3	2	1	3	4	3	3	2	1	6
Capeiti_01	T. turgidum subsp. durum	1	1	1	1	1	1	3	2	4	4	3	5	3	4	2	3	1	3	1	3	3	1	3	6
Cappelli	T. turgidum subsp. durum	4	5	8	8	8	8	4	5	6	5	1	5	1	3	6	4	1	3	4	3	3	3	1	5
Chiattulidda_01	T. turgidum subsp. durum	3	5	7	6	5	7	6	5	6	6	2	4	1	3	3	2	3	7	4	6	2	1	1	4
Cotrone_01	T. turgidum subsp. durum	3	4	8	6	6	7	9	6	5	8	5	5	1	3	3	2	1	3	3	5	2	1	3	4
Francesa_01	T. turgidum subsp. durum	8	5	7	5	6	7	4	5	7	5	1	5	2	3	5	3	1	7	1	3	1	1	3	5
Francesa_02	T. turgidum subsp. durum	7	5	6	5	7	8	3	4	6	4	1	6	1	4	5	3	1	3	1	3	1	1	3	5
Francesone_01	T. turgidum subsp. durum	7	3	8	7	5	8	5	5	6	6	1	5	2	3	4	2	1	7	1	4	1	1	1	5
Gigante_01	T. turgidum subsp. durum	3	6	7	4	5	6	4	7	8	5	1	5	1	3	3	4	1	3	1	4	1	1	3	5
Girgentana_01	T. turgidum subsp. durum	8	6	8	7	6	7	7	5	8	8	2	6	2	3	7	3	1	3	4	4	1	1	3	6
Giustalisa_01	T. turgidum subsp. durum	8	4	8	7	7	7	7	6	6	7	2	5	1	3	4	3	7	3	3	4	2	1	3	5
Inglesa_02	T. turgidum subsp. durum	7	5	7	4	6	7	3	4	7	5	2	5	4	4	5	3	1	7	3	4	3	1	1	6
Lina_01	T. turgidum subsp. durum	9	4	8	7	4	6	8	5	6	8	4	5	4	3	5	2	1	3	3	5	2	1	3	6
Margherito_06	T. turgidum subsp. durum	3	4	8	6	8	8	4	3	6	5	1	5	4	4	4	1	1	3	4	3	3	1	1	6
Martinella_01	T. turgidum subsp. durum	5	6	8	7	7	7	5	5	7	6	1	5	1	3	5	1	5	7	3	3	2	2	3	5
Realforte_04	T. turgidum subsp. durum	2	7	8	2	6	7	3	3	8	4	1	5	1	3	6	4	6	3	3	4	2	2	3	7
Regina_01	T. turgidum subsp. durum	9	2	6	4	4	7	9	4	7	8	1	5	3	3	6	5	1	7	1	3	2	2	3	5
Sammartinara_03	T. turgidum subsp. durum	8	4	7	5	4	6	5	7	8	6	1	5	1	3	6	2	1	3	1	4	1	1	3	5
Scavuzza_01	T. turgidum subsp. durum	7	6	7	6	4	6	6	5	5	6	7	6	1	3	5	5	1	4	4	6	1	1	1	6
Scorsonera_04	T. turgidum subsp. durum	8	6	8	5	8	7	7	5	8	8	9	5	3	4	5	3	1	3	4	7	2	2	3	6
Semenzella_01	T. turgidum subsp. durum	5	7	6	3	7	6	5	4	7	5	1	5	3	4	4	3	4	7	3	4	2	2	3	5
Simeto	T. turgidum subsp. durum	1	1	9	8	9	9	3	3	4	3	1	6	5	5	3	1	1	4	4	3	3	1	1	7
Trinakria	T. turgidum subsp. durum	1	1	1	1	1	1	3	3	5	4	1	5	1	4	5	3	1	7	1	3	2	2	3	7
Tripolino_01	T. turgidum subsp. durum	1	1	1	1	1	1	4	3	4	4	1	4	4	5	3	3	1	3	1	3	3	2	2	6
Tripolino_02	T. turgidum subsp. durum	8	2	1	1	1	1	5	3	4	5	1	5	5	4	5	4	1	7	1	3	2	2	3	6
Tunisina_01	T. turgidum subsp. durum	8	3	5	3	7	6	4	5	9	6	2	5	2	5	3	5	1	7	4	4	1	1	3	5
Urria_01	T. turgidum subsp. durum	5	4	7	6	4	6	4	3	5	5	1	5	4	3	2	4	1	7	3	4	3	2	2	5
Farro_Lungo 03	T. turgidum subsp. turanicum	8	5	8	7	7	6	8	4	5	7	2	6	2	4	6	1	9	3	3	4	3	1	1	7
Farro_Lungo 04	T. turgidum subsp. turanicum	7	1	8	7	7	7	7	4	7	8	2	6	1	3	6	1	9	3	3	4	3	1	1	7
Turanicum_PI283795	T. turgidum subsp. turanicum	8	6	7	4	7	7	6	5	8	7	1	7	5	3	8	1	8	3	3	3	1	1	2	7
Bivona_Casedda_04	T. turgidum subsp. turgidum	7	7	8	6	8	8	8	4	5	7	5	4	1	3	3	1	1	3	3	6	2	2	3	6
Bufala_Bianca_02	T. turgidum subsp. turgidum	5	8	7	6	5	4	9	7	5	8	1	3	2	6	2	3	1	6	1	4	2	2	1	4
Bufala_NC_02	T. turgidum subsp. turgidum	4	8	7	6	7	6	7	3	5	7	9	4	2	5	6	1	1	3	3	5	3	2	1	6
Bufala_RL_01	T. turgidum subsp. turgidum	5	8	8	7	7	5	6	6	4	6	5	4	2	5	4	2	1	3	1	6	2	2	3	3
Bufala_SB_42	T. turgidum subsp. turgidum	5	7	8	7	6	4	9	6	8	9	2	3	2	5	5	2	1	6	2	3	3	3	3	6
Bufala_SNC_45	T. turgidum subsp. turgidum	4	7	7	6	5	5	9	6	8	9	7	5	2	5	5	2	1	6	4	5	2	2	3	7
Bufala_SNL_41	T. turgidum subsp. turgidum	4	8	7	6	5	5	9	8	9	9	7	4	2	5	6	3	1	6	4	6	1	1	3	3
Bufala_SNP_36	T. turgidum subsp. turgidum	4	8	8	7	5	5	9	5	8	9	7	4	2	6	5	2	1	6	4	6	3	3	3	6
Bufala_SRC_34	T. turgidum subsp. turgidum	5	8	7	6	6	6	9	6	8	9	5	5	2	6	6	3	1	6	3	5	2	2	3	7
Bufala_SRL_48	T. turgidum subsp. turgidum	5	8	8	7	5	6	9	8	9	9	5	4	2	6	6	3	1	6	3	6	1	1	3	3
Bufala_SRP_31	T. turgidum subsp. turgidum	5	8	7	6	6	6	9	5	8	9	5	5	2	5	6	3	1	6	3	5	3	3	3	5
Ciciredda_01	T. turgidum subsp. turgidum	3	8	7	6	7	7	7	6	4	6	1	4	2	3	3	1	1	0	4	4	2	2	3	6
Paola_02	T. turgidum subsp. turgidum	7	8	7	5	7	6	9	5	5	8	5	5	2	3	5	1	1	3	4	6	2	2	3	5
